# Supplementary material for: Transcriptome profiling of the diaphragm in a controlled mechanical ventilation model reveals key genes involved in ventilator-induced diaphragmatic dysfunction
Source: BMC Genomics. 2021 Jun 25;22:472. doi: 10.1186/s12864-021-07741-9 (PMC8227366; doi:10.1186/s12864-021-07741-9)
Supplement: Supplementary file 2 — Additional file 2: Table S2. Detailed information on differentially expressed (DE) lncRNAs (fold change> 2 and p < 0.05). [file 12864_2021_7741_MOESM2_ESM.xlsx]

## Sheet: TableS2- CMV-vs-Control-diff-pv
Table S2. Detailed informaiton of screened differentially expressed (DE) lncRNAs (|log2FC|>1and p < 0.05）
lncRNA_id	baseMean	baseMean_control_Control	baseMean_case_CMV1	foldChange	log2FoldChange	pval	padj	up_down	expression_Control1	expression_Control2	expression_Control3	expression_Control4	expression_Control5	expression_CMV1_1	expression_CMV1_2	expression_CMV1_3	expression_CMV1_4	expression_CMV1_5	Chrom	Start	End	Strand	partnerRNA_transcript	distance	direction	type	location	subtype	partnerRNA_gene	Dbxref	product	GO_id	GO_term	pathway	pathway_description
TCONS_00018037	6834.08	0	13668.2	Inf	Inf	2.94e-15	4.72e-11	Up	4.04e-06	2.83e-12	0.00166563	1.01e-28	3.29e-21	975.629	2951.03	3041.1	795.166	214.377	Chr20	3677478	3677846	+	XM_002728917.4	0	sense	genic	exonic	overlapping	Mt1m	GeneID:100362623,Genbank:XM_002728917.4,RGD:2324335	metallothionein 1M	GO:0010273,GO:0046872,GO:0050794,GO:0071276,GO:0071280,GO:0071294,GO:0005634,GO:0005737,GO:0006882	detoxification of copper ion|metal ion binding|regulation of cellular process|cellular response to cadmium ion|cellular response to copper ion|cellular response to zinc ion|nucleus|cytoplasm|cellular zinc ion homeostasis
NONRATT021220.2	34950.9	3195.15	66706.7	20.8775	4.38388	1.66e-13	1.34e-09	Up	80.5585	52.0561	58.2459	98.6455	60.3193	1647.49	1707.61	2110.55	895.731	756.788	Chr4	30544834	30546060	-	NM_053551.1	712	sense	intergenic	downstream	same_strand	Pdk4	GeneID:89813,Genbank:NM_053551.1,RGD:69061	pyruvate dehydrogenase kinase 4	GO:0005739,GO:0005743,GO:0005759,GO:0006006,GO:0006086,GO:0006468,GO:0010565,GO:0006885,GO:0010906,GO:0042304,GO:0071398,GO:0072593,GO:0042593,GO:2000811,GO:0004672,GO:0004740,GO:0005524,GO:0008286,GO:0009267,GO:0010510,GO:0042594,GO:0045124,GO:0046320	mitochondrion|mitochondrial inner membrane|mitochondrial matrix|glucose metabolic process|acetyl-CoA biosynthetic process from pyruvate|protein phosphorylation|regulation of cellular ketone metabolic process|regulation of pH|regulation of glucose metabolic process|regulation of fatty acid biosynthetic process|cellular response to fatty acid|reactive oxygen species metabolic process|glucose homeos…
TCONS_00014516	3013.31	384.896	5641.73	14.6578	3.8736	2.52e-12	1.35e-08	Up	0.632834	1.09347	1.30864	1.54058	6.0371	25.5693	49.7434	30.9744	30.1394	18.8319	Chr18	52551814	52560130	-	XM_017600801.1	8	antisense	intergenic	downstream	convergent	Ctxn3	GeneID:100188934,Genbank:XM_017600801.1,RGD:2300148	cortexin 3, transcript variant X1	GO:0016021	integral component of membrane
NONRATT015099.2	85.3661	165.327	5.40485	0.0326918	-4.93493	5.07e-12	2.04e-08	Down	2.12129	2.58098	1.54994	2.17618	1.76554	1.5e-11	7.28e-15	2.53e-06	0.329508	5.82e-09	Chr2	61883944	61886124	-	XM_006232045.3	0	sense	genic	exonic	overlapping	Npr3	GeneID:25339,Genbank:XM_006232045.3,RGD:3196	natriuretic peptide receptor 3, transcript variant X1	GO:0051000,GO:0033688,GO:0016941,GO:0002158,GO:0035810,GO:0005622,GO:0017046,GO:0005887,GO:0042277,GO:0007193,GO:0007194,GO:0007200,GO:0008217,GO:0042562,GO:0030157,GO:0042803,GO:0031404,GO:0008528,GO:0032991,GO:0016020,GO:0001501,GO:0048015,GO:0048662	positive regulation of nitric-oxide synthase activity|regulation of osteoblast proliferation|natriuretic peptide receptor activity|osteoclast proliferation|positive regulation of urine volume|intracellular|peptide hormone binding|integral component of plasma membrane|peptide binding|adenylate cyclase-inhibiting G-protein coupled receptor signaling pathway|negative regulation of adenylate cyclase …
NONRATT017141.2	242.857	461.949	23.7652	0.0514456	-4.28081	6.12e-10	1.97e-06	Down	31.615	22.9881	33.5197	28.325	4.99923	1.72143	0.188585	0.528698	3.71882	4.8e-10	Chr20	5377891	5418013	+	NM_001008827.1	0	sense	genic	exonic	containing	RT1-A1	GeneID:24973,Genbank:NM_001008827.1,RGD:1595924	RT1 class Ia, locus A1	GO:0002517,GO:0002657,GO:0005102,GO:0005515,GO:0005886,GO:0006955,GO:0016021,GO:0030881,GO:0042277,GO:0042605,GO:0042612,GO:0001916,GO:0045953,GO:0002474,GO:0046982	T cell tolerance induction|positive regulation of tolerance induction to nonself antigen|signaling receptor binding|protein binding|plasma membrane|immune response|integral component of membrane|beta-2-microglobulin binding|peptide binding|peptide antigen binding|MHC class I protein complex|positive regulation of T cell mediated cytotoxicity|negative regulation of natural killer cell mediated cyt…	rno04514,rno04144,rno04145,rno04218,rno04650,rno04612,rno05203,rno05320,rno05330,rno05332,rno05416,rno04940,rno05166,rno05168,rno05167,rno05169,rno05165	Cell adhesion molecules (CAMs)|Endocytosis|Phagosome|Cellular senescence|Natural killer cell mediated cytotoxicity|Antigen processing and presentation|Viral carcinogenesis|Autoimmune thyroid disease|Allograft rejection|Graft-versus-host disease|Viral myocarditis|Type I diabetes mellitus|HTLV-I infection|Herpes simplex infection|Kaposi's sarcoma-associated herpesvirus infection|Epstein-Barr virus …
TCONS_00018038	186.363	0.777358	371.949	478.478	8.90231	7.37e-10	1.97e-06	Up	1.14e-09	5.42e-18	1.43e-06	7.27e-23	0.300763	23.5182	49.5047	62.9109	24.0687	3.14703	Chr20	3677482	3677846	+	XM_002728917.4	0	sense	genic	exonic	overlapping	Mt1m	GeneID:100362623,Genbank:XM_002728917.4,RGD:2324335	metallothionein 1M	GO:0010273,GO:0046872,GO:0050794,GO:0071276,GO:0071280,GO:0071294,GO:0005634,GO:0005737,GO:0006882	detoxification of copper ion|metal ion binding|regulation of cellular process|cellular response to cadmium ion|cellular response to copper ion|cellular response to zinc ion|nucleus|cytoplasm|cellular zinc ion homeostasis
TCONS_00003692	599.873	1199.75	0	0	Inf-	1.44e-09	3.31e-06	Down	2.02e-34	114.068	89.4761	381.745	174.608	2.19e-30	7.11e-10	1.96e-27	9.32e-29	3.6e-11	Chr1	243221901	243283688	-	XM_006231216.3	0	antisense	genic	intronic	overlapping	Kank1	GeneID:309429,Genbank:XM_006231216.3,RGD:1307714	KN motif and ankyrin repeat domains 1, transcript variant X4	GO:0046627,GO:0005737,GO:0090263,GO:0090303,GO:0005856,GO:0005886,GO:0008013,GO:0008150,GO:0010977,GO:1900025,GO:0030177,GO:1900028,GO:0030336,GO:2000114,GO:0030837,GO:2000393,GO:0003674,GO:0032587,GO:0005575,GO:0035024,GO:0005634	negative regulation of insulin receptor signaling pathway|cytoplasm|positive regulation of canonical Wnt signaling pathway|positive regulation of wound healing|cytoskeleton|plasma membrane|beta-catenin binding|biological_process|negative regulation of neuron projection development|negative regulation of substrate adhesion-dependent cell spreading|positive regulation of Wnt signaling pathway|negat…
NONRATT017137.2	51.7776	102.779	0.775823	0.00754843	-7.04961	1.43e-08	2.88e-05	Down	9.19909	3.20453	7.01138	6.95255	1.06e-26	4.51e-22	0.193844	1.26e-24	3.54e-29	3.29e-23	Chr20	5354223	5418017	+	XM_006256099.3	0	sense	genic	exonic	containing	RT1-A1	GeneID:24973,Genbank:XM_006256099.3,RGD:1595924	RT1 class Ia, locus A1, transcript variant X1	GO:0002517,GO:0002657,GO:0005102,GO:0005515,GO:0005886,GO:0006955,GO:0016021,GO:0030881,GO:0042277,GO:0042605,GO:0042612,GO:0001916,GO:0045953,GO:0002474,GO:0046982	T cell tolerance induction|positive regulation of tolerance induction to nonself antigen|signaling receptor binding|protein binding|plasma membrane|immune response|integral component of membrane|beta-2-microglobulin binding|peptide binding|peptide antigen binding|MHC class I protein complex|positive regulation of T cell mediated cytotoxicity|negative regulation of natural killer cell mediated cyt…	rno04514,rno04144,rno04145,rno04218,rno04650,rno04612,rno05203,rno05320,rno05330,rno05332,rno05416,rno04940,rno05166,rno05168,rno05167,rno05169,rno05165	Cell adhesion molecules (CAMs)|Endocytosis|Phagosome|Cellular senescence|Natural killer cell mediated cytotoxicity|Antigen processing and presentation|Viral carcinogenesis|Autoimmune thyroid disease|Allograft rejection|Graft-versus-host disease|Viral myocarditis|Type I diabetes mellitus|HTLV-I infection|Herpes simplex infection|Kaposi's sarcoma-associated herpesvirus infection|Epstein-Barr virus …
NONRATT027286.2	140.061	24.928	255.195	10.2373	3.35576	3.02e-08	5.39e-05	Up	0.00358978	4.24922	8.65e-06	6.77e-07	0.874551	15.2929	7.58261	10.8943	8.90499	9.10934	Chr7	137816789	137856337	-	NM_001271170.1	0	sense	genic	exonic	nested	Scaf11	GeneID:312030,Genbank:NM_001271170.1,RGD:1598325	SR-related CTD-associated factor 11	GO:0005654,GO:0005730,GO:0008380,GO:0016604,GO:0000245,GO:0000375,GO:0005634	nucleoplasm|nucleolus|RNA splicing|nuclear body|spliceosomal complex assembly|RNA splicing, via transesterification reactions|nucleus
TCONS_00023909	51.0527	3.60853	98.4968	27.2956	4.77059	9.57e-08	0.000140845	Up	0.0292355	0.0283549	0.0189211	0.0291732	0.0691219	0.583866	1.32946	1.30533	1.03005	0.161248	Chr5	142252581	142273928	+	XM_017593816.1	6888	sense	intergenic	upstream	same_strand	LOC103689941	GeneID:103689941,Genbank:XM_017593816.1,RGD:9440607	type II inositol 1,4,5-trisphosphate 5-phosphatase-like, transcript variant X1	GO:0007165,GO:0046856,GO:0052745	signal transduction|phosphatidylinositol dephosphorylation|inositol phosphate phosphatase activity
NONRATT014418.2	21.6655	0	43.331	Inf	Inf	9.64e-08	0.000140845	Up	0.0237799	5.21e-36	0	0.000196111	7.07e-07	2.84728	5.10547	2.83551	1.7334	0.0239831	Chr19	58861574	58862347	+	NM_021688.3	0	sense	genic	exonic	nested	Kcnk1	GeneID:59324,Genbank:NM_021688.3,RGD:621447	potassium two pore domain channel subfamily K member 1	GO:0005887,GO:0016021,GO:0016324,GO:0022841,GO:0043204,GO:0043231,GO:0045202,GO:0055037,GO:0060075,GO:0071805,GO:0005242,GO:0005249,GO:0005267,GO:0005272,GO:0005737,GO:0005768,GO:0030054,GO:0030322,GO:0030425,GO:0031526,GO:0034705,GO:0035094,GO:0035725,GO:1902937,GO:0042802	integral component of plasma membrane|integral component of membrane|apical plasma membrane|potassium ion leak channel activity|perikaryon|intracellular membrane-bounded organelle|synapse|recycling endosome|regulation of resting membrane potential|potassium ion transmembrane transport|inward rectifier potassium channel activity|voltage-gated potassium channel activity|potassium channel activity|s…
TCONS_00014304	4408.43	7690.78	1126.08	0.14642	-2.77182	1.26e-07	0.000159097	Down	44.4114	60.9667	26.7781	53.142	30.1245	5.91467	9.5737	0.297114	2.22013	12.7736	Chr18	2019898	2057054	-	NM_001107405.1	0	antisense	genic	intronic	nested	Mib1	GeneID:307594,Genbank:NM_001107405.1,RGD:1307195	mindbomb E3 ubiquitin protein ligase 1	GO:0016567,GO:0001841,GO:0001947,GO:0031410,GO:0003674,GO:0004842,GO:0005737,GO:0005813,GO:0006897,GO:0045665,GO:0007219,GO:0045807,GO:0007507,GO:0008150,GO:0001568,GO:0008270,GO:0001701,GO:0014069,GO:0001756	protein ubiquitination|neural tube formation|heart looping|cytoplasmic vesicle|molecular_function|ubiquitin-protein transferase activity|cytoplasm|centrosome|endocytosis|negative regulation of neuron differentiation|Notch signaling pathway|positive regulation of endocytosis|heart development|biological_process|blood vessel development|zinc ion binding|in utero embryonic development|postsynaptic d…
NONRATT011464.2	26.1705	0	52.3409	Inf	Inf	1.29e-07	0.000159097	Up	1.5e-33	4.79e-30	1.18e-06	1.5e-21	3.6e-27	5.15402	1.8809	11.9067	4.87521	2.62632	Chr16
TCONS_00014514	2394.24	217.229	4571.24	21.0434	4.3953	2.29e-07	0.000263	Up	0.316045	0.354047	0.177189	0.255743	5.03857	17.2559	51.3533	25.6297	19.2727	15.4502	Chr18	52551812	52560153	-	NM_001134696.1	6	antisense	intergenic	downstream	convergent	Ctxn3	GeneID:100188934,Genbank:NM_001134696.1,RGD:2300148	cortexin 3	GO:0016021	integral component of membrane
TCONS_00011884	193.694	343.421	43.9664	0.128025	-2.96551	2.48e-07	0.000265803	Down	16.6967	15.042	16.9302	11.2499	13.0468	1.97072	0.516518	0.544833	2.46532	3.69926	Chr16	5097479	5113934	+	XM_017600077.1	0	antisense	genic	intronic	nested	Cacna2d3	GeneID:306243,Genbank:XM_017600077.1,RGD:631361	calcium voltage-gated channel auxiliary subunit alpha2delta 3, transcript variant X2	GO:0006816,GO:0034765,GO:0046872,GO:0070588,GO:0005245,GO:0005246,GO:0005891	calcium ion transport|regulation of ion transmembrane transport|metal ion binding|calcium ion transmembrane transport|voltage-gated calcium channel activity|calcium channel regulator activity|voltage-gated calcium channel complex	rno04010,rno04921,rno04260,rno04261,rno05410,rno05412,rno05414	MAPK signaling pathway|Oxytocin signaling pathway|Cardiac muscle contraction|Adrenergic signaling in cardiomyocytes|Hypertrophic cardiomyopathy (HCM)|Arrhythmogenic right ventricular cardiomyopathy (ARVC)|Dilated cardiomyopathy (DCM)
NONRATT017767.2	3893.77	1039.14	6748.41	6.49425	2.69916	3.22e-07	0.000323606	Up	21.4345	12.3015	12.6685	10.8315	10.7512	99.0798	101.529	87.3825	85.457	54.4403	Chr20	34571625	34573696	-	XM_017601527.1	347	sense	intergenic	downstream	same_strand	Cep85l	GeneID:100365935,Genbank:XM_017601527.1,RGD:2319745	centrosomal protein 85-like, transcript variant X4	GO:0005813	centrosome
TCONS_00015518	65.9443	0	131.889	Inf	Inf	9.01e-07	0.000852111	Up	2.11e-24	9.33e-19	3.35e-28	8.28e-19	4e-15	14.8724	1.22e-17	20.1748	14.0836	1.73e-16	Chr19	48193036	48197519	-	XM_006255696.3	0	sense	genic	exonic	nested	Maf	GeneID:54267,Genbank:XM_006255696.3,RGD:3034	MAF bZIP transcription factor, transcript variant X2	GO:0070306,GO:0045944,GO:0006355,GO:0001228,GO:0006366,GO:0046982,GO:0010628,GO:0001816,GO:0048468,GO:0002088,GO:0003677,GO:0003690,GO:0032330,GO:0003700,GO:0005634,GO:0048839,GO:0042803,GO:0043565,GO:0000122,GO:0005737,GO:0000981	lens fiber cell differentiation|positive regulation of transcription by RNA polymerase II|regulation of transcription, DNA-templated|transcriptional activator activity, RNA polymerase II transcription regulatory region sequence-specific DNA binding|transcription by RNA polymerase II|protein heterodimerization activity|positive regulation of gene expression|cytokine production|cell development|len…	rno04658,rno05202,rno05321	Th1 and Th2 cell differentiation|Transcriptional misregulation in cancers|Inflammatiory bowel disease (IBD)
TCONS_00013584	23.8851	1.93166	45.8385	23.7301	4.56865	9.66e-07	0.000862039	Up	0	0.0354956	0.0688966	0	0.0708047	0.714715	1.32079	0.962716	0.652089	0.335599	Chr17	37902376	37906936	-
NONRATT009325.2	22.3503	44.7007	0	0	Inf-	1.12e-06	0.000944136	Down	5.60238	2.41492	2.85e-05	1.11787	4.43124	8.65e-09	1.47e-05	7.43e-13	1.2e-07	6.19e-09	Chr14	37552175	37633787	+	XM_017599450.1	0	sense	genic	exonic	nested	Fryl	GeneID:364144,Genbank:XM_017599450.1,RGD:1311309	FRY like transcription coactivator, transcript variant X5	GO:0031175,GO:0090527,GO:0000902,GO:0005938,GO:0030427	neuron projection development|actin filament reorganization|cell morphogenesis|cell cortex|site of polarized growth
TCONS_00001426	41.8013	6.40124	77.2013	12.0604	3.5922	1.59e-06	0.00127516	Up	0.0925613	0.100696	0.0661495	0.0125363	0.118321	1.02418	1.49521	0.762584	0.884929	0.383634	Chr1	208236329	208251414	+
NONRATT016971.2	195.201	14.6805	375.722	25.5933	4.6777	1.82e-06	0.00139058	Up	0.92313	0.265466	0.737823	0.145542	0.0914551	19.2567	10.1369	0.887602	7.50424	15.9839	Chr2	260110688	260115574	-	NM_138708.2	0	sense	genic	exonic	nested	Rabggtb	GeneID:25533,Genbank:NM_138708.2,RGD:3530	Rab geranylgeranyltransferase, beta subunit	GO:0004663,GO:0005515,GO:0005968,GO:0008270,GO:0017137,GO:0018342,GO:0018344,GO:0019840,GO:0004659,GO:0046982,GO:0065003	Rab geranylgeranyltransferase activity|protein binding|Rab-protein geranylgeranyltransferase complex|zinc ion binding|Rab GTPase binding|protein prenylation|protein geranylgeranylation|isoprenoid binding|prenyltransferase activity|protein heterodimerization activity|protein-containing complex assembly
NONRATT000319.2	31.9283	60.7008	3.15583	0.0519899	-4.26563	1.97e-06	0.00144145	Down	7.24545	4.8898	1.06e-10	4.53396	5.09639	1.10642	1.03e-19	7.46e-16	2.44e-07	0.00159517	Chr1	70210842	70223097	+	XM_017588641.1	0	sense	genic	exonic	nested	Peg3	GeneID:103691034,Genbank:XM_017588641.1,RGD:2323590	paternally expressed 3, transcript variant X1	GO:0003700,GO:0005634,GO:0005776,GO:0010468,GO:0043565,GO:0045944,GO:0000122,GO:0003676	DNA binding transcription factor activity|nucleus|autophagosome|regulation of gene expression|sequence-specific DNA binding|positive regulation of transcription by RNA polymerase II|negative regulation of transcription by RNA polymerase II|nucleic acid binding
TCONS_00022392	173.448	297.12	49.7761	0.167529	-2.57752	5.52e-06	0.00385926	Down	4.43255	5.43889	5.02921	5.80491	5.88089	0.816612	2.71e-06	0.421349	1.07297	2.08801	Chr4	170712218	170729103	+	NM_013170.1	0	antisense	genic	intronic	nested	Gucy2c	GeneID:25711,Genbank:NM_013170.1,RGD:2771	guanylate cyclase 2C	GO:0009636,GO:0004383,GO:0015643,GO:0016021,GO:0004672,GO:0005524,GO:0005525,GO:0005789,GO:0005886,GO:0035556,GO:0006182,GO:0042127,GO:0006468,GO:0007165,GO:0004016,GO:0008074,GO:0009190	response to toxic substance|guanylate cyclase activity|toxic substance binding|integral component of membrane|protein kinase activity|ATP binding|GTP binding|endoplasmic reticulum membrane|plasma membrane|intracellular signal transduction|cGMP biosynthetic process|regulation of cell proliferation|protein phosphorylation|signal transduction|adenylate cyclase activity|guanylate cyclase complex, sol…	rno00230	Purine metabolism
TCONS_00030445	123.303	213.058	33.5471	0.157455	-2.66699	7.47e-06	0.00492783	Down	2.6294	1.1466	1.05262	2.72652	1.33827	0.310675	0.210589	0.301914	0.311159	0.239927	Chr8	123696008	123712130	-	XM_017596145.1	95505	antisense	intergenic	downstream	convergent	LOC102556057	GeneID:102556057,Genbank:XM_017596145.1,RGD:7532510	uncharacterized LOC102556057, transcript variant X1
TCONS_00018300	51.9609	10.5331	93.3886	8.8662	3.14832	7.95e-06	0.00492783	Up	0.166353	0.662843	0.723786	0.310684	0.910692	9.6298	4.72078	5.17123	2.92415	2.31875	Chr20	13790263	13825569	+	NM_001137643.1	0	sense	genic	exonic	containing	Gstt3	GeneID:499422,Genbank:NM_001137643.1,RGD:1562732	glutathione S-transferase, theta 3	GO:0016740,GO:0004364,GO:0005737,GO:0006749	transferase activity|glutathione transferase activity|cytoplasm|glutathione metabolic process
NONRATT009402.2	112.368	217.311	7.42548	0.0341699	-4.87113	7.97e-06	0.00492783	Down	18.0623	0.00102527	8.36667	6.34226	12.5883	1.55115	8.33e-13	2.77e-07	0.000115088	2.27e-05	Chr14	63190036	63190687	+	XM_017599390.1	0	sense	genic	exonic	nested	Ppargc1a	GeneID:83516,Genbank:XM_017599390.1,RGD:620925	PPARG coactivator 1 alpha, transcript variant X1	GO:0071398,GO:0071456,GO:0071560,GO:0071871,GO:0003682,GO:0071873,GO:0003713,GO:0090258,GO:0097009,GO:0003723,GO:1904639,GO:0005515,GO:1904640,GO:0097066,GO:0005634,GO:1990841,GO:0097067,GO:1990843,GO:0008134,GO:1990844,GO:0005654,GO:1990845,GO:0005719,GO:2000184,GO:0008209,GO:2000272,GO:0009409,GO:2000310,GO:0009750,GO:2001171,GO:0010822,GO:0019395,GO:0021549,GO:0022626,GO:0014070,GO:0022904,GO:…	cellular response to fatty acid|cellular response to hypoxia|cellular response to transforming growth factor beta stimulus|response to epinephrine|chromatin binding|response to norepinephrine|transcription coactivator activity|negative regulation of mitochondrial fission|energy homeostasis|RNA binding|cellular response to resveratrol|protein binding|response to methionine|response to thyroid horm…	rno04371,rno04152,rno04910,rno04922,rno04920,rno04211,rno04714,rno05016,rno04931	Apelin signaling pathway|AMPK signaling pathway|Insulin signaling pathway|Glucagon signaling pathway|Adipocytokine signaling pathway|Longevity regulating pathway - mammal|Thermogenesis|Huntington's disease|Insulin resistance
TCONS_00011883	163.41	298.84	27.9801	0.0936291	-3.4169	8.4e-06	0.00494771	Down	10.6683	18.143	13.4129	20.5356	1.75879	0.24292	0.564822	0.479413	1.63637	2.96314	Chr16	5012697	5029483	+	XM_017600077.1	0	antisense	genic	intronic	nested	Cacna2d3	GeneID:306243,Genbank:XM_017600077.1,RGD:631361	calcium voltage-gated channel auxiliary subunit alpha2delta 3, transcript variant X2	GO:0006816,GO:0034765,GO:0046872,GO:0070588,GO:0005245,GO:0005246,GO:0005891	calcium ion transport|regulation of ion transmembrane transport|metal ion binding|calcium ion transmembrane transport|voltage-gated calcium channel activity|calcium channel regulator activity|voltage-gated calcium channel complex	rno04010,rno04921,rno04260,rno04261,rno05410,rno05412,rno05414	MAPK signaling pathway|Oxytocin signaling pathway|Cardiac muscle contraction|Adrenergic signaling in cardiomyocytes|Hypertrophic cardiomyopathy (HCM)|Arrhythmogenic right ventricular cardiomyopathy (ARVC)|Dilated cardiomyopathy (DCM)
NONRATT022775.2	15.5845	0	31.169	Inf	Inf	8.91e-06	0.00494771	Up	0	0.000562885	0	0.0134659	0.0033111	3.72494	2.49549	1.77e-56	3.80106	0.304021	Chr5	156401129	156401531	+	XM_008764229.2	0	sense	genic	intronic	nested	Eif4g3	GeneID:298573,Genbank:XM_008764229.2,RGD:1311370	eukaryotic translation initiation factor 4 gamma, 3, transcript variant X9	GO:0006413,GO:0007283,GO:0010507,GO:0045727,GO:0060903,GO:0000339,GO:0001934,GO:0003743	translational initiation|spermatogenesis|negative regulation of autophagy|positive regulation of translation|positive regulation of meiosis I|RNA cap binding|positive regulation of protein phosphorylation|translation initiation factor activity	rno03013,rno05416	RNA transport|Viral myocarditis
NONRATT011603.2	108.747	192.287	25.2065	0.131087	-2.9314	8.96e-06	0.00494771	Down	3.48813	3.09258	0.385537	3.45339	2.86106	0.480001	7.56e-19	3.25e-16	1.23674	1.42e-08	Chr16	71784842	71786805	+	XM_017600147.1	0	sense	genic	exonic	nested	Htra4	GeneID:306564,Genbank:XM_017600147.1,RGD:1306242	HtrA serine peptidase 4, transcript variant X1	GO:0005520,GO:0005576,GO:0006508,GO:0001558,GO:0004175,GO:0004252	insulin-like growth factor binding|extracellular region|proteolysis|regulation of cell growth|endopeptidase activity|serine-type endopeptidase activity
NONRATT004393.2	36.7789	67.4379	6.11992	0.0907489	-3.46198	9.24e-06	0.00494771	Down	5.16213	2.27978	3.35597	6.55853	4.03238	0.78205	0.503705	0.253435	0.384473	0	Chr10	51756389	51759271	+	XM_006246582.3	0	antisense	genic	intronic	nested	Myocd	GeneID:246297,Genbank:XM_006246582.3,RGD:631347	myocardin, transcript variant X1	GO:2000587,GO:2000721,GO:0001076,GO:2000724,GO:0001077,GO:2000727,GO:0001105,GO:2001015,GO:0001228,GO:0001560,GO:0005634,GO:0001570,GO:0006357,GO:0001666,GO:0006366,GO:0007507,GO:0008134,GO:0035035,GO:0035065,GO:0008284,GO:0035733,GO:0035886,GO:0000122,GO:0045944,GO:0042692,GO:0045987,GO:0042826,GO:0000790,GO:0048286,GO:0000987,GO:0048565,GO:0001046,GO:0060065,GO:0051091,GO:0060157,GO:0051145,GO:…	negative regulation of platelet-derived growth factor receptor-beta signaling pathway|positive regulation of transcription from RNA polymerase II promoter involved in smooth muscle cell differentiation|transcription factor activity, RNA polymerase II transcription factor binding|positive regulation of cardiac vascular smooth muscle cell differentiation|transcriptional activator activity, RNA poly…
NONRATT027026.2	118.03	233.745	2.31637	0.00990981	-6.65693	1.14e-05	0.00591389	Down	6.9358	2.68431	12.9811	6.63798	0.0283448	1.96e-13	5.05e-06	2.66e-06	0.294944	9.5e-12	Chr7	116779367	116780431	-	XM_006241903.2	0	sense	genic	exonic	nested	Mafa	GeneID:366949,Genbank:XM_006241903.2,RGD:1562627	MAF bZIP transcription factor A, transcript variant X1	GO:0005515,GO:0005634,GO:0006366,GO:0007263,GO:0009749,GO:0030073,GO:0045893,GO:0045944,GO:0000978,GO:0001077,GO:0003677	protein binding|nucleus|transcription by RNA polymerase II|nitric oxide mediated signal transduction|response to glucose|insulin secretion|positive regulation of transcription, DNA-templated|positive regulation of transcription by RNA polymerase II|RNA polymerase II proximal promoter sequence-specific DNA binding|transcriptional activator activity, RNA polymerase II proximal promoter sequence-spe…	rno04930,rno04950	Type II diabetes mellitus|Maturity onset diabetes of the young
NONRATT028242.2	78.1461	18.8984	137.394	7.27013	2.86198	1.21e-05	0.00604902	Up	1.44532	0.00677907	0.0243087	5.96e-06	4.41e-10	2.28738	2.27406	1.98313	2.00378	1.08445	Chr8	4056063	4057937	-	NM_001099649.1	5547	antisense	intergenic	downstream	convergent	Vom2r23	GeneID:308303,Genbank:NM_001099649.1,RGD:1560836	vomeronasal 2 receptor, 23	GO:0005887,GO:0007186,GO:0016021,GO:0004930,GO:0005886	integral component of plasma membrane|G-protein coupled receptor signaling pathway|integral component of membrane|G-protein coupled receptor activity|plasma membrane
NONRATT031276.2	240.531	451.088	29.9729	0.0664457	-3.91168	1.24e-05	0.00604902	Down	11.5011	7.66936	9.78982	0.0454516	5.3356	0.000949796	0.0171776	2.06374	0.00300277	0.0655631	ChrX	124730298	124732077	-	XM_006257486.3	0	sense	genic	exonic	nested	Lamp2	GeneID:24944,Genbank:XM_006257486.3,RGD:2990	lysosomal-associated membrane protein 2, transcript variant X1	GO:0005802,GO:0005886,GO:0006605,GO:0006914,GO:0008150,GO:0009267,GO:0050821,GO:0016020,GO:0061684,GO:0019899,GO:0061740,GO:0061742,GO:0003674,GO:0005515,GO:0005615,GO:0005764,GO:0005765,GO:0005768,GO:0005770,GO:0019904,GO:0030670,GO:0031088,GO:0031647,GO:0031902,GO:0032463,GO:0044754,GO:0070062,GO:0045121,GO:0097352,GO:0046716,GO:0048471,GO:0097637,GO:1905146,GO:1990836	trans-Golgi network|plasma membrane|protein targeting|autophagy|biological_process|cellular response to starvation|protein stabilization|membrane|chaperone-mediated autophagy|enzyme binding|protein targeting to lysosome involved in chaperone-mediated autophagy|chaperone-mediated autophagy translocation complex|molecular_function|protein binding|extracellular space|lysosome|lysosomal membrane|endo…	rno04145,rno04142,rno04140,rno05152	Phagosome|Lysosome|Autophagy - animal|Tuberculosis
TCONS_00010753	26.6769	3.72435	49.6295	13.3257	3.73614	1.39e-05	0.00655934	Up	0.39501	9.2e-27	8.21e-28	0.230989	0.326203	3.05917	1.62011	2.76241	1.91004	2.29748	Chr14	86376812	86379488	-	XM_006251437.3	0	sense	genic	exonic	overlapping	Ddx56	GeneID:289780,Genbank:XM_006251437.3,RGD:1303195	DEAD-box helicase 56, transcript variant X1	GO:0005575,GO:0005730,GO:0005737,GO:0006364,GO:0010501,GO:0010976,GO:0003674,GO:0004004,GO:0005524	cellular_component|nucleolus|cytoplasm|rRNA processing|RNA secondary structure unwinding|positive regulation of neuron projection development|molecular_function|ATP-dependent RNA helicase activity|ATP binding
NONRATT012839.2	33.7169	3.37733	64.0564	18.9666	4.24539	1.66e-05	0.00760224	Up	0.288143	0.0938743	0.190599	0	0.289017	1.74822	2.05889	6.87579	3.36042	2.29428	Chr17	15920812	15921321	-	XM_006253715.3	2187	antisense	intergenic	upstream	divergent	Wnk2	GeneID:306811,Genbank:XM_006253715.3,RGD:1307284	WNK lysine deficient protein kinase 2, transcript variant X2	GO:2000651,GO:0005737,GO:0005829,GO:0006468,GO:0008285,GO:0032414,GO:0035556,GO:0046777,GO:0050801,GO:0070373,GO:0004674,GO:0090263,GO:0005524	positive regulation of sodium ion transmembrane transporter activity|cytoplasm|cytosol|protein phosphorylation|negative regulation of cell proliferation|positive regulation of ion transmembrane transporter activity|intracellular signal transduction|protein autophosphorylation|ion homeostasis|negative regulation of ERK1 and ERK2 cascade|protein serine/threonine kinase activity|positive regulation …
NONRATT007596.2	298.747	498.548	98.9467	0.19847	-2.33301	1.98e-05	0.00884436	Down	33.7283	30.4453	31.4844	27.8866	21.9119	8.19195	1.72656	1.85546	8.07098	8.60707	Chr12	46297136	46297596	+	XM_006249481.3	18702	sense	intergenic	upstream	same_strand	Prkab1	GeneID:83803,Genbank:XM_006249481.3,RGD:71057	protein kinase AMP-activated non-catalytic subunit beta 1, transcript variant X1	GO:0005634,GO:0006468,GO:0006633,GO:0010628,GO:0019901,GO:0031588,GO:0032991,GO:0035878,GO:0050790,GO:0051291,GO:0004672,GO:0004679,GO:0005515	nucleus|protein phosphorylation|fatty acid biosynthetic process|positive regulation of gene expression|protein kinase binding|nucleotide-activated protein kinase complex|protein-containing complex|nail development|regulation of catalytic activity|protein heterooligomerization|protein kinase activity|AMP-activated protein kinase activity|protein binding	rno04371,rno04068,rno04152,rno04530,rno04910,rno04922,rno04920,rno04921,rno04211,rno04213,rno04710,rno04714,rno05410,rno04932,rno04931	Apelin signaling pathway|FoxO signaling pathway|AMPK signaling pathway|Tight junction|Insulin signaling pathway|Glucagon signaling pathway|Adipocytokine signaling pathway|Oxytocin signaling pathway|Longevity regulating pathway - mammal|Longevity regulating pathway - multiple species|Circadian rhythm|Thermogenesis|Hypertrophic cardiomyopathy (HCM)|Non-alcoholic fatty liver disease (NAFLD)|Insulin …
NONRATT000888.2	144.6	45.0272	244.172	5.42277	2.43903	2.24e-05	0.00974547	Up	2.5502	0.753313	2.0179	2.94615	5.30413	17.3946	16.9714	21.4995	8.88996	7.7815	ChrX	156075952	156076393	+	XM_006229616.3	76591	antisense	intergenic	downstream	convergent	LOC102552182	GeneID:102552182,Genbank:XM_006229616.3,RGD:7585162	L antigen family member 3-like
TCONS_00017094	114.233	206.914	21.5518	0.104158	-3.26315	2.51e-05	0.0106075	Down	1.10433	2.28633	4.34504	1.90314	1.71042	0.198437	0.0412407	0.0141436	0.553571	0.379524	Chr2	61967172	61978573	-	NM_001047944.1	13169	antisense	intergenic	upstream	divergent	LOC499544	GeneID:499544,Genbank:NM_001047944.1,RGD:1560001	LRRGT00154	GO:0005634,GO:0006334	nucleus|nucleosome assembly
NONRATT006443.2	167.57	29.384	305.756	10.4055	3.37928	2.89e-05	0.0119106	Up	9.79141	0.0234296	0.108716	0.445517	0.000141875	27.506	11.181	34.1364	11.8623	11.7616	Chr11	31806635	31812815	+	XM_006248065.3	0	sense	genic	exonic	nested	Son	GeneID:304092,Genbank:XM_006248065.3,RGD:1309013	Son DNA binding protein, transcript variant X6	GO:0003723,GO:0006397,GO:0016607,GO:0043066,GO:0043484,GO:0048024,GO:0050733,GO:0051726,GO:0000226,GO:0000281	RNA binding|mRNA processing|nuclear speck|negative regulation of apoptotic process|regulation of RNA splicing|regulation of mRNA splicing, via spliceosome|RS domain binding|regulation of cell cycle|microtubule cytoskeleton organization|mitotic cytokinesis
TCONS_00013536	78.4715	1.13603	155.807	137.151	7.09962	3.02e-05	0.012034	Up	0	0.0272819	0	0.00907575	0.00926879	0.338637	0.867678	3.05611	0.565963	1.0554	Chr17	29531732	29539502	-	XM_006253859.3	0	antisense	genic	intronic	nested	LOC102550385	GeneID:102550385,Genbank:XM_006253859.3,RGD:7672286	LYR motif-containing protein 4-like	GO:0016604	nuclear body
NONRATT015281.2	398.652	138.976	658.327	4.73697	2.24396	3.07e-05	0.012034	Up	4.43245	2.067	2.0949	2.08792	4.43556	11.6363	13.6803	22.7748	14.4937	6.5991	Chr2	141528580	141529822	+	NM_001191846.2	1565	sense	intergenic	downstream	same_strand	Foxo1	GeneID:84482,Genbank:NM_001191846.2,RGD:620283	forkhead box O1	GO:0003700,GO:0005634,GO:0005737,GO:0009267,GO:0005829,GO:0009653,GO:0006351,GO:0010508,GO:0006355,GO:0030154,GO:0031625,GO:0032868,GO:0043565,GO:0032869,GO:0045599,GO:0032873,GO:0045722,GO:0045732,GO:0045893,GO:0000122,GO:1902617,GO:0000981,GO:1903243,GO:0045944,GO:0000989,GO:2000177,GO:0051721,GO:0001078,GO:2000377,GO:0001223,GO:0001227,GO:0001568,GO:0003677,GO:0006357,GO:0006914,GO:0006915,GO:…	DNA binding transcription factor activity|nucleus|cytoplasm|cellular response to starvation|cytosol|anatomical structure morphogenesis|transcription, DNA-templated|positive regulation of autophagy|regulation of transcription, DNA-templated|cell differentiation|ubiquitin protein ligase binding|response to insulin|sequence-specific DNA binding|cellular response to insulin stimulus|negative regulati…	rno04068,rno04152,rno04218,rno04910,rno04922,rno04919,rno04211,rno04213,rno05200,rno05202,rno05215,rno04931,rno04933,rno05165	FoxO signaling pathway|AMPK signaling pathway|Cellular senescence|Insulin signaling pathway|Glucagon signaling pathway|Thyroid hormone signaling pathway|Longevity regulating pathway - mammal|Longevity regulating pathway - multiple species|Pathways in cancer|Transcriptional misregulation in cancers|Prostate cancer|Insulin resistance|AGE-RAGE signaling pathway in diabetic complications|Human papill…
NONRATT021164.2	66.7263	17.7152	115.738	6.53325	2.7078	3.21e-05	0.0122763	Up	2.44903	0.931591	1.63221	0.546337	0.920636	11.6924	8.76691	9.09846	6.19218	5.26477	Chr4	18395199	18395570	-	XM_006235990.3	0	sense	genic	exonic	nested	Sema3a	GeneID:29751,Genbank:XM_006235990.3,RGD:3657	semaphorin 3A, transcript variant X4	GO:0007413,GO:0008045,GO:0010633,GO:0010977,GO:0021612,GO:0021637,GO:0021675,GO:0038191,GO:0021772,GO:0045499,GO:0021785,GO:0048813,GO:0048841,GO:0048843,GO:0150020,GO:1901166,GO:0048846,GO:1902285,GO:0050919,GO:1902287,GO:1903045,GO:1903375,GO:2000020,GO:0001755,GO:2001224,GO:0001764,GO:0002027,GO:0005615,GO:0006915,GO:0007411,GO:0021828,GO:0030215,GO:0030335,GO:0030424,GO:0030425,GO:0030517,GO:…	axonal fasciculation|motor neuron axon guidance|negative regulation of epithelial cell migration|negative regulation of neuron projection development|facial nerve structural organization|trigeminal nerve structural organization|nerve development|neuropilin binding|olfactory bulb development|chemorepellent activity|branchiomotor neuron axon guidance|dendrite morphogenesis|regulation of axon extens…	rno04360	Axon guidance
TCONS_00000246	60.4052	0	120.81	Inf	Inf	3.53e-05	0.0132089	Up	6.97e-09	7.34e-08	4.42e-07	6.32e-08	9.1e-09	1.96e-09	8.49733	15.9604	5.30564	0.0250469	Chr1	47918322	47967610	+	XM_006227892.3	0	sense	genic	exonic	overlapping	Wtap	GeneID:499020,Genbank:XM_006227892.3,RGD:1563824	Wilms tumor 1 associated protein, transcript variant X1	GO:0005634,GO:0005654,GO:0016607,GO:0031965,GO:0036396,GO:0080009,GO:0000381	nucleus|nucleoplasm|nuclear speck|nuclear membrane|RNA N6-methyladenosine methyltransferase complex|mRNA methylation|regulation of alternative mRNA splicing, via spliceosome
NONRATT023716.2	17.1177	0.18769	34.0477	181.404	7.50306	3.97e-05	0.0142958	Up	1.3e-09	0.0117187	6.84e-07	3.76e-06	6.35e-08	0.0735106	0.00114817	0.928946	1.43428	1.1663	Chr5	153701690	153703569	-	XM_017593407.1	0	sense	genic	exonic	nested	Srrm1	GeneID:313620,Genbank:XM_017593407.1,RGD:1311258	serine and arginine repetitive matrix 1, transcript variant X7	GO:0006397,GO:0008150,GO:0016607,GO:0071013,GO:0003674,GO:0005575,GO:0005681	mRNA processing|biological_process|nuclear speck|catalytic step 2 spliceosome|molecular_function|cellular_component|spliceosomal complex	rno03013,rno03015	RNA transport|mRNA surveillance pathway
NONRATT006309.2	84.547	15.717	153.377	9.75865	3.28668	4.07e-05	0.0142958	Up	0.00948333	0.0802542	1.9153	0.345426	0.762403	7.09148	3.30525	12.1713	4.001	4.52805	Chr10	105792780	105794021	-	XM_006247813.3	0	sense	genic	exonic	overlapping	Srsf2	GeneID:494445,Genbank:XM_006247813.3,RGD:1359422	serine and arginine rich splicing factor 2, transcript variant X2	GO:0005634,GO:0005681,GO:0005829,GO:0006397,GO:0008380,GO:0016605,GO:0016607,GO:0033197,GO:0035061,GO:0000278,GO:0036002,GO:0000381,GO:0005080	nucleus|spliceosomal complex|cytosol|mRNA processing|RNA splicing|PML body|nuclear speck|response to vitamin E|interchromatin granule|mitotic cell cycle|pre-mRNA binding|regulation of alternative mRNA splicing, via spliceosome|protein kinase C binding	rno03040,rno05168	Spliceosome|Herpes simplex infection
NONRATT023814.2	12.9846	0	25.9692	Inf	Inf	4.19e-05	0.0142958	Up	2.47e-12	2.39e-18	2.88e-22	8.54e-10	8.96e-15	1.59262	7.18e-17	2.1068	1.94966	1.75e-05	Chr5	161769582	161770192	-	XM_008764255.2	0	sense	genic	exonic	overlapping	Prdm2	GeneID:313678,Genbank:XM_008764255.2,RGD:1594531	PR domain 2, transcript variant X3	GO:0045944,GO:0001228,GO:0005515,GO:0046872,GO:0005634,GO:0005794,GO:0006366,GO:0008340,GO:0018024,GO:0000977,GO:0032355,GO:0034968	positive regulation of transcription by RNA polymerase II|transcriptional activator activity, RNA polymerase II transcription regulatory region sequence-specific DNA binding|protein binding|metal ion binding|nucleus|Golgi apparatus|transcription by RNA polymerase II|determination of adult lifespan|histone-lysine N-methyltransferase activity|RNA polymerase II regulatory region sequence-specific DN…	rno00310	Lysine degradation
NONRATT006797.2	359.715	97.2365	622.193	6.39876	2.67779	4.35e-05	0.0142958	Up	0.884585	0.634078	0.623197	0.740863	2.12716	6.99062	6.36027	11.0162	2.02362	5.06227
TCONS_00015728	72.1328	0.19473	144.071	739.85	9.53109	4.36e-05	0.0142958	Up	0	0	0.0439651	0	0	1.40475	8.6656	12.9142	1.42676	0.807391	Chr2	25287668	25288755	+	NM_053897.2	52393	antisense	intergenic	upstream	divergent	F2rl1	GeneID:116677,Genbank:NM_053897.2,RGD:620866	F2R like trypsin receptor 1	GO:0004930,GO:0005515,GO:0005769,GO:0005886,GO:0005887,GO:0030335,GO:0006954,GO:0030836,GO:0007186,GO:0031143,GO:0031274,GO:0042119,GO:0031681,GO:0043122,GO:0032930,GO:0043123,GO:0043311,GO:0001965,GO:0050921,GO:0043547,GO:0050927,GO:0045087,GO:0002286,GO:0051482,GO:0045217,GO:0051607,GO:0002690,GO:0002741,GO:0060100,GO:0061028,GO:0003104,GO:0097029,GO:0070374,GO:0097755,GO:0070493,GO:1900135,GO:…	G-protein coupled receptor activity|protein binding|early endosome|plasma membrane|integral component of plasma membrane|positive regulation of cell migration|inflammatory response|positive regulation of actin filament depolymerization|G-protein coupled receptor signaling pathway|pseudopodium|positive regulation of pseudopodium assembly|neutrophil activation|G-protein beta-subunit binding|regulat…	rno04080,rno04750,rno05143	Neuroactive ligand-receptor interaction|Inflammatory mediator regulation of TRP channels|African trypanosomiasis
TCONS_00000625	26.3274	47.9522	4.70264	0.0980694	-3.35005	4.39e-05	0.0142958	Down	0.905038	1.49873	0.621808	1.46591	0.404218	0.0386685	0.0352763	0	6.11e-06	0.384885	Chr1	96928501	96990357	+
TCONS_00020654	15.324	0	30.6479	Inf	Inf	4.45e-05	0.0142958	Up	4.43e-18	8.99e-12	4.08e-07	0.00251162	8.74e-05	4.97049	1.19e-09	7.11e-05	8.11547	6.42486	Chr3	57880935	57905452	-	XM_008761972.2	0	sense	genic	intronic	overlapping	Slc25a12	GeneID:362145,Genbank:XM_008761972.2,RGD:1305181	solute carrier family 25 member 12, transcript variant X1	GO:0043490,GO:0005739,GO:0051592,GO:0005743,GO:0070778,GO:0006839,GO:0015183,GO:0015810,GO:0015813,GO:0016021,GO:0022857,GO:0005313,GO:0043209,GO:0005509	malate-aspartate shuttle|mitochondrion|response to calcium ion|mitochondrial inner membrane|L-aspartate transmembrane transport|mitochondrial transport|L-aspartate transmembrane transporter activity|aspartate transmembrane transport|L-glutamate transmembrane transport|integral component of membrane|transmembrane transporter activity|L-glutamate transmembrane transporter activity|myelin sheath|cal…
TCONS_00026404	64.3838	110.984	17.7839	0.160239	-2.6417	4.9e-05	0.0154482	Down	1.93965	1.66216	2.12193	1.67716	0.652525	0.260351	0.310089	0.0789081	0.201953	0.393384	Chr6	56606759	56623914	-	NM_017149.1	1854	antisense	intergenic	upstream	divergent	Meox2	GeneID:29279,Genbank:NM_017149.1,RGD:3079	mesenchyme homeobox 2	GO:0090051,GO:0045944,GO:0005634,GO:0000980,GO:0005737,GO:0001077,GO:0060021,GO:0001205,GO:0001525,GO:0006366,GO:0060173,GO:0007519,GO:0001757,GO:0061053,GO:0016607,GO:0003700,GO:0000978,GO:0070997,GO:0043565	negative regulation of cell migration involved in sprouting angiogenesis|positive regulation of transcription by RNA polymerase II|nucleus|RNA polymerase II distal enhancer sequence-specific DNA binding|cytoplasm|transcriptional activator activity, RNA polymerase II proximal promoter sequence-specific DNA binding|roof of mouth development|transcriptional activator activity, RNA polymerase II dist…
NONRATT020886.2	379.972	137.306	622.637	4.53465	2.18099	5.01e-05	0.0154813	Up	4.27156	1.08982	3.57141	1.93462	2.18838	13.3962	11.5142	12.0935	12.7032	7.92622	Chr4	156779796	156782295	+	XM_017592650.1	0	sense	genic	exonic	nested	Cd163	GeneID:312701,Genbank:XM_017592650.1,RGD:1310382	CD163 molecule, transcript variant X2	GO:0009897,GO:0016021,GO:0005044,GO:0005886,GO:0006898	external side of plasma membrane|integral component of membrane|scavenger receptor activity|plasma membrane|receptor-mediated endocytosis
NONRATT034037.1	27.6177	4.81241	50.423	10.4777	3.38925	5.33e-05	0.0159381	Up	0.299056	0.238363	0.0482237	0.289705	0	1.37665	0.725563	2.17669	2.25374	2.28042	Chr20	4871270	4872264	-	NM_031971.2	5374	sense	intergenic	downstream	same_strand	Hspa1a	GeneID:24472,Genbank:NM_031971.2,RGD:2840	heat shock 70kD protein 1A	GO:0097201,GO:0097718,GO:1901029,GO:1901673,GO:0005524,GO:0005622,GO:1902236,GO:0005634,GO:1902380,GO:1903265,GO:1904722,GO:0006952,GO:0005737,GO:0006986,GO:0007339,GO:0008180,GO:0016887,GO:0019899,GO:0008285,GO:0030308,GO:0030512,GO:0031072,GO:0000151,GO:0034605,GO:0031249,GO:0001106,GO:0034620,GO:0031396,GO:0042026,GO:0031397,GO:0001664,GO:0001916,GO:0002020,GO:0042623,GO:0002199,GO:0005102,GO:…	negative regulation of transcription from RNA polymerase II promoter in response to stress|disordered domain specific binding|negative regulation of mitochondrial outer membrane permeabilization involved in apoptotic signaling pathway|regulation of mitotic spindle assembly|ATP binding|intracellular|negative regulation of endoplasmic reticulum stress-induced intrinsic apoptotic signaling pathway|n…	rno03040,rno04141,rno04010,rno04144,rno04612,rno04915,rno04213,rno05020,rno05134,rno05162,rno05164,rno05169,rno05145	Spliceosome|Protein processing in endoplasmic reticulum|MAPK signaling pathway|Endocytosis|Antigen processing and presentation|Estrogen signaling pathway|Longevity regulating pathway - multiple species|Prion diseases|Legionellosis|Measles|Influenza A|Epstein-Barr virus infection|Toxoplasmosis
NONRATT027744.2	17.5438	33.1537	1.93401	0.0583346	-4.0995	5.36e-05	0.0159381	Down	3.48972	1.77176	2.00311	1.01122	1.17482	0	0.190887	0	0.300632	0	Chr8	62735719	62736198	+	XM_017595653.1	0	sense	genic	intronic	nested	Sema7a	GeneID:315711,Genbank:XM_017595653.1,RGD:1305192	semaphorin 7A, GPI membrane anchor, transcript variant X1	GO:0060907,GO:0045499,GO:0005178,GO:0070374,GO:0045773,GO:0005615,GO:0071526,GO:0007229,GO:0009897,GO:0048675,GO:0016021,GO:0048843,GO:0021988,GO:0050727,GO:0030215,GO:0030335,GO:0001755,GO:0050919,GO:0031175,GO:0001934,GO:0038191	positive regulation of macrophage cytokine production|chemorepellent activity|integrin binding|positive regulation of ERK1 and ERK2 cascade|positive regulation of axon extension|extracellular space|semaphorin-plexin signaling pathway|integrin-mediated signaling pathway|external side of plasma membrane|axon extension|integral component of membrane|negative regulation of axon extension involved in …	rno04360	Axon guidance
NONRATT017723.2	510.794	188.251	833.336	4.42672	2.14624	5.84e-05	0.0170771	Up	3.66273	4.4574	2.17158	0.0399499	1.22044	14.1747	10.754	7.82675	7.98851	8.73204	Chr20	20638565	20640785	-	NM_001107622.1	0	sense	genic	exonic	overlapping	Rhobtb1	GeneID:309722,Genbank:NM_001107622.1,RGD:1306871	Rho-related BTB domain containing 1	GO:0030334,GO:0004871,GO:0030950,GO:0005525,GO:0031410,GO:0005622,GO:0005737,GO:0005886,GO:0005938,GO:0032153,GO:0007015,GO:0032956,GO:0007163,GO:0043231,GO:0007264,GO:0051017,GO:0007266,GO:0000910,GO:0008360,GO:0003924,GO:0019901	regulation of cell migration|signal transducer activity|establishment or maintenance of actin cytoskeleton polarity|GTP binding|cytoplasmic vesicle|intracellular|cytoplasm|plasma membrane|cell cortex|cell division site|actin filament organization|regulation of actin cytoskeleton organization|establishment or maintenance of cell polarity|intracellular membrane-bounded organelle|small GTPase mediat…	rno04120	Ubiquitin mediated proteolysis
NONRATT012181.2	43.6093	85.2468	1.97173	0.0231296	-5.43412	6.71e-05	0.0190728	Down	7.4385	3.87561	6.14072	0.973318	1.31e-10	6.59e-05	2.19e-12	8.39e-05	0.000865146	0.408044	Chr17	823958	825066	+	XM_008771431.2	0	sense	genic	exonic	overlapping	Npepo	GeneID:290963,Genbank:XM_008771431.2,RGD:1309592	aminopeptidase O, transcript variant X5	GO:0043171,GO:0005730,GO:0044255,GO:0070006,GO:0005737,GO:0006508,GO:0008237,GO:0008270,GO:0004177,GO:0042277,GO:0004301	peptide catabolic process|nucleolus|cellular lipid metabolic process|metalloaminopeptidase activity|cytoplasm|proteolysis|metallopeptidase activity|zinc ion binding|aminopeptidase activity|peptide binding|epoxide hydrolase activity
NONRATT015095.2	32.5301	58.4133	6.64685	0.11379	-3.13556	6.77e-05	0.0190728	Down	2.56643	1.10206	3.14524	3.94211	1.57076	0.585963	0	0.194196	0.328786	0.283714	Chr2	62850240	62852298	-	NM_001107654.1	18573	sense	intergenic	downstream	same_strand	RGD1306502	GeneID:310158,Genbank:NM_001107654.1,RGD:1306502	similar to hypothetical protein FLJ11193
NONRATT028765.2	46.2875	92.5749	0	0	Inf-	7.62e-05	0.0211037	Down	1.65013	0.46861	2.27e-07	8.8294	7.08043	4.37e-07	0.00353326	6.59e-08	1.88e-08	0.0173925	Chr8	73013385	73014063	-	XM_008766402.2	0	sense	genic	exonic	nested	Tln2	GeneID:315776,Genbank:XM_008766402.2,RGD:1565416	talin 2, transcript variant X2	GO:0005575,GO:0005856,GO:0005916,GO:0007016,GO:0007155,GO:0008150,GO:0045202,GO:0051015,GO:0001726,GO:0003674,GO:0005200	cellular_component|cytoskeleton|fascia adherens|cytoskeletal anchoring at plasma membrane|cell adhesion|biological_process|synapse|actin filament binding|ruffle|molecular_function|structural constituent of cytoskeleton	rno04015,rno04510,rno04611,rno05166	Rap1 signaling pathway|Focal adhesion|Platelet activation|HTLV-I infection
NONRATT021479.2	344.193	107.164	581.221	5.42368	2.43927	7.96e-05	0.021459	Up	5.09671	3.12e-05	0.00519107	0.00379525	0.0131691	7.03395	4.91453	5.12623	2.51732	5.21066	Chr4	99250835	99257480	-	XM_232051.9	0	sense	genic	exonic	nested	Rmnd5a	GeneID:312439,Genbank:XM_232051.9,RGD:1309766	required for meiotic nuclear division 5 homolog A	GO:0005737,GO:0016567,GO:0034657,GO:0043161,GO:0004842,GO:0005634	cytoplasm|protein ubiquitination|GID complex|proteasome-mediated ubiquitin-dependent protein catabolic process|ubiquitin-protein transferase activity|nucleus
NONRATT022837.2	144.723	37.7907	251.656	6.65922	2.73535	8.01e-05	0.021459	Up	0.811458	0.882421	1.31966	0.598836	2.56773	9.97869	7.59381	14.5934	3.25985	4.98083	Chr5	164206506	164207418	+	XM_017593934.1	15097	antisense	intergenic	downstream	convergent	Rex2	GeneID:100362123,Genbank:XM_017593934.1,RGD:1586249	reduced expression 2, transcript variant X1
TCONS_00000870	513.334	199.373	827.294	4.14947	2.05293	8.16e-05	0.0214883	Up	0.156679	2.71184	3.92545	2.61039	5.40297	13.5911	13.2642	10.6666	15.2152	9.27205	Chr1	153523509	153595130	+	NM_022623.2	0	sense	genic	exonic	overlapping	Fzd4	GeneID:64558,Genbank:NM_022623.2,RGD:71017	frizzled class receptor 4	GO:0007223,GO:0007605,GO:0008150,GO:0009986,GO:0010812,GO:0016021,GO:0016055,GO:0035567,GO:0038023,GO:0017147,GO:0042701,GO:0042803,GO:0042813,GO:0043507,GO:0045893,GO:0046982,GO:0001540,GO:0001553,GO:0001568,GO:0001570,GO:0004930,GO:0005575,GO:0005886,GO:0005911,GO:0007186,GO:0019955,GO:0030165,GO:0030425,GO:0030947,GO:0031625,GO:0051091,GO:0031987,GO:0060070,GO:0034446,GO:0035426,GO:0061299,GO:…	Wnt signaling pathway, calcium modulating pathway|sensory perception of sound|biological_process|cell surface|negative regulation of cell-substrate adhesion|integral component of membrane|Wnt signaling pathway|non-canonical Wnt signaling pathway|signaling receptor activity|Wnt-protein binding|progesterone secretion|protein homodimerization activity|Wnt-activated receptor activity|positive regulat…	rno04310,rno04390,rno04150,rno04550,rno04916,rno05200,rno05205,rno05225,rno05226,rno05217,rno05224,rno04934,rno05166,rno05165	Wnt signaling pathway|Hippo signaling pathway|mTOR signaling pathway|Signaling pathways regulating pluripotency of stem cells|Melanogenesis|Pathways in cancer|Proteoglycans in cancer|Hepatocellular carcinoma|Gastric cancer|Basal cell carcinoma|Breast cancer|Cushing's syndrome|HTLV-I infection|Human papillomavirus infection
NONRATT020296.2	288.532	86.4518	490.612	5.67498	2.50462	9.22e-05	0.0232556	Up	2.54586	2.15657	2.86061	2.20887	2.9395	16.3093	15.2523	24.8958	8.93634	5.34302	Chr4	56547733	56550582	+	XM_006236238.3	0	sense	genic	exonic	nested	Hilpda	GeneID:100361568,Genbank:XM_006236238.3,RGD:2319900	hypoxia inducible lipid droplet-associated	GO:0005654,GO:0005811,GO:0008284,GO:0009986,GO:0010884,GO:0030141,GO:0035425,GO:0071456,GO:0001819,GO:0005102,GO:0005615	nucleoplasm|lipid droplet|positive regulation of cell proliferation|cell surface|positive regulation of lipid storage|secretory granule|autocrine signaling|cellular response to hypoxia|positive regulation of cytokine production|signaling receptor binding|extracellular space
NONRATT027596.2	62.3353	105.975	18.6952	0.17641	-2.50299	9.22e-05	0.0232556	Down	1.34264	0.413895	0.38603	1.15444	1.18512	0.106182	0.0857089	0.0694268	0.111636	0.390713
TCONS_00018034	83.7012	3.21068	164.192	51.1393	5.67636	9.26e-05	0.0232556	Up	1.13e-10	1.1478	1.07e-07	8.56e-21	0.230174	16.7249	21.4759	26.6554	2.17674	0.000344497	Chr20	3677474	3677846	+	XM_002728917.4	0	sense	genic	exonic	overlapping	Mt1m	GeneID:100362623,Genbank:XM_002728917.4,RGD:2324335	metallothionein 1M	GO:0010273,GO:0046872,GO:0050794,GO:0071276,GO:0071280,GO:0071294,GO:0005634,GO:0005737,GO:0006882	detoxification of copper ion|metal ion binding|regulation of cellular process|cellular response to cadmium ion|cellular response to copper ion|cellular response to zinc ion|nucleus|cytoplasm|cellular zinc ion homeostasis
NONRATT020092.2	409.981	159.187	660.776	4.15093	2.05344	9.47e-05	0.0234016	Up	0.78591	0.0140526	1.86645	1.65107	4.71528	6.80331	6.33912	11.4031	8.94893	4.0308	Chr4	695547	697850	+	XM_006235845.3	0	sense	genic	exonic	nested	Rbm33	GeneID:362297,Genbank:XM_006235845.3,RGD:1310651	RNA binding motif protein 33, transcript variant X4
TCONS_00014162	35.0914	61.8712	8.31154	0.134336	-2.89608	9.7e-05	0.0236066	Down	1.51688	1.61813	1.64297	0.884382	2.14494	0	0.0559462	0.0573805	0.338828	0.600162	Chr18	57849684	57874811	+	XM_006254820.3	0	antisense	genic	exonic	overlapping	Fbxo38	GeneID:307390,Genbank:XM_006254820.3,RGD:1311505	F-box protein 38, transcript variant X2	GO:0005634,GO:0005737,GO:0010976	nucleus|cytoplasm|positive regulation of neuron projection development
NONRATT006744.2	149.614	52.3562	246.873	4.71525	2.23734	0.000100162	0.0237652	Up	0.886829	1.60835	0.433402	0.998535	1.02273	3.87403	3.47897	3.83773	6.58937	5.02032	Chr11	87072456	87074050	+	XM_008768903.2	0	sense	genic	intronic	nested	Prodh1	GeneID:680409,Genbank:XM_008768903.2,RGD:1590932	proline dehydrogenase 1, transcript variant X4	GO:0005739,GO:0006562,GO:0010133,GO:0010942,GO:0016597,GO:0055114,GO:0071949,GO:0004657	mitochondrion|proline catabolic process|proline catabolic process to glutamate|positive regulation of cell death|amino acid binding|oxidation-reduction process|FAD binding|proline dehydrogenase activity	rno00330	Arginine and proline metabolism
NONRATT031410.1	20.5289	3.22425	37.8335	11.734	3.55263	0.000100945	0.0237652	Up	0.248079	4.31e-12	1.91e-12	0.150312	0.729527	5.761	1.77546	2.22483	1.7455	2.12701	Chr1	141675043	141679522	+	NM_001107530.1	2255	antisense	intergenic	upstream	divergent	Arpin	GeneID:308765,Genbank:NM_001107530.1,RGD:1311021	actin-related protein 2/3 complex inhibitor	GO:0051126,GO:2000393,GO:0030027,GO:0030336,GO:0033058	negative regulation of actin nucleation|negative regulation of lamellipodium morphogenesis|lamellipodium|negative regulation of cell migration|directional locomotion
NONRATT021923.2	6302.66	2129.26	10476.1	4.92006	2.29868	0.000102041	0.0237652	Up	19.4068	23.2435	31.2769	36.3907	27.4848	112.883	171.369	227.968	89.1142	64.1996	Chr4	170856772	170860212	-	NM_012862.1	0	sense	genic	exonic	containing	Mgp	GeneID:25333,Genbank:NM_012862.1,RGD:3088	matrix Gla protein	GO:0031012,GO:0005509,GO:0005615,GO:0032991,GO:0005783,GO:0007584,GO:0009612,GO:0009725,GO:0010033,GO:0048306,GO:0030154,GO:0048754,GO:0030324,GO:0051216,GO:0030500,GO:0051384,GO:0001503,GO:0051592,GO:0005201,GO:0065003	extracellular matrix|calcium ion binding|extracellular space|protein-containing complex|endoplasmic reticulum|response to nutrient|response to mechanical stimulus|response to hormone|response to organic substance|calcium-dependent protein binding|cell differentiation|branching morphogenesis of an epithelial tube|lung development|cartilage development|regulation of bone mineralization|response to …
NONRATT024760.2	15.7625	31.3394	0.185637	0.00592344	-7.39935	0.000107039	0.0245731	Down	0.871602	0.517459	0.005326	0.773875	0.00640402	0.0115439	3.26e-09	3.58e-09	9.2e-05	3.93e-11	Chr6	2879308	2885076	-	NM_001039035.2	0	sense	genic	exonic	overlapping	Srsf7	GeneID:362687,Genbank:NM_001039035.2,RGD:1307425	serine and arginine rich splicing factor 7	GO:0005654,GO:0008150,GO:0008270,GO:0008380,GO:0019904,GO:0048025,GO:1990830,GO:0003674,GO:0005575	nucleoplasm|biological_process|zinc ion binding|RNA splicing|protein domain specific binding|negative regulation of mRNA splicing, via spliceosome|cellular response to leukemia inhibitory factor|molecular_function|cellular_component	rno03040,rno05168	Spliceosome|Herpes simplex infection
NONRATT003165.2	85.6756	142.706	28.6448	0.200725	-2.31671	0.000113459	0.0254148	Down	5.56516	5.44779	4.57605	3.72001	2.07185	0.921253	0.179768	0.181963	0.472926	2.42194	Chr1	197962453	197963355	-	NM_001100662.1	1051	sense	intergenic	downstream	same_strand	Eif3c	GeneID:293484,Genbank:NM_001100662.1,RGD:1308871	eukaryotic translation initiation factor 3, subunit C	GO:0071541,GO:0003743,GO:1902416,GO:0005575,GO:0005852,GO:0006413,GO:0008150,GO:0003674,GO:0031369,GO:0045727	eukaryotic translation initiation factor 3 complex, eIF3m|translation initiation factor activity|positive regulation of mRNA binding|cellular_component|eukaryotic translation initiation factor 3 complex|translational initiation|biological_process|molecular_function|translation initiation factor binding|positive regulation of translation	rno03013	RNA transport
NONRATT012253.2	104.934	34.0587	175.809	5.16193	2.36791	0.000113869	0.0254148	Up	6.53565	2.40831	2.8057	0.000149559	4.04e-23	9.20054	10.3943	7.56801	12.7569	17.1812	Chr17	9109696	9110258	+	NM_001013137.2	0	sense	genic	exonic	overlapping	Cxcl14	GeneID:306748,Genbank:NM_001013137.2,RGD:1307406	C-X-C motif chemokine ligand 14	GO:0006955,GO:0007267,GO:0008009,GO:0045662,GO:0048839,GO:0060326,GO:2000503,GO:0005576,GO:0005794	immune response|cell-cell signaling|chemokine activity|negative regulation of myoblast differentiation|inner ear development|cell chemotaxis|positive regulation of natural killer cell chemotaxis|extracellular region|Golgi apparatus	rno04060,rno04062	Cytokine-cytokine receptor interaction|Chemokine signaling pathway
NONRATT030935.2	15.0447	0	30.0894	Inf	Inf	0.000116427	0.0255546	Up	0.00550583	2.08e-08	1.86e-08	8.83e-09	1.16e-08	1.02174	0.497378	1.69e-11	1.22139	2.95e-06	ChrX	21015254	21016724	+	XM_017602279.1	0	sense	genic	exonic	nested	FAM120C	GeneID:317423,Genbank:XM_017602279.1,RGD:1564253	family with sequence similarity 120C, transcript variant X1
NONRATT011708.2	58.9846	117.969	0	0	Inf-	0.000117675	0.0255546	Down	7.29673	5.15403	0.977157	1.61e-27	4.38e-21	6.22e-25	4.99e-15	1.44e-22	6.13e-26	1.06e-26	Chr16	2883883	2885118	-	XM_008770983.1	0	antisense	genic	intronic	nested	Arhgef3	GeneID:290541,Genbank:XM_008770983.1,RGD:1310672	Rho guanine nucleotide exchange factor 3, transcript variant X8	GO:0035023,GO:0035556,GO:0005089,GO:0005622	regulation of Rho protein signal transduction|intracellular signal transduction|Rho guanyl-nucleotide exchange factor activity|intracellular
NONRATT029722.2	15.1298	0	30.2596	Inf	Inf	0.000125474	0.026885	Up	8.18e-18	1.05e-13	8.86e-10	9.03e-12	2.6e-17	1.45e-14	4.12093	4.81e-08	2.44297	5.46554	Chr9	113936537	113936864	+	NM_001127390.1	0	sense	genic	exonic	overlapping	Wash1	GeneID:367328,Genbank:NM_001127390.1,RGD:1310196	WAS protein family homolog 1	GO:0005769,GO:0005776,GO:0005813,GO:0006887,GO:0007032,GO:0031625,GO:0031901,GO:0010507,GO:0034314,GO:0034383,GO:0043231,GO:0034394,GO:0043553,GO:0040038,GO:0050776,GO:0055037,GO:0000145,GO:2000010,GO:0001556,GO:0055038,GO:0071203,GO:0002468,GO:0003779,GO:0005768,GO:0016197,GO:0022617,GO:0030335,GO:0030833,GO:0031083,GO:0031274,GO:0042098,GO:0031396,GO:0042147,GO:0043014,GO:0043015,GO:0071437,GO:…	early endosome|autophagosome|centrosome|exocytosis|endosome organization|ubiquitin protein ligase binding|early endosome membrane|negative regulation of autophagy|Arp2/3 complex-mediated actin nucleation|low-density lipoprotein particle clearance|intracellular membrane-bounded organelle|protein localization to cell surface|negative regulation of phosphatidylinositol 3-kinase activity|polar body e…
NONRATT008796.2	10.4192	0	20.8384	Inf	Inf	0.000128139	0.0270947	Up	1.32e-25	2.64e-25	1.48e-30	0	0	5.11e-25	1.59931	2.12426	1.27204	4.92e-27	Chr13	67680239	67685015	-	NM_001105962.3	0	sense	genic	exonic	nested	Prg4	GeneID:289104,Genbank:NM_001105962.3,RGD:1308976	proteoglycan 4	GO:0006955,GO:0030247,GO:0031012,GO:0042127,GO:0045409,GO:0071425,GO:0005044,GO:0005615,GO:0006898	immune response|polysaccharide binding|extracellular matrix|regulation of cell proliferation|negative regulation of interleukin-6 biosynthetic process|hematopoietic stem cell proliferation|scavenger receptor activity|extracellular space|receptor-mediated endocytosis
NONRATT003648.2	10.4552	0.528497	20.3819	38.5658	5.26925	0.000136508	0.0281254	Up	0.150545	0	2.15e-76	0	0	0.694923	0.913328	1.46505	0.722909	1.1217	Chr1	240561951	240562495	-	NM_001191562.1	0	antisense	genic	intronic	nested	Trpm3	GeneID:309407,Genbank:NM_001191562.1,RGD:1304888	transient receptor potential cation channel, subfamily M, member 3	GO:0016021,GO:0016048,GO:0050951,GO:0051262,GO:0098655,GO:0005227,GO:0005261,GO:0006812	integral component of membrane|detection of temperature stimulus|sensory perception of temperature stimulus|protein tetramerization|cation transmembrane transport|calcium activated cation channel activity|cation channel activity|cation transport
NONRATT023371.2	267.7	432.564	102.836	0.237736	-2.07257	0.000136514	0.0281254	Down	4.85852	4.51532	5.56281	4.85457	3.10785	1.26668	0.75746	0.724963	0.991391	1.61525	Chr5	106098959	106101488	-	NM_053718.2	2010	sense	intergenic	downstream	same_strand	Mllt3	GeneID:114510,Genbank:NM_053718.2,RGD:620940	MLLT3, super elongation complex subunit	GO:0007379,GO:0008023,GO:0008150,GO:0009952,GO:0042393,GO:0045893,GO:0070577,GO:0090090,GO:0140030,GO:2000096,GO:0003674,GO:0003682,GO:0005575	segment specification|transcription elongation factor complex|biological_process|anterior/posterior pattern specification|histone binding|positive regulation of transcription, DNA-templated|lysine-acetylated histone binding|negative regulation of canonical Wnt signaling pathway|modification-dependent protein binding|positive regulation of Wnt signaling pathway, planar cell polarity pathway|molecu…	rno05202	Transcriptional misregulation in cancers
TCONS_00020174	2045.37	3232	858.743	0.2657	-1.91213	0.000157928	0.032086	Down	4.26199	7.45504	4.76435	7.31732	2.58437	1.88168	0.666906	0.0094188	0.776554	3.59626	Chr3	175766313	175785929	+	NM_133608.2	53065	sense	intergenic	upstream	same_strand	Slco4a1	GeneID:171144,Genbank:NM_133608.2,RGD:620228	solute carrier organic anion transporter family, member 4a1	GO:0006811,GO:0015347,GO:0015349,GO:0016021,GO:0042403,GO:0043252,GO:0055085,GO:0070327,GO:0005215,GO:0005886,GO:0005887	ion transport|sodium-independent organic anion transmembrane transporter activity|thyroid hormone transmembrane transporter activity|integral component of membrane|thyroid hormone metabolic process|sodium-independent organic anion transport|transmembrane transport|thyroid hormone transport|transporter activity|plasma membrane|integral component of plasma membrane
NONRATT004230.2	75.562	2.91085	148.213	50.9175	5.67009	0.000161376	0.032086	Up	0.276047	0.247044	0.0066086	3.19e-06	2.45e-05	1.60173	3.89137	8.17961	10.6642	0.000119716	Chr10	36716810	36728952	+	XM_008767673.2	0	sense	genic	exonic	nested	Clk4	GeneID:287269,Genbank:XM_008767673.2,RGD:1310274	CDC-like kinase 4, transcript variant X6	GO:0005634,GO:0018108,GO:0043484,GO:0046777,GO:0004674,GO:0004713,GO:0005524	nucleus|peptidyl-tyrosine phosphorylation|regulation of RNA splicing|protein autophosphorylation|protein serine/threonine kinase activity|protein tyrosine kinase activity|ATP binding
TCONS_00015378	341.695	0	683.389	Inf	Inf	0.000163613	0.032086	Up	0	0	8.03e-30	2.22e-26	4.12e-10	161.135	270.72	9.74e-13	0	2.46e-28	Chr19	29188469	29248117	-	XM_017601503.1	0	sense	genic	intronic	overlapping	LOC100363225	GeneID:100363225,Genbank:XM_017601503.1,RGD:2323415	hypothetical LOC100363225, transcript variant X3
NONRATT004506.2	59.0833	99.7041	18.4624	0.185172	-2.43306	0.000163724	0.032086	Down	6.31622	5.08089	6.32264	9.25518	1.1307	0.253636	0.171235	1.6557	0.898905	2.04904	Chr10	57279160	57280307	+	XM_006246599.3	0	sense	genic	exonic	nested	Eno3	GeneID:25438,Genbank:XM_006246599.3,RGD:2555	enolase 3, transcript variant X1	GO:0004634,GO:0005515,GO:0005829,GO:0005886,GO:0006096,GO:0007568,GO:0016020,GO:0042493,GO:0042803,GO:0000015,GO:0043403,GO:0000287,GO:0046982	phosphopyruvate hydratase activity|protein binding|cytosol|plasma membrane|glycolytic process|aging|membrane|response to drug|protein homodimerization activity|phosphopyruvate hydratase complex|skeletal muscle tissue regeneration|magnesium ion binding|protein heterodimerization activity	rno00010,rno03018,rno04066	Glycolysis / Gluconeogenesis|RNA degradation|HIF-1 signaling pathway
NONRATT001312.2	68.098	18.0661	118.13	6.53878	2.70902	0.000173098	0.0335142	Up	0.829017	0.0751452	1.07799	0.600454	1.47426	1.49492	8.42337	8.0772	4.19782	3.95732	Chr1	211274144	211277622	+	NM_053420.3	8863	antisense	intergenic	upstream	divergent	Bnip3	GeneID:84480,Genbank:NM_053420.3,RGD:620800	BCL2/adenovirus E1B interacting protein 3	GO:0005739,GO:0005741,GO:0005783,GO:0006915,GO:0008219,GO:0031966,GO:0008626,GO:0010637,GO:0035694,GO:0010659,GO:0042802,GO:0042803,GO:0046902,GO:0043065,GO:0046982,GO:0048102,GO:0048709,GO:0050873,GO:0051020,GO:0051402,GO:0001666,GO:0090200,GO:0051561,GO:0005515,GO:0097193,GO:0051607,GO:0005634,GO:0097345,GO:0005635,GO:1901998,GO:1902109,GO:0005654,GO:1903599,GO:0005737,GO:1903715,GO:1990144,GO:…	mitochondrion|mitochondrial outer membrane|endoplasmic reticulum|apoptotic process|cell death|mitochondrial membrane|granzyme-mediated apoptotic signaling pathway|negative regulation of mitochondrial fusion|mitochondrial protein catabolic process|cardiac muscle cell apoptotic process|identical protein binding|protein homodimerization activity|regulation of mitochondrial membrane permeability|posi…	rno04068,rno04140,rno04137,rno05134	FoxO signaling pathway|Autophagy - animal|Mitophagy - animal|Legionellosis
NONRATT025811.2	99.1967	1.52095	196.872	129.44	7.01614	0.000178832	0.0338489	Up	1.23e-08	0.0275068	0.00194151	0.0618252	0.00553814	2.57128	0.256717	5.7744	5.82e-06	2.73373	Chr7	59428853	59431112	+	XM_008765425.1	0	sense	genic	exonic	nested	Ptprb	GeneID:314843,Genbank:XM_008765425.1,RGD:1305922	protein tyrosine phosphatase, receptor type, B, transcript variant X2	GO:0016311,GO:0035335,GO:0043235,GO:0001525,GO:0004725,GO:0016021	dephosphorylation|peptidyl-tyrosine dephosphorylation|receptor complex|angiogenesis|protein tyrosine phosphatase activity|integral component of membrane	rno04520	Adherens junction
NONRATT015074.2	49.0988	83.8564	14.3411	0.17102	-2.54776	0.000179039	0.0338489	Down	4.02976	2.45471	4.16541	4.7131	1.99215	0.742975	0.0565407	0.223712	0.682272	1.21758	Chr2	56517826	56550456	+	NM_001108938.2	0	antisense	genic	exonic	nested	Egflam	GeneID:365691,Genbank:NM_001108938.2,RGD:1306592	EGF-like, fibronectin type III and laminin G domains	GO:0045202,GO:0005578,GO:0005604,GO:0005614,GO:0009986,GO:0010811,GO:0019800,GO:0030054,GO:0005509,GO:0030198,GO:0005539	synapse|proteinaceous extracellular matrix|basement membrane|interstitial matrix|cell surface|positive regulation of cell-substrate adhesion|peptide cross-linking via chondroitin 4-sulfate glycosaminoglycan|cell junction|calcium ion binding|extracellular matrix organization|glycosaminoglycan binding
TCONS_00030362	187.795	303.771	71.8192	0.236425	-2.08054	0.000193178	0.0360974	Down	14.4973	29.0468	21.5055	19.8394	15.2306	2.62468	4.57744	1.64133	8.01434	6.44744	Chr8	116347984	116404390	-	NM_001047871.1	0	antisense	genic	exonic	overlapping	Ifrd2	GeneID:300994,Genbank:NM_001047871.1,RGD:1310222	interferon-related developmental regulator 2	GO:0005634,GO:0051090,GO:0061629	nucleus|regulation of DNA binding transcription factor activity|RNA polymerase II sequence-specific DNA binding transcription factor binding
NONRATT027192.2	7.44637	14.8927	0	0	Inf-	0.000201521	0.0372235	Down	0.594353	0.151873	0.204223	1.86e-13	0.16818	0.00484868	1.01e-21	6.8e-17	1.08e-11	7.61e-14	Chr7	125461404	125463261	-	XM_006242147.3	0	sense	genic	exonic	overlapping	Ldoc1l	GeneID:300114,Genbank:XM_006242147.3,RGD:1306472	leucine zipper, down-regulated in cancer 1-like, transcript variant X1
NONRATT019574.2	7.28965	14.5793	0	0	Inf-	0.000204612	0.0373649	Down	8.77e-13	0.829128	0.618178	7.6e-11	0.619056	3.34e-17	1.41e-17	1.3e-13	4.07e-16	0.00018842	Chr3	106007699	106008615	-	NM_001014181.1	0	sense	genic	exonic	overlapping	Dph6	GeneID:362191,Genbank:NM_001014181.1,RGD:1310006	diphthamine biosynthesis 6	GO:0005730,GO:0017178,GO:0017183,GO:0031647,GO:1903955,GO:0005524,GO:0005634	nucleolus|diphthine-ammonia ligase activity|peptidyl-diphthamide biosynthetic process from peptidyl-histidine|regulation of protein stability|positive regulation of protein targeting to mitochondrion|ATP binding|nucleus
NONRATT026938.2	27.6625	0.388679	54.9363	141.341	7.14304	0.000215065	0.0379978	Up	1.83e-15	0.000175003	1.55e-14	0.000144003	0.146361	0.296092	0.844143	10.9554	6.35276	3.33084	Chr7	95710137	95710462	-	XM_017594754.1	40045	sense	intergenic	upstream	same_strand	Sntb1	GeneID:299940,Genbank:XM_017594754.1,RGD:1307728	syntrophin, beta 1, transcript variant X1	GO:0005198,GO:0030165,GO:0045202	structural molecule activity|PDZ domain binding|synapse
NONRATT002654.2	51.3535	10.366	92.341	8.90807	3.15511	0.000216101	0.0379978	Up	6.58e-18	4.1e-18	0.609403	2.00016	0.166561	5.86525	4.10193	8.24627	6.77987	4.25e-13	Chr1	101511906	101512391	-	XM_006228974.3	0	sense	genic	exonic	nested	Ppp1r15a	GeneID:171071,Genbank:XM_006228974.3,RGD:621526	protein phosphatase 1, regulatory subunit 15A, transcript variant X1	GO:0005783,GO:0005789,GO:0005794,GO:0005829,GO:0006915,GO:0007568,GO:0030968,GO:0008157,GO:0032515,GO:0032516,GO:0008285,GO:0033138,GO:0034644,GO:0034976,GO:0070262,GO:0070972,GO:0071236,GO:0035308,GO:0071322,GO:0071407,GO:0072703,GO:0072732,GO:0000164,GO:0090648,GO:0090650,GO:0001934,GO:1902310,GO:0005515,GO:0005737,GO:0005739,GO:0005741,GO:0010628,GO:0010801,GO:0010955,GO:0014070,GO:0016020,GO:…	endoplasmic reticulum|endoplasmic reticulum membrane|Golgi apparatus|cytosol|apoptotic process|aging|endoplasmic reticulum unfolded protein response|protein phosphatase 1 binding|negative regulation of phosphoprotein phosphatase activity|positive regulation of phosphoprotein phosphatase activity|negative regulation of cell proliferation|positive regulation of peptidyl-serine phosphorylation|cellu…	rno04141	Protein processing in endoplasmic reticulum
NONRATT011605.2	23.8549	47.7099	0	0	Inf-	0.000217348	0.0379978	Down	1.07059	3.70843	2.75e-06	3.99519	0.0439267	1.55e-14	5.58e-17	2.28e-21	6.29e-16	6.67e-17	Chr16	71787051	71787779	+	XM_017600147.1	0	sense	genic	exonic	nested	Htra4	GeneID:306564,Genbank:XM_017600147.1,RGD:1306242	HtrA serine peptidase 4, transcript variant X1	GO:0005520,GO:0005576,GO:0006508,GO:0001558,GO:0004175,GO:0004252	insulin-like growth factor binding|extracellular region|proteolysis|regulation of cell growth|endopeptidase activity|serine-type endopeptidase activity
NONRATT005891.2	10.9946	0	21.9892	Inf	Inf	0.00022052	0.0379978	Up	4.97e-26	9.54e-18	3.64e-23	2.36e-21	4.76e-29	0.900836	1.93541	1.50826	2.8e-19	2.72e-20	Chr10	82047300	82047957	-	NM_080581.1	0	sense	genic	exonic	overlapping	Abcc3	GeneID:140668,Genbank:NM_080581.1,RGD:71101	ATP binding cassette subfamily C member 3	GO:0032496,GO:0006855,GO:0042626,GO:0008559,GO:0010033,GO:0010243,GO:0014070,GO:0015238,GO:0015432,GO:0015722,GO:0042908,GO:0015893,GO:0055085,GO:0016020,GO:0016021,GO:0005524,GO:0016323,GO:0005887,GO:0032355	response to lipopolysaccharide|drug transmembrane transport|ATPase activity, coupled to transmembrane movement of substances|xenobiotic transmembrane transporting ATPase activity|response to organic substance|response to organonitrogen compound|response to organic cyclic compound|drug transmembrane transporter activity|bile acid-exporting ATPase activity|canalicular bile acid transport|xenobiotic…	rno02010,rno04976,rno01523	ABC transporters|Bile secretion|Antifolate resistance
NONRATT006707.2	23.1263	4.50989	41.7427	9.25583	3.21036	0.00022256	0.0379978	Up	0.213083	0.967625	6.29e-27	4.78e-29	0.365873	1.84612	4.29139	2.45694	2.49499	3.01832	Chr11	82384280	82385297	+	XM_006248536.3	0	sense	genic	exonic	nested	Tra2b	GeneID:117259,Genbank:XM_006248536.3,RGD:619886	transformer 2 beta homolog (Drosophila), transcript variant X1	GO:0048471,GO:0005681,GO:0000398,GO:0051259,GO:0019904,GO:0070717,GO:0021796,GO:0003723,GO:0071333,GO:0003729,GO:0005515,GO:0036002,GO:0005634,GO:1990403,GO:0042802,GO:0043484,GO:0048025,GO:0005637,GO:0000302,GO:0048026,GO:0005654,GO:0000381	perinuclear region of cytoplasm|spliceosomal complex|mRNA splicing, via spliceosome|protein complex oligomerization|protein domain specific binding|poly-purine tract binding|cerebral cortex regionalization|RNA binding|cellular response to glucose stimulus|mRNA binding|protein binding|pre-mRNA binding|nucleus|embryonic brain development|identical protein binding|regulation of RNA splicing|negative…	rno03040	Spliceosome
NONRATT006961.2	35.3279	0	70.6557	Inf	Inf	0.000225729	0.0379978	Up	9.08e-19	2.2e-18	0.000949341	4.34e-20	9.64e-12	0.00359262	13.2595	6.66835	6.94e-05	3.21294	Chr11	53515281	53528286	-	XM_006248265.2	0	sense	genic	exonic	nested	Cd47	GeneID:29364,Genbank:XM_006248265.2,RGD:2308	Cd47 molecule, transcript variant X4	GO:0050870,GO:0007229,GO:0070053,GO:0008228,GO:0070062,GO:0008284,GO:0009617,GO:0016477,GO:0022409,GO:0050729,GO:0050766,GO:0005887,GO:0007155	positive regulation of T cell activation|integrin-mediated signaling pathway|thrombospondin receptor activity|opsonization|extracellular exosome|positive regulation of cell proliferation|response to bacterium|cell migration|positive regulation of cell-cell adhesion|positive regulation of inflammatory response|positive regulation of phagocytosis|integral component of plasma membrane|cell adhesion	rno04512	ECM-receptor interaction
NONRATT002962.2	113.605	211.62	15.5898	0.0736689	-3.7628	0.000226574	0.0379978	Down	6.40089	17.3141	22.5944	23.8211	1.02775	2.31605	0.526684	0.133753	1.24221	1.05848	Chr1	164304395	164308280	-	NM_017173.1	0	sense	genic	exonic	nested	Serpinh1	GeneID:29345,Genbank:NM_017173.1,RGD:69302	serpin family H member 1	GO:0051082,GO:0010951,GO:0004867,GO:0005518,GO:0051604,GO:0030199,GO:0005615,GO:0005737,GO:0005783,GO:0032964,GO:0005788,GO:0003433,GO:0045121,GO:0005793	unfolded protein binding|negative regulation of endopeptidase activity|serine-type endopeptidase inhibitor activity|collagen binding|protein maturation|collagen fibril organization|extracellular space|cytoplasm|endoplasmic reticulum|collagen biosynthetic process|endoplasmic reticulum lumen|chondrocyte development involved in endochondral bone morphogenesis|membrane raft|endoplasmic reticulum-Golg…
NONRATT029874.2	15.4917	0	30.9835	Inf	Inf	0.000226994	0.0379978	Up	0	1.15e-15	0	0	4.6e-22	2.4737	3.78614	1.31549	2.61e-10	1.67e-07	Chr9	29643082	29647909	-	NM_001025708.1	0	sense	genic	exonic	overlapping	Ogfrl1	GeneID:316290,Genbank:NM_001025708.1,RGD:1308498	opioid growth factor receptor-like 1	GO:0016020,GO:0038023	membrane|signaling receptor activity
TCONS_00031391	280.715	112.965	448.466	3.96994	1.98912	0.000230346	0.0381615	Up	0.305975	0.247574	0.203238	0.385547	0.304834	0.897138	1.41999	1.67348	1.10956	0.487195	Chr9	28026570	28091369	-	NM_001134643.2	0	sense	genic	intronic	nested	Kcnq5	GeneID:259273,Genbank:NM_001134643.2,RGD:628848	potassium voltage-gated channel subfamily Q member 5	GO:0005251,GO:0005516,GO:0005887,GO:0006813,GO:0008076,GO:0016021,GO:0030118,GO:0071805,GO:0005249	delayed rectifier potassium channel activity|calmodulin binding|integral component of plasma membrane|potassium ion transport|voltage-gated potassium channel complex|integral component of membrane|clathrin coat|potassium ion transmembrane transport|voltage-gated potassium channel activity	rno04725	Cholinergic synapse
NONRATT015735.2	6.7635	13.527	0	0	Inf-	0.000239397	0.0392561	Down	0.742137	0.718484	4.11e-11	0.891458	4.28e-15	8.79e-15	7.51e-05	2.26e-17	4.17e-15	2.04e-13	Chr2	220468749	220469536	+	XM_008761474.2	0	sense	genic	exonic	nested	Frrs1	GeneID:310810,Genbank:XM_008761474.2,RGD:1306883	ferric-chelate reductase 1, transcript variant X1	GO:0000293,GO:0016021,GO:0055114	ferric-chelate reductase activity|integral component of membrane|oxidation-reduction process
NONRATT014107.2	156.429	251.624	61.2338	0.243354	-2.03887	0.000253717	0.0411842	Down	9.67316	10.7821	11.0336	9.44524	5.27959	1.4485	0.845399	0.94973	2.97026	4.82278	Chr19	24709903	24740461	+	XM_006255218.3	0	antisense	genic	intronic	overlapping	Tecr	GeneID:191576,Genbank:XM_006255218.3,RGD:620376	trans-2,3-enoyl-CoA reductase, transcript variant X1	GO:0030176,GO:0030497,GO:0042761,GO:0055114,GO:0102758,GO:0005783,GO:0006694,GO:0016491	integral component of endoplasmic reticulum membrane|fatty acid elongation|very long-chain fatty acid biosynthetic process|oxidation-reduction process|very-long-chain enoyl-CoA reductase activity|endoplasmic reticulum|steroid biosynthetic process|oxidoreductase activity	rno00062,rno01040	Fatty acid elongation|Biosynthesis of unsaturated fatty acids
NONRATT003819.2	21.2253	38.1285	4.32212	0.113357	-3.14106	0.000256625	0.0412397	Down	2.85966	1.66388	0.909642	1.36055	2.12881	0.062203	0	0	0.062144	0.877565	Chr1	264156493	264157077	-	XM_006231433.2	2889	sense	intergenic	downstream	same_strand	Scd	GeneID:246074,Genbank:XM_006231433.2,RGD:621176	stearoyl-CoA desaturase, transcript variant X1	GO:0005783,GO:0005789,GO:0006633,GO:0006636,GO:0034435,GO:0043231,GO:0044130,GO:0006641,GO:0046872,GO:0048733,GO:0050830,GO:0050872,GO:0050873,GO:0055114,GO:0070542,GO:0004768,GO:0005506,GO:0005730,GO:0008610,GO:0016021,GO:0016491,GO:0030176,GO:1903699,GO:0032896,GO:1903966,GO:0033561,GO:0034434	endoplasmic reticulum|endoplasmic reticulum membrane|fatty acid biosynthetic process|unsaturated fatty acid biosynthetic process|cholesterol esterification|intracellular membrane-bounded organelle|negative regulation of growth of symbiont in host|triglyceride metabolic process|metal ion binding|sebaceous gland development|defense response to Gram-positive bacterium|white fat cell differentiation|…	rno01040,rno04152,rno03320	Biosynthesis of unsaturated fatty acids|AMPK signaling pathway|PPAR signaling pathway
NONRATT009230.2	90.3084	22.3232	158.293	7.09098	2.82599	0.000263167	0.0418722	Up	0.108254	1.73756	1.41319	0.956914	0.34546	4.32412	5.39346	12.9689	3.55628	5.76392	Chr14	11202539	11203527	+	XM_008770024.2	0	sense	genic	exonic	nested	Hnrnpdl	GeneID:305178,Genbank:XM_008770024.2,RGD:1309950	heterogeneous nuclear ribonucleoprotein D-like, transcript variant X1	GO:0005634,GO:0005654,GO:0005737,GO:0006351,GO:0006355,GO:0008143,GO:0010468,GO:0034046,GO:0003690,GO:0003697,GO:0003723	nucleus|nucleoplasm|cytoplasm|transcription, DNA-templated|regulation of transcription, DNA-templated|poly(A) binding|regulation of gene expression|poly(G) binding|double-stranded DNA binding|single-stranded DNA binding|RNA binding
NONRATT027873.2	89.1358	31.9436	146.328	4.58082	2.1956	0.000278978	0.043799	Up	1.18606	0.232776	2.07128	0.453133	1.57493	6.25631	3.82516	7.57368	3.78375	3.79975	Chr8	81934027	81940854	+	XM_008766246.2	0	sense	genic	exonic	nested	Fam214a	GeneID:300836,Genbank:XM_008766246.2,RGD:1310552	family with sequence similarity 214, member A, transcript variant X1
NONRATT007807.2	6.47817	12.9563	0	0	Inf-	0.000280728	0.043799	Down	0.53144	0.548374	3.95e-23	1.04628	0.383549	8.98e-22	3.8e-24	1.65e-17	7.27e-20	1.35e-22	Chr12	17914414	17929899	-	NM_001012238.1	0	sense	genic	exonic	nested	Fam20c	GeneID:304334,Genbank:NM_001012238.1,RGD:1311980	family with sequence similarity 20, member C	GO:0071895,GO:0030501,GO:0004674,GO:0031214,GO:0005509,GO:0097187,GO:0036179,GO:0005615,GO:0005737,GO:0005794,GO:0040036,GO:0006468,GO:0045669,GO:0046034,GO:0051174,GO:0016310,GO:0001501,GO:0070166,GO:0016773,GO:0030145	odontoblast differentiation|positive regulation of bone mineralization|protein serine/threonine kinase activity|biomineral tissue development|calcium ion binding|dentinogenesis|osteoclast maturation|extracellular space|cytoplasm|Golgi apparatus|regulation of fibroblast growth factor receptor signaling pathway|protein phosphorylation|positive regulation of osteoblast differentiation|ATP metabolic …
NONRATT025226.2	18.5414	0	37.0827	Inf	Inf	0.000288804	0.0446258	Up	0.000264022	1.31e-10	2.61e-10	0.000185494	0.000123319	1.71348	0.144331	0.885614	3.43856	1.19e-07	Chr6	107214730	107217057	+	XM_006240321.3	0	sense	genic	exonic	nested	Psen1	GeneID:29192,Genbank:XM_006240321.3,RGD:3425	presenilin 1, transcript variant X1	GO:0031410,GO:0031594,GO:0031965,GO:0001921,GO:0032092,GO:0001933,GO:0032436,GO:0001934,GO:0032469,GO:0001947,GO:0042500,GO:0032991,GO:0002038,GO:0002244,GO:0042982,GO:0033160,GO:0002265,GO:0005739,GO:0002286,GO:0042987,GO:0002573,GO:0003407,GO:0043005,GO:0005743,GO:0043406,GO:0043011,GO:0043524,GO:0043025,GO:0005765,GO:0043589,GO:0044267,GO:0005887,GO:0005783,GO:0045121,GO:0005938,GO:0050673,GO:…	cytoplasmic vesicle|neuromuscular junction|nuclear membrane|positive regulation of receptor recycling|positive regulation of protein binding|negative regulation of protein phosphorylation|positive regulation of proteasomal ubiquitin-dependent protein catabolic process|positive regulation of protein phosphorylation|endoplasmic reticulum calcium ion homeostasis|heart looping|aspartic endopeptidase …	rno04310,rno04330,rno04722,rno05010,rno05165	Wnt signaling pathway|Notch signaling pathway|Neurotrophin signaling pathway|Alzheimer's disease|Human papillomavirus infection
NONRATT028748.2	15.0081	30.0163	0	0	Inf-	0.000302742	0.046334	Down	2.53623	6.54606	2e-16	3.77645	4.98e-24	1.32e-21	2.06e-14	1.34e-11	7.78e-06	1.05e-12	Chr8	76413092	76417068	+	XM_006243371.3	0	sense	genic	exonic	nested	Bnip2	GeneID:300811,Genbank:XM_006243371.3,RGD:1308944	BCL2/adenovirus E1B interacting protein 2, transcript variant X2	GO:0051057,GO:0005635,GO:0051146,GO:0005737,GO:0005814,GO:0005829,GO:0006915,GO:0007098,GO:0008150,GO:0031616,GO:0042802,GO:0043231,GO:0001824,GO:0043410,GO:0003674,GO:0045666,GO:0005575	positive regulation of small GTPase mediated signal transduction|nuclear envelope|striated muscle cell differentiation|cytoplasm|centriole|cytosol|apoptotic process|centrosome cycle|biological_process|spindle pole centrosome|identical protein binding|intracellular membrane-bounded organelle|blastocyst development|positive regulation of MAPK cascade|molecular_function|positive regulation of neuron…
NONRATT001603.2	17.5607	0	35.1214	Inf	Inf	0.000321352	0.0487182	Up	1.27e-08	2.08e-05	2.32e-07	5.76e-12	0.00335092	2.84735	0.684936	2.60053	0.00673028	1.49e-07	Chr1	239299563	239300318	+	XM_006231162.3	0	sense	genic	exonic	nested	Abhd17b	GeneID:309399,Genbank:XM_006231162.3,RGD:1305246	abhydrolase domain containing 17B, transcript variant X1	GO:0014069,GO:0018345,GO:0030054,GO:0043197,GO:0045211,GO:0055038,GO:1902473,GO:1902817,GO:1902950,GO:1905668,GO:0002084,GO:0005886,GO:0008474	postsynaptic density|protein palmitoylation|cell junction|dendritic spine|postsynaptic membrane|recycling endosome membrane|regulation of protein localization to synapse|negative regulation of protein localization to microtubule|regulation of dendritic spine maintenance|positive regulation of protein localization to endosome|protein depalmitoylation|plasma membrane|palmitoyl-(protein) hydrolase a…
NONRATT001697.2	8.68373	0	17.3675	Inf	Inf	0.00033591	0.0502374	Up	2.06e-07	7.58e-26	9.41e-24	5.2e-26	4.59e-12	9.86e-25	2.64e-30	1.8902	1.37615	2.67092	Chr1	255588442	255595958	+	XM_006231332.3	0	sense	genic	exonic	nested	Btaf1	GeneID:368042,Genbank:XM_006231332.3,RGD:1564130	B-TFIID TATA-box binding protein associated factor 1, transcript variant X1	GO:0035562,GO:0043231,GO:0005524,GO:0005654	negative regulation of chromatin binding|intracellular membrane-bounded organelle|ATP binding|nucleoplasm
TCONS_00032744	1111.89	285.141	1938.64	6.7989	2.7653	0.000337625	0.0502374	Up	4.57045	4.97412	6.77789	6.35127	6.79549	32.0059	47.1548	76.2474	27.4583	13.3658	ChrX	111884297	111887912	-	NM_031345.1	0	sense	genic	exonic	overlapping	Tsc22d3	GeneID:83514,Genbank:NM_031345.1,RGD:621654	TSC22 domain family, member 3	GO:0005634,GO:0005737,GO:0006970,GO:0007589,GO:0043426,GO:0048642,GO:0070236,GO:0000122,GO:0003700	nucleus|cytoplasm|response to osmotic stress|body fluid secretion|MRF binding|negative regulation of skeletal muscle tissue development|negative regulation of activation-induced cell death of T cells|negative regulation of transcription by RNA polymerase II|DNA binding transcription factor activity
TCONS_00020173	463.149	725.81	200.489	0.276228	-1.85607	0.000358495	0.0528533	Down	5.4722	7.86033	5.20783	7.01312	3.59031	2.29955	0.943795	0.0602656	0.891353	3.75329	Chr3	175716789	175793423	+	NM_001024316.1	7324	antisense	intergenic	upstream	divergent	Gata5	GeneID:499951,Genbank:NM_001024316.1,RGD:1561365	GATA binding protein 5	GO:0060575,GO:0009888,GO:0001228,GO:0071773,GO:0030154,GO:0003677,GO:0044212,GO:0003682,GO:0003700,GO:0003705,GO:0005634,GO:0045165,GO:0005667,GO:0045893,GO:0006355,GO:0045944,GO:0006366,GO:0048468,GO:0007507,GO:0000977,GO:0048565,GO:0008270,GO:0001085,GO:0048646,GO:0009887,GO:0001158	intestinal epithelial cell differentiation|tissue development|transcriptional activator activity, RNA polymerase II transcription regulatory region sequence-specific DNA binding|cellular response to BMP stimulus|cell differentiation|DNA binding|transcription regulatory region DNA binding|chromatin binding|DNA binding transcription factor activity|transcription factor activity, RNA polymerase II d…
TCONS_00024712	101.462	189.246	13.6775	0.0722737	-3.79038	0.000362463	0.0529526	Down	0.984704	1.18464	2.33768	2.31142	0	0	0	0.448791	0.00771038	0.0169343	Chr5	100095343	100124857	-
NONRATT023179.2	28.9713	6.25901	51.6835	8.25746	3.0457	0.000371492	0.0537827	Up	0.557076	1.38e-10	1.33266	0.000222076	4.42e-05	3.76443	1.24804	5.92597	1.54288	2.91953	Chr5	58472557	58473860	-	NM_001031646.1	0	sense	genic	exonic	overlapping	Stoml2	GeneID:298203,Genbank:NM_001031646.1,RGD:1308285	stomatin like 2	GO:0006851,GO:0006874,GO:0007005,GO:0008150,GO:0035710,GO:0008180,GO:0010876,GO:0042101,GO:0042776,GO:0045121,GO:1990046,GO:0050852,GO:0001772,GO:0003674,GO:0005575,GO:0005739,GO:0005743,GO:0005758,GO:0010918,GO:0015629,GO:0019897,GO:0032623,GO:0051020,GO:0051259,GO:0034982,GO:0051646,GO:0090297,GO:1900210,GO:1901612	mitochondrial calcium ion transmembrane transport|cellular calcium ion homeostasis|mitochondrion organization|biological_process|CD4-positive, alpha-beta T cell activation|COP9 signalosome|lipid localization|T cell receptor complex|mitochondrial ATP synthesis coupled proton transport|membrane raft|stress-induced mitochondrial fusion|T cell receptor signaling pathway|immunological synapse|molecula…
NONRATT013587.2	6.07423	0	12.1485	Inf	Inf	0.000386462	0.0550465	Up	6.63e-10	5.32e-14	3.88e-09	4.54e-07	5.76e-19	0.222628	0.261678	0.815229	0.371532	1.01e-13	Chr18	76922918	76923851	-	XM_006254942.3	0	sense	genic	exonic	nested	Ctdp1	GeneID:291414,Genbank:XM_006254942.3,RGD:1311755	CTD phosphatase subunit 1, transcript variant X1	GO:0043231,GO:0005575,GO:0043923,GO:0005634,GO:0051233,GO:0005654,GO:0005813,GO:0005819,GO:0006470,GO:0008420,GO:0061052,GO:0070940,GO:0010458,GO:0016591,GO:0030496,GO:0000922,GO:0030957,GO:0001096,GO:0032991,GO:0003674	intracellular membrane-bounded organelle|cellular_component|positive regulation by host of viral transcription|nucleus|spindle midzone|nucleoplasm|centrosome|spindle|protein dephosphorylation|CTD phosphatase activity|negative regulation of cell growth involved in cardiac muscle cell development|dephosphorylation of RNA polymerase II C-terminal domain|exit from mitosis|DNA-directed RNA polymerase …
NONRATT019760.2	6.94176	13.8835	0	0	Inf-	0.000387073	0.0550465	Down	1.71e-29	3.15103	1.09311	2.21117	0.242955	2.05e-28	1.63e-25	0	2.78e-29	2.8e-25	Chr3	143003307	143003582	-	XM_006235153.3	124	antisense	intergenic	upstream	divergent	Gzf1	GeneID:311508,Genbank:XM_006235153.3,RGD:1562321	GDNF-inducible zinc finger protein 1, transcript variant X1	GO:0045892,GO:0001078,GO:0046872,GO:0001206,GO:0001658,GO:0005634,GO:0005654,GO:0005730,GO:0005737,GO:0006351,GO:0043565,GO:0000122,GO:0000978,GO:0000980	negative regulation of transcription, DNA-templated|transcriptional repressor activity, RNA polymerase II proximal promoter sequence-specific DNA binding|metal ion binding|transcriptional repressor activity, RNA polymerase II distal enhancer sequence-specific binding|branching involved in ureteric bud morphogenesis|nucleus|nucleoplasm|nucleolus|cytoplasm|transcription, DNA-templated|sequence-spec…
NONRATT030281.2	35.8573	67.8354	3.87912	0.0571842	-4.12824	0.000390697	0.0550746	Down	5.81074	5.36984	3.21666	10.5577	5.08e-12	1.04e-14	1.3483	1.67e-05	6.33e-07	2.01e-16	Chr9	98514603	98515204	-	XM_008767296.2	0	sense	genic	exonic	nested	Ilkap	GeneID:64538,Genbank:XM_008767296.2,RGD:620128	integrin-linked kinase-associated serine/threonine phosphatase, transcript variant X1	GO:0005654,GO:0005737,GO:0005829,GO:0006470,GO:0007229,GO:0016301,GO:0016310,GO:0033262,GO:0004722,GO:0046872,GO:0005634	nucleoplasm|cytoplasm|cytosol|protein dephosphorylation|integrin-mediated signaling pathway|kinase activity|phosphorylation|regulation of nuclear cell cycle DNA replication|protein serine/threonine phosphatase activity|metal ion binding|nucleus
NONRATT013721.2	3489.03	5419.93	1558.13	0.287482	-1.79846	0.000422196	0.0583242	Down	53.1841	57.5469	79.836	85.9663	76.6606	23.3616	9.54301	2.10207	29.8962	36.3289	Chr18	26183752	26212799	-	XM_006254595.2	0	sense	genic	exonic	containing	Nrep	GeneID:338475,Genbank:XM_006254595.2,RGD:631411	neuronal regeneration related protein, transcript variant X1	GO:0005737,GO:0017015,GO:0031103,GO:0045664,GO:0005634	cytoplasm|regulation of transforming growth factor beta receptor signaling pathway|axon regeneration|regulation of neuron differentiation|nucleus
NONRATT016208.2	9.22636	0.19473	18.258	93.7606	6.55091	0.000426196	0.0583242	Up	0.00632928	1.59e-16	0.100739	2.47e-14	0.00958322	1.68969	3.18815	2.40553	0.187774	0.00391198	Chr2	83459379	83459701	-	XM_017590574.1	0	antisense	genic	intronic	nested	Ctnnd2	GeneID:114028,Genbank:XM_017590574.1,RGD:620734	catenin delta 2, transcript variant X3	GO:0048167,GO:0005912,GO:0050808,GO:0006351,GO:0060828,GO:0006355,GO:0007612,GO:0008013,GO:0014069,GO:0060997,GO:0030425,GO:0043005,GO:0098609,GO:0043204,GO:0001763,GO:0005515,GO:0005634	regulation of synaptic plasticity|adherens junction|synapse organization|transcription, DNA-templated|regulation of canonical Wnt signaling pathway|regulation of transcription, DNA-templated|learning|beta-catenin binding|postsynaptic density|dendritic spine morphogenesis|dendrite|neuron projection|cell-cell adhesion|perikaryon|morphogenesis of a branching structure|protein binding|nucleus
NONRATT005708.2	6.1246	12.2492	0	0	Inf-	0.000428165	0.0583242	Down	1.38622	1.30827	0.611582	1.22595	1.81327	0	0	0	0	3.05e-46	Chr10	63898557	63898816	+	NM_031603.1	0	sense	genic	intronic	nested	Ywhae	GeneID:29753,Genbank:NM_031603.1,RGD:62000	tyrosine 3-monooxygenase/tryptophan 5-monooxygenase activation protein, epsilon	GO:0005829,GO:0005871,GO:0005886,GO:0006605,GO:0007165,GO:0008426,GO:0015459,GO:0042826,GO:0019899,GO:0044325,GO:0044877,GO:0019903,GO:0045296,GO:0046827,GO:0046982,GO:0050815,GO:0051219,GO:0051480,GO:0000165,GO:0001764,GO:0005246,GO:0005515,GO:0005634,GO:0005737,GO:0019904,GO:0021766,GO:0021987,GO:0030424,GO:0031625,GO:0034605,GO:0060306,GO:0035308,GO:0071901,GO:0042470,GO:0090724,GO:0042802,GO:…	cytosol|kinesin complex|plasma membrane|protein targeting|signal transduction|protein kinase C inhibitor activity|potassium channel regulator activity|histone deacetylase binding|enzyme binding|ion channel binding|protein-containing complex binding|protein phosphatase binding|cadherin binding|positive regulation of protein export from nucleus|protein heterodimerization activity|phosphoserine resi…	rno04390,rno04151,rno04110,rno04114,rno04722,rno05203,rno05169	Hippo signaling pathway|PI3K-Akt signaling pathway|Cell cycle|Oocyte meiosis|Neurotrophin signaling pathway|Viral carcinogenesis|Epstein-Barr virus infection
TCONS_00018036	20.6451	0	41.2902	Inf	Inf	0.000428268	0.0583242	Up	3.86e-09	2.55e-11	0.000216986	2.19e-29	7.02e-22	1.9281	5.16994	8.79095	0.201532	1.61e-16	Chr20	3677477	3677852	+	XM_002728917.4	0	sense	genic	exonic	overlapping	Mt1m	GeneID:100362623,Genbank:XM_002728917.4,RGD:2324335	metallothionein 1M	GO:0010273,GO:0046872,GO:0050794,GO:0071276,GO:0071280,GO:0071294,GO:0005634,GO:0005737,GO:0006882	detoxification of copper ion|metal ion binding|regulation of cellular process|cellular response to cadmium ion|cellular response to copper ion|cellular response to zinc ion|nucleus|cytoplasm|cellular zinc ion homeostasis
TCONS_00008794	51.5989	95.3262	7.87153	0.0825747	-3.59816	0.000470416	0.0634854	Down	3.42527	3.14666	4.15753	1.14723	9.46e-08	0.0141303	0.495333	0.431999	5.99e-09	2.71e-07	Chr13	48697355	48709664	+	XM_006249797.3	0	sense	genic	exonic	overlapping	Nucks1	GeneID:64709,Genbank:XM_006249797.3,RGD:620993	nuclear casein kinase and cyclin-dependent kinase substrate 1, transcript variant X1	GO:1990968,GO:0042593,GO:0005737,GO:0001077,GO:1990969,GO:0043923,GO:0001678,GO:0044829,GO:0006275,GO:0003682,GO:0045944,GO:0003690,GO:0003697,GO:0006325,GO:0046626,GO:0006366,GO:0005634,GO:0046628,GO:0008134,GO:0051726,GO:0019046,GO:0000724,GO:0060382,GO:0031297,GO:0005730,GO:0000785,GO:0071481,GO:0036297,GO:0000790	modulation by host of RNA binding by virus|glucose homeostasis|cytoplasm|transcriptional activator activity, RNA polymerase II proximal promoter sequence-specific DNA binding|modulation by host of viral RNA-binding transcription factor activity|positive regulation by host of viral transcription|cellular glucose homeostasis|positive regulation by host of viral genome replication|regulation of DNA …
NONRATT007456.2	19027.1	7788.58	30265.7	3.8859	1.95825	0.000479594	0.0634854	Up	409.071	242.697	163.728	79.8271	554.738	1012.06	1764.77	1420.54	869.475	392.809	Chr12	36638454	36642735	+	NM_017314.1	0	sense	genic	exonic	containing	Ubc	GeneID:50522,Genbank:NM_017314.1,RGD:621244	ubiquitin C	GO:0005737,GO:0006511,GO:0016567,GO:0019941,GO:0031386,GO:0031625,GO:0043209,GO:0070628,GO:0002020,GO:0005634	cytoplasm|ubiquitin-dependent protein catabolic process|protein ubiquitination|modification-dependent protein catabolic process|protein tag|ubiquitin protein ligase binding|myelin sheath|proteasome binding|protease binding|nucleus	rno03320	PPAR signaling pathway
NONRATT006648.2	221.339	60.3408	382.337	6.3363	2.66364	0.000481662	0.0634854	Up	0.424078	0.793731	0.934139	0.870085	0.811113	4.54494	5.31945	9.08177	4.18481	0.837992	Chr11	72612976	72615057	+	NM_053995.3	0	antisense	genic	exonic	overlapping	Bdh1	GeneID:117099,Genbank:NM_053995.3,RGD:620131	3-hydroxybutyrate dehydrogenase, type 1	GO:0060612,GO:0032355,GO:0003858,GO:0099617,GO:0032868,GO:0042493,GO:0005543,GO:0005654,GO:0005739,GO:0005743,GO:0042594,GO:0045471,GO:0005759,GO:0046686,GO:0007420,GO:0051412,GO:0007584,GO:0001889,GO:0055114,GO:0009636,GO:0060416,GO:0009725	adipose tissue development|response to estradiol|3-hydroxybutyrate dehydrogenase activity|matrix side of mitochondrial inner membrane|response to insulin|response to drug|phospholipid binding|nucleoplasm|mitochondrion|mitochondrial inner membrane|response to starvation|response to ethanol|mitochondrial matrix|response to cadmium ion|brain development|response to corticosterone|response to nutrien…	rno00650,rno00072	Butanoate metabolism|Synthesis and degradation of ketone bodies
TCONS_00002776	173.797	276.489	71.1053	0.257172	-1.95919	0.000481968	0.0634854	Down	3.10014	2.95181	3.19318	2.18439	3.6395	0.539301	0.951109	0.137554	1.28807	0.890669	Chr1	137795603	137798781	-	XM_008759580.2	81	antisense	intergenic	upstream	divergent	Agbl1	GeneID:308724,Genbank:XM_008759580.2,RGD:1560280	ATP/GTP binding protein-like 1, transcript variant X1	GO:0015631,GO:0035609,GO:0035610,GO:0004181,GO:0006508,GO:0008270	tubulin binding|C-terminal protein deglutamylation|protein side chain deglutamylation|metallocarboxypeptidase activity|proteolysis|zinc ion binding
NONRATT019765.2	500.2	1.43885	998.962	694.277	9.43937	0.00050363	0.0657994	Up	0.775913	0.00103771	0.000788688	0.233398	9.66e-10	0	275.973	326.338	6.36947	0.00394279	Chr3	143223268	143223478	-	NM_012837.1	0	sense	genic	exonic	nested	Cst3	GeneID:25307,Genbank:NM_012837.1,RGD:2432	cystatin C	GO:0004869,GO:0005576,GO:0005604,GO:0005615,GO:0009743,GO:0005737,GO:0010035,GO:0005764,GO:0010466,GO:0005771,GO:0010711,GO:0010716,GO:0014070,GO:0030414,GO:0043292,GO:0030424,GO:0045740,GO:0031667,GO:0045861,GO:0031965,GO:0048471,GO:0048678,GO:0060009,GO:0060311,GO:0001540,GO:0060313,GO:0001654,GO:0060548,GO:0001666,GO:0070301,GO:0001775,GO:0002020,GO:0004866,GO:0005783,GO:0006915,GO:0006952,GO:…	cysteine-type endopeptidase inhibitor activity|extracellular region|basement membrane|extracellular space|response to carbohydrate|cytoplasm|response to inorganic substance|lysosome|negative regulation of peptidase activity|multivesicular body|negative regulation of collagen catabolic process|negative regulation of extracellular matrix disassembly|response to organic cyclic compound|peptidase inh…	rno04970	Salivary secretion
NONRATT024222.2	287.083	104.191	469.975	4.51071	2.17335	0.000525142	0.0679451	Up	2.32624	1.97106	2.41758	0.00293171	0.00100118	4.93462	5.5582	10.406	2.5957	5.49395	Chr6	51664034	51666145	+	XM_003750141.4	0	sense	genic	exonic	nested	Ccdc71l	GeneID:500640,Genbank:XM_003750141.4,RGD:1560812	coiled-coil domain containing 71-like, transcript variant X1
NONRATT026064.2	5.95129	11.9026	0	0	Inf-	0.000528509	0.0679451	Down	0.352694	0.590329	1.82e-11	1.23284	0.433981	3.52e-16	7.55e-23	6.04e-20	0.0145462	2.02e-12	Chr7	117519185	117521093	+	NM_001130508.1	0	sense	genic	exonic	nested	Scx	GeneID:680712,Genbank:NM_001130508.1,RGD:1588254	scleraxis bHLH transcription factor	GO:0005634,GO:0005667,GO:0006351,GO:0006366,GO:0008284,GO:0010628,GO:0030154,GO:0045944,GO:0030199,GO:0046982,GO:0030509,GO:0048706,GO:0032967,GO:0060325,GO:0061035,GO:0061036,GO:0061056,GO:0070888,GO:0071260,GO:0000980,GO:0001205,GO:0001707,GO:0001894,GO:0001958,GO:0002062,GO:0003179,GO:0003188,GO:0003677,GO:0035914,GO:0035989,GO:0035990,GO:0035992,GO:0035993,GO:0043066,GO:0043425,GO:0071560,GO:…	nucleus|transcription factor complex|transcription, DNA-templated|transcription by RNA polymerase II|positive regulation of cell proliferation|positive regulation of gene expression|cell differentiation|positive regulation of transcription by RNA polymerase II|collagen fibril organization|protein heterodimerization activity|BMP signaling pathway|embryonic skeletal system development|positive regu…
NONRATT002098.2	129.977	205.145	54.8094	0.267174	-1.90415	0.000543009	0.0686305	Down	6.94395	5.63441	5.23648	2.5601	8.54689	0.635816	0.570233	0.862547	0.219531	5.20928	Chr1	41608639	41619824	-	XM_008758713.2	0	sense	genic	exonic	nested	Syne1	GeneID:499010,Genbank:XM_008758713.2,RGD:620546	spectrin repeat containing nuclear envelope protein 1, transcript variant X2	GO:0005654,GO:0005730,GO:0005737,GO:0005794,GO:0005819,GO:0007030,GO:0042803,GO:0007097,GO:0043197,GO:0007420,GO:0044327,GO:0009416,GO:0045211,GO:0048260,GO:0048471,GO:0048814,GO:0051015,GO:0051642,GO:0055007,GO:0000932,GO:0002053,GO:0003779,GO:0005102,GO:0005198,GO:0005515,GO:0005521,GO:0005635,GO:0016021,GO:0019899,GO:0030017,GO:0030496,GO:0031965,GO:0061886,GO:0034993,GO:0090286,GO:0042692,GO:…	nucleoplasm|nucleolus|cytoplasm|Golgi apparatus|spindle|Golgi organization|protein homodimerization activity|nuclear migration|dendritic spine|brain development|dendritic spine head|response to light stimulus|postsynaptic membrane|positive regulation of receptor-mediated endocytosis|perinuclear region of cytoplasm|regulation of dendrite morphogenesis|actin filament binding|centrosome localization…
NONRATT004918.2	12.5399	1.51482	23.5649	15.5562	3.95942	0.000544736	0.0686305	Up	0.00189279	0.364842	9.13e-22	5.16e-25	0.123486	0.897371	0.503506	2.15362	1.44093	2.86141	Chr10	89476806	89477199	+	XM_006247322.3	0	sense	genic	exonic	nested	Nbr1	GeneID:303554,Genbank:XM_006247322.3,RGD:69195	NBR1, autophagy cargo receptor, transcript variant X1	GO:0005770,GO:0005776,GO:0005829,GO:0043130,GO:0008270,GO:0016236,GO:0043231,GO:0045668,GO:0051019,GO:0051259,GO:0000407,GO:0005654,GO:0005739,GO:0005764,GO:0016604,GO:0030500,GO:0031430,GO:0032872	late endosome|autophagosome|cytosol|ubiquitin binding|zinc ion binding|macroautophagy|intracellular membrane-bounded organelle|negative regulation of osteoblast differentiation|mitogen-activated protein kinase binding|protein complex oligomerization|phagophore assembly site|nucleoplasm|mitochondrion|lysosome|nuclear body|regulation of bone mineralization|M band|regulation of stress-activated MAPK…	rno04137	Mitophagy - animal
NONRATT001597.2	53.8396	18.0351	89.6442	4.97055	2.3134	0.000546653	0.0686305	Up	1.02107	0.363378	0.783263	0.311822	0.762822	2.49881	1.15559	5.80169	3.65006	2.64396	Chr1	238846990	238850764	+	NM_001106356.1	0	sense	genic	exonic	nested	Zfand5	GeneID:293960,Genbank:NM_001106356.1,RGD:1310776	zinc finger AN1-type containing 5	GO:0003677,GO:0005737,GO:0008270,GO:0010761,GO:0048008,GO:0048705,GO:0048745,GO:0060324,GO:0001701,GO:0001944,GO:0003016	DNA binding|cytoplasm|zinc ion binding|fibroblast migration|platelet-derived growth factor receptor signaling pathway|skeletal system morphogenesis|smooth muscle tissue development|face development|in utero embryonic development|vasculature development|respiratory system process
TCONS_00018124	32.6746	60.5454	4.80376	0.0793415	-3.65578	0.000552266	0.0687978	Down	1.84111	6.18651	4.71233	3.72211	1.36e-19	0.386358	0.195936	1.29e-22	0.654643	0.0848404	Chr20	5335629	5418450	+	XM_008772788.1	0	antisense	genic	intronic	overlapping	LOC100911886	GeneID:100911886,Genbank:XM_008772788.1,RGD:6490199	collagen alpha-2(XI) chain-like
TCONS_00010481	35.3581	10.1372	60.579	5.97591	2.57916	0.000561429	0.0694013	Up	0.58392	0.21068	0.274551	0.519624	0.424558	1.27458	2.6228	1.55814	3.03164	3.16136	Chr14	33447582	33535327	-	NM_001170601.1	0	sense	genic	exonic	containing	Srp72	GeneID:498351,Genbank:NM_001170601.1,RGD:1564787	signal recognition particle 72	GO:0005786,GO:0006616,GO:0008312,GO:0030911,GO:0042493,GO:0043022,GO:0048500,GO:0005047,GO:0005783	signal recognition particle, endoplasmic reticulum targeting|SRP-dependent cotranslational protein targeting to membrane, translocation|7S RNA binding|TPR domain binding|response to drug|ribosome binding|signal recognition particle|signal recognition particle binding|endoplasmic reticulum	rno03060	Protein export
NONRATT008805.2	78.1242	126.825	29.4233	0.231999	-2.10781	0.000570836	0.0700254	Down	1.87771	2.33621	1.36857	1.71727	1.8686	0.353398	0.423039	0.502132	0.129466	0.66826	Chr13	69257967	69259822	-	NM_001105959.1	5827	sense	intergenic	downstream	same_strand	RGD1309104	GeneID:289084,Genbank:NM_001105959.1,RGD:1309104	similar to RIKEN cDNA 1700025G04 gene
NONRATT003714.2	63.4131	19.0107	107.815	5.6713	2.50368	0.000576829	0.0701828	Up	2.73257	3.5437	0	2.35485	1.46676	5.06835	15.6015	19.1696	7.73958	6.54872	Chr1	250727113	250774073	-	NM_181386.2	0	sense	genic	exonic	nested	Sgms1	GeneID:353229,Genbank:NM_181386.2,RGD:727912	sphingomyelin synthase 1	GO:0071222,GO:0030176,GO:0006686,GO:0071356,GO:0033188,GO:2001237,GO:0006915,GO:0006954,GO:0010628,GO:0016021,GO:0016301,GO:0046513,GO:0016310,GO:0030148,GO:0047493,GO:0030173,GO:0000138,GO:0002950,GO:0005887	cellular response to lipopolysaccharide|integral component of endoplasmic reticulum membrane|sphingomyelin biosynthetic process|cellular response to tumor necrosis factor|sphingomyelin synthase activity|negative regulation of extrinsic apoptotic signaling pathway|apoptotic process|inflammatory response|positive regulation of gene expression|integral component of membrane|kinase activity|ceramide …	rno00600,rno04071	Sphingolipid metabolism|Sphingolipid signaling pathway
TCONS_00001690	73.8451	26.6961	120.994	4.53227	2.18024	0.000580854	0.0701828	Up	0.67913	0.244189	0.233448	0.261153	0.214376	0.281776	1.91229	1.96913	1.80627	1.04186	Chr1	240817458	240844986	+	NM_001191562.1	59875	sense	intergenic	downstream	same_strand	Trpm3	GeneID:309407,Genbank:NM_001191562.1,RGD:1304888	transient receptor potential cation channel, subfamily M, member 3	GO:0016021,GO:0016048,GO:0050951,GO:0051262,GO:0098655,GO:0005227,GO:0005261,GO:0006812	integral component of membrane|detection of temperature stimulus|sensory perception of temperature stimulus|protein tetramerization|cation transmembrane transport|calcium activated cation channel activity|cation channel activity|cation transport
TCONS_00018301	34.0787	10.1222	58.0353	5.73349	2.51941	0.000615665	0.0738338	Up	0.0952632	0.614357	0.407497	0.913593	0.573838	3.80565	5.24592	2.12611	2.23835	1.39092	Chr20	13790263	13825582	+	NM_001137643.1	0	sense	genic	exonic	containing	Gstt3	GeneID:499422,Genbank:NM_001137643.1,RGD:1562732	glutathione S-transferase, theta 3	GO:0016740,GO:0004364,GO:0005737,GO:0006749	transferase activity|glutathione transferase activity|cytoplasm|glutathione metabolic process
TCONS_00026269	145.232	59.9592	230.505	3.84437	1.94275	0.000624873	0.0743831	Up	0.509763	0.791583	0.276155	0.365949	0.711447	2.00434	1.92298	3.51178	1.2687	1.22216	Chr6	25585396	25598716	-	NM_001013146.1	220	sense	intergenic	downstream	same_strand	Fosl2	GeneID:25446,Genbank:NM_001013146.1,RGD:2628	FOS like 2, AP-1 transcription factor subunit, transcript variant 2	GO:0003682,GO:0003690,GO:0003700,GO:0005634,GO:0030431,GO:0005654,GO:0032355,GO:0006357,GO:0032570,GO:0034097,GO:0035902,GO:0043434,GO:0043565,GO:0044212,GO:0045893,GO:0000977,GO:0000978,GO:0000982,GO:0001228,GO:0001661,GO:0001666,GO:0003334,GO:0003677,GO:0006366,GO:0007565,GO:0007568,GO:0007623,GO:0009409,GO:0009416,GO:0009612,GO:0045944,GO:0009636,GO:0048146,GO:0009648,GO:0051591,GO:0014070	chromatin binding|double-stranded DNA binding|DNA binding transcription factor activity|nucleus|sleep|nucleoplasm|response to estradiol|regulation of transcription by RNA polymerase II|response to progesterone|response to cytokine|response to immobilization stress|response to peptide hormone|sequence-specific DNA binding|transcription regulatory region DNA binding|positive regulation of transcrip…	rno04380	Osteoclast differentiation
NONRATT029931.2	16.4177	2.97165	29.8638	10.0496	3.32906	0.000641426	0.075792	Up	0.327539	0.111404	0.32837	0.022535	1.56e-05	2.09809	1.2359	1.2038	2.60084	0.1207	Chr9	43550055	43550597	-	XM_237056.9	34739	sense	intergenic	upstream	same_strand	Tmem131	GeneID:316335,Genbank:XM_237056.9,RGD:1309266	transmembrane protein 131, transcript variant X1	GO:0008150,GO:0016020,GO:0016021,GO:0002682,GO:0003674,GO:0005575	biological_process|membrane|integral component of membrane|regulation of immune system process|molecular_function|cellular_component
TCONS_00032468	867.896	1338.62	397.172	0.296702	-1.75291	0.00065053	0.0763067	Down	12.6669	10.9025	10.9104	10.2024	10.9797	2.38697	2.65212	2.89692	3.73725	4.45198	ChrX	19960707	19998045	-	NM_001081958.1	39513	sense	intergenic	downstream	same_strand	Gnl3l	GeneID:100034253,Genbank:NM_001081958.1,RGD:1600217	G protein nucleolar 3 like	GO:0005697,GO:0005730,GO:0005829,GO:0031397,GO:0031647,GO:0032091,GO:0032211,GO:0033234,GO:0042254,GO:0003924,GO:0090073,GO:0005525,GO:1904816,GO:0005634	telomerase holoenzyme complex|nucleolus|cytosol|negative regulation of protein ubiquitination|regulation of protein stability|negative regulation of protein binding|negative regulation of telomere maintenance via telomerase|negative regulation of protein sumoylation|ribosome biogenesis|GTPase activity|positive regulation of protein homodimerization activity|GTP binding|positive regulation of prot…	rno03008	Ribosome biogenesis in eukaryotes
NONRATT009363.2	62.5378	125.076	0	0	Inf-	0.000661551	0.0769856	Down	3.4602	0.00030442	3.59776	5.06e-05	3.18e-10	4.16e-08	6.75e-05	7.13e-09	9.39e-06	5.88e-09	Chr14	44457631	44460044	+	XM_006250961.3	0	sense	genic	exonic	nested	Smim14	GeneID:364154,Genbank:XM_006250961.3,RGD:1311122	small integral membrane protein 14, transcript variant X1	GO:0016021,GO:0005783,GO:0005789	integral component of membrane|endoplasmic reticulum|endoplasmic reticulum membrane
TCONS_00017056	52.2032	85.9769	18.4295	0.214354	-2.22193	0.000665899	0.0769856	Down	1.87456	2.50592	2.67048	2.00257	2.12955	0.275211	0.029926	0.176171	0.527102	1.37241	Chr2	55196936	55218057	-
NONRATT026357.2	98.885	39.1089	158.661	4.0569	2.02038	0.000675346	0.0774925	Up	2.15639	3.09591	1.64739	1.31414	1.72458	13.5041	2.29228	8.07453	8.41851	7.48975	Chr7	144867555	144869154	+	XM_006242384.1	0	sense	genic	exonic	nested	Hnrnpa1	GeneID:29578,Genbank:XM_006242384.1,RGD:69234	heterogeneous nuclear ribonucleoprotein A1, transcript variant X1	GO:0003727,GO:0003729,GO:0003730,GO:0005515,GO:0005634,GO:0005654,GO:0030324,GO:0032211,GO:0005681,GO:0032212,GO:0033592,GO:0035198,GO:0035865,GO:0098505,GO:0036002,GO:1903936,GO:0036310,GO:0042149,GO:1904577,GO:1904579,GO:1990825,GO:1990826,GO:0000380,GO:0000381,GO:0000733,GO:0003697,GO:0003723,GO:0005737,GO:0005829,GO:0008134,GO:0008380,GO:0008584,GO:0010628,GO:0042802,GO:0016070,GO:0045760,GO:…	single-stranded RNA binding|mRNA binding|mRNA 3'-UTR binding|protein binding|nucleus|nucleoplasm|lung development|negative regulation of telomere maintenance via telomerase|spliceosomal complex|positive regulation of telomere maintenance via telomerase|RNA strand annealing activity|miRNA binding|cellular response to potassium ion|G-rich strand telomeric DNA binding|pre-mRNA binding|cellular respo…	rno03040	Spliceosome
NONRATT008308.2	297.88	132.104	463.656	3.50979	1.81138	0.000679928	0.0774925	Up	0.0100136	2.96897	3.70045	0.439552	1.37528	4.4336	7.27994	7.51407	4.4356	6.12625	Chr13	69195923	69197953	+	XM_017598702.1	0	sense	genic	exonic	overlapping	Edem3	GeneID:289085,Genbank:XM_017598702.1,RGD:1561496	ER degradation enhancing alpha-mannosidase like protein 3, transcript variant X1	GO:0005783,GO:0005788,GO:0006491,GO:0006516,GO:0016021,GO:0030968,GO:0043161,GO:0097466,GO:1904382,GO:0004571,GO:0005509	endoplasmic reticulum|endoplasmic reticulum lumen|N-glycan processing|glycoprotein catabolic process|integral component of membrane|endoplasmic reticulum unfolded protein response|proteasome-mediated ubiquitin-dependent protein catabolic process|ubiquitin-dependent glycoprotein ERAD pathway|mannose trimming involved in glycoprotein ERAD pathway|mannosyl-oligosaccharide 1,2-alpha-mannosidase activ…	rno04141	Protein processing in endoplasmic reticulum
TCONS_00020180	996.693	1525.98	467.403	0.306296	-1.707	0.000697991	0.0783215	Down	3.33011	5.39178	3.72524	4.40528	2.1805	1.32529	0.621162	0.0433689	0.691114	3.06816	Chr3	175773767	175784551	+	NM_133608.2	54443	sense	intergenic	upstream	same_strand	Slco4a1	GeneID:171144,Genbank:NM_133608.2,RGD:620228	solute carrier organic anion transporter family, member 4a1	GO:0006811,GO:0015347,GO:0015349,GO:0016021,GO:0042403,GO:0043252,GO:0055085,GO:0070327,GO:0005215,GO:0005886,GO:0005887	ion transport|sodium-independent organic anion transmembrane transporter activity|thyroid hormone transmembrane transporter activity|integral component of membrane|thyroid hormone metabolic process|sodium-independent organic anion transport|transmembrane transport|thyroid hormone transport|transporter activity|plasma membrane|integral component of plasma membrane
TCONS_00031850	52.8649	86.9616	18.7682	0.215821	-2.21209	0.000698982	0.0783215	Down	5.13332	3.52061	3.9275	3.7035	1.81574	0.377423	0.247108	0.985967	0.67426	1.47589	Chr9	111348841	111361463	-	NM_001109086.1	1413	antisense	intergenic	downstream	convergent	RGD1562136	GeneID:501195,Genbank:NM_001109086.1,RGD:1562136	similar to D1Ertd622e protein	GO:1900016,GO:0005737,GO:0010764,GO:0035869	negative regulation of cytokine production involved in inflammatory response|cytoplasm|negative regulation of fibroblast migration|ciliary transition zone
NONRATT016798.2	56.1909	0	112.382	Inf	Inf	0.000701823	0.0783215	Up	1.13e-05	5.45e-06	1.06e-06	7.24e-14	4.32e-12	3.39157	3.95263	6.2e-08	0.00426589	4.79e-05	Chr2	211762480	211764514	-	NM_001163568.2	0	sense	genic	exonic	nested	Fam102b	GeneID:365903,Genbank:NM_001163568.2,RGD:1310037	family with sequence similarity 102, member B
NONRATT004431.2	23.6122	5.83057	41.3939	7.09946	2.82771	0.000720049	0.0794204	Up	0.284955	0.188488	0.133786	0.0914716	0.33144	1.87065	1.73443	1.65236	1.59585	0.373569	Chr10	55562441	55563192	+	NM_001105790.1	2022	antisense	intergenic	upstream	divergent	Rangrf	GeneID:287419,Genbank:NM_001105790.1,RGD:1563195	RAN guanine nucleotide release factor	GO:1902305,GO:0014704,GO:0005087,GO:1903078,GO:0017080,GO:0005575,GO:2000010,GO:0032527,GO:0005634,GO:2000649,GO:0005654,GO:0005737,GO:0005791,GO:0005829,GO:0042391,GO:0044325,GO:0005901,GO:0090226,GO:0006888,GO:0098905,GO:0008150,GO:0003254,GO:0098909,GO:0008536,GO:0003674,GO:1900825,GO:0008565,GO:0005085	regulation of sodium ion transmembrane transport|intercalated disc|Ran guanyl-nucleotide exchange factor activity|positive regulation of protein localization to plasma membrane|sodium channel regulator activity|cellular_component|positive regulation of protein localization to cell surface|protein exit from endoplasmic reticulum|nucleus|regulation of sodium ion transmembrane transporter activity|n…
NONRATT016857.2	15.1479	1.94652	28.3494	14.5641	3.86435	0.000725845	0.0794204	Up	1.28e-17	6.58e-22	0.360731	6.8e-20	0.0998995	2.95472	2.10151	0.58518	1.01015	0.20893	Chr2	229814931	230171809	-	NM_001047887.1	0	antisense	genic	intronic	overlapping	Arsj	GeneID:311013,Genbank:NM_001047887.1,RGD:1307640	arylsulfatase family, member J
NONRATT017279.2	11.2749	1.11639	21.4335	19.1989	4.26295	0.000726497	0.0794204	Up	0.10032	0.0962711	1.76e-26	1.55e-23	0.0996858	0.720708	1.15147	2.31779	0.664629	0.219966	Chr20	11972380	12062068	+	XM_017601551.1	0	sense	genic	exonic	nested	Adarb1	GeneID:25367,Genbank:XM_017601551.1,RGD:2033	adenosine deaminase, RNA-specific, B1, transcript variant X3	GO:0003726,GO:0004000,GO:0005515,GO:0005634,GO:0005654,GO:0007274,GO:0005730,GO:0007420,GO:0008285,GO:0016553,GO:0044387,GO:0016556,GO:0021610,GO:0045070,GO:0046872,GO:0003723,GO:0097049,GO:0050685,GO:0050884,GO:0003725,GO:0005829,GO:0006382,GO:0006396,GO:0021618,GO:0021965,GO:0006397,GO:0030336,GO:0051726,GO:0035264,GO:0042803,GO:0060384,GO:0060415,GO:0061744	double-stranded RNA adenosine deaminase activity|adenosine deaminase activity|protein binding|nucleus|nucleoplasm|neuromuscular synaptic transmission|nucleolus|brain development|negative regulation of cell proliferation|base conversion or substitution editing|negative regulation of protein kinase activity by regulation of protein phosphorylation|mRNA modification|facial nerve morphogenesis|positi…
NONRATT004566.2	74.7598	28.0247	121.495	4.33527	2.11612	0.000731545	0.079432	Up	1.0334	1.94443	0.975408	0.693867	0.633027	4.1471	3.27702	6.10026	3.83633	4.91887	Chr10	62649742	62654577	+	NM_001105818.1	0	sense	genic	exonic	overlapping	Tp53i13	GeneID:287550,Genbank:NM_001105818.1,RGD:1559818	tumor protein p53 inducible protein 13	GO:0014070,GO:0016021,GO:0042493,GO:0045786,GO:0005737,GO:0005886,GO:0009411	response to organic cyclic compound|integral component of membrane|response to drug|negative regulation of cell cycle|cytoplasm|plasma membrane|response to UV
NONRATT007162.2	37.9841	70.3737	5.59453	0.0794974	-3.65295	0.000742073	0.0800344	Down	0.609291	0.365222	0.953017	1.36284	0.0796481	0.136245	0.00015986	0.123722	0.000228635	6.26e-05	Chr11	84613100	84615881	-	NM_181473.2	0	sense	genic	exonic	nested	Klhl24	GeneID:303803,Genbank:NM_181473.2,RGD:727971	kelch-like family member 24	GO:0051865,GO:0031463,GO:0005737,GO:2000312,GO:0005912,GO:0016567,GO:0043204,GO:0045109,GO:0030057,GO:0004842,GO:0030424	protein autoubiquitination|Cul3-RING ubiquitin ligase complex|cytoplasm|regulation of kainate selective glutamate receptor activity|adherens junction|protein ubiquitination|perikaryon|intermediate filament organization|desmosome|ubiquitin-protein transferase activity|axon
NONRATT019896.2	49.9279	16.7906	83.0652	4.94712	2.30659	0.000773777	0.0828973	Up	1.13504	0.4979	0.378206	0.50428	0.724365	1.70835	3.1262	4.5583	2.13551	3.83711	Chr3	156557061	156617981	-	XM_008762439.2	7624	antisense	intergenic	upstream	divergent	LOC103691948	GeneID:103691948,Genbank:XM_008762439.2,RGD:9450932	uncharacterized LOC103691948
NONRATT030625.2	229.695	78.989	380.401	4.81588	2.2678	0.000792134	0.0839177	Up	1.13684	0.818772	1.43381	0.885938	1.3956	4.17192	6.21152	10.2021	3.11864	2.90508	ChrX	81111328	81113187	+	XM_017602193.1	0	antisense	genic	intronic	nested	LOC102555942	GeneID:102555942,Genbank:XM_017602193.1,RGD:7717307	igE-binding protein-like
NONRATT008015.2	5.54152	0	11.083	Inf	Inf	0.000793745	0.0839177	Up	0.00330374	0.00284238	1.06e-15	1.2e-19	0	0.340902	8e-07	0.021683	0.224698	0.480203	Chr12	41566981	41568370	-	XM_017598443.1	0	sense	genic	exonic	overlapping	Slc8b1	GeneID:498185,Genbank:XM_017598443.1,RGD:1565818	solute carrier family 8 member B1, transcript variant X1	GO:2001256,GO:0051560,GO:0042593,GO:0005739,GO:0070588,GO:0042802,GO:0005743,GO:0086036,GO:0042803,GO:0005886,GO:0086038,GO:0006851,GO:0008150,GO:0030061,GO:0050796,GO:0032592,GO:0099093,GO:0051480,GO:0035725,GO:0005432,GO:1901623,GO:0042383	regulation of store-operated calcium entry|mitochondrial calcium ion homeostasis|glucose homeostasis|mitochondrion|calcium ion transmembrane transport|identical protein binding|mitochondrial inner membrane|regulation of cardiac muscle cell membrane potential|protein homodimerization activity|plasma membrane|calcium:sodium antiporter activity involved in regulation of cardiac muscle cell membrane …
NONRATT020476.2	64.9969	121.16	8.83351	0.0729076	-3.77779	0.000853226	0.0896167	Down	1.2146	2.04684	6.7098	1.63074	2.75029	0.0623597	0.196004	1.74e-25	0.236043	0.550751	Chr4	83391171	83392274	+	XM_017592796.1	0	sense	genic	intronic	nested	Creb5	GeneID:500131,Genbank:XM_017592796.1,RGD:1566107	cAMP responsive element binding protein 5, transcript variant X3	GO:0005634,GO:0006366,GO:0045444,GO:0045893,GO:0045944,GO:0060612,GO:0001077,GO:0003676,GO:0003700	nucleus|transcription by RNA polymerase II|fat cell differentiation|positive regulation of transcription, DNA-templated|positive regulation of transcription by RNA polymerase II|adipose tissue development|transcriptional activator activity, RNA polymerase II proximal promoter sequence-specific DNA binding|nucleic acid binding|DNA binding transcription factor activity	rno04668,rno04024,rno04022,rno04151,rno04152,rno04911,rno04922,rno04915,rno04926,rno04918,rno04925,rno04927,rno04261,rno04962,rno04725,rno04728,rno04211,rno04714,rno05203,rno05215,rno05016,rno05030,rno05031,rno05034,rno04931,rno04934,rno05161,rno05165	TNF signaling pathway|cAMP signaling pathway|cGMP - PKG signaling pathway|PI3K-Akt signaling pathway|AMPK signaling pathway|Insulin secretion|Glucagon signaling pathway|Estrogen signaling pathway|Relaxin signaling pathway|Thyroid hormone synthesis|Aldosterone synthesis and secretion|Cortisol synthesis and secretion|Adrenergic signaling in cardiomyocytes|Vasopressin-regulated water reabsorption|Ch…
NONRATT034036.1	242.109	72.1623	412.056	5.71013	2.51352	0.000868825	0.0905193	Up	1.9936	2.0564	1.91762	4.04002	2.56331	11.1282	11.5269	28.7255	12.1116	6.44046	Chr20	4871263	4873982	-	NM_031971.2	3656	sense	intergenic	downstream	same_strand	Hspa1a	GeneID:24472,Genbank:NM_031971.2,RGD:2840	heat shock 70kD protein 1A	GO:0097201,GO:0097718,GO:1901029,GO:1901673,GO:0005524,GO:0005622,GO:1902236,GO:0005634,GO:1902380,GO:1903265,GO:1904722,GO:0006952,GO:0005737,GO:0006986,GO:0007339,GO:0008180,GO:0016887,GO:0019899,GO:0008285,GO:0030308,GO:0030512,GO:0031072,GO:0000151,GO:0034605,GO:0031249,GO:0001106,GO:0034620,GO:0031396,GO:0042026,GO:0031397,GO:0001664,GO:0001916,GO:0002020,GO:0042623,GO:0002199,GO:0005102,GO:…	negative regulation of transcription from RNA polymerase II promoter in response to stress|disordered domain specific binding|negative regulation of mitochondrial outer membrane permeabilization involved in apoptotic signaling pathway|regulation of mitotic spindle assembly|ATP binding|intracellular|negative regulation of endoplasmic reticulum stress-induced intrinsic apoptotic signaling pathway|n…	rno03040,rno04141,rno04010,rno04144,rno04612,rno04915,rno04213,rno05020,rno05134,rno05162,rno05164,rno05169,rno05145	Spliceosome|Protein processing in endoplasmic reticulum|MAPK signaling pathway|Endocytosis|Antigen processing and presentation|Estrogen signaling pathway|Longevity regulating pathway - multiple species|Prion diseases|Legionellosis|Measles|Influenza A|Epstein-Barr virus infection|Toxoplasmosis
NONRATT027428.2	443.322	729.76	156.883	0.214979	-2.21773	0.000873086	0.0905193	Down	6.34596	6.31521	6.08728	0.165879	7.96484	0.00086965	1.32398	1.82888	0.000141399	2.40535	Chr8	12875112	12878749	+	XM_017595609.1	0	sense	genic	exonic	nested	Sesn3	GeneID:315427,Genbank:XM_017595609.1,RGD:1309470	sestrin 3, transcript variant X2	GO:0070728,GO:0016239,GO:0071230,GO:0016684,GO:0031932,GO:0032868,GO:0034198,GO:0038203,GO:0071233,GO:0042149,GO:1901031,GO:0042593,GO:1904262,GO:0046626,GO:0051896,GO:0005634,GO:1990253,GO:0061700,GO:0005737	leucine binding|positive regulation of macroautophagy|cellular response to amino acid stimulus|oxidoreductase activity, acting on peroxide as acceptor|TORC2 complex|response to insulin|cellular response to amino acid starvation|TORC2 signaling|cellular response to leucine|cellular response to glucose starvation|regulation of response to reactive oxygen species|glucose homeostasis|negative regulat…	rno04115,rno04211	p53 signaling pathway|Longevity regulating pathway - mammal
TCONS_00019964	52.3761	6.55182	98.2004	14.9883	3.90576	0.000926979	0.0954907	Up	0	0.328833	0.45874	0.0694438	0.534555	1.70612	9.80137	1.23589	6.13305	2.83987	Chr3	149812975	149813857	+	XM_008762403.2	130	sense	intergenic	downstream	same_strand	LOC690507	GeneID:690507,Genbank:XM_008762403.2,RGD:1594746	similar to Vomeromodulin, transcript variant X2	GO:0005576,GO:0007608	extracellular region|sensory perception of smell
NONRATT015859.2	7.88617	15.7723	0	0	Inf-	0.0009479	0.0962185	Down	0.618059	1.06816	0.0124631	0.00235809	0.364446	1.39e-18	2.35e-13	4.14e-11	9.25e-14	1.03e-05	Chr2	251823735	251824784	+	XM_006233461.3	0	sense	genic	exonic	nested	RGD1560065	GeneID:499724,Genbank:XM_006233461.3,RGD:1560065	similar to RIKEN cDNA 2410004B18, transcript variant X1	GO:0005634	nucleus
NONRATT001737.2	378.108	174.181	582.035	3.34156	1.74052	0.000955559	0.0962185	Up	2.19781	2.11296	2.8519	1.74622	2.60998	6.3409	8.95386	12.0972	6.4955	3.76285	Chr1	261358160	261364017	+	NM_053735.1	0	sense	genic	exonic	overlapping	Pi4k2a	GeneID:114554,Genbank:NM_053735.1,RGD:620485	phosphatidylinositol 4-kinase type 2 alpha	GO:0005768,GO:0005802,GO:0005886,GO:0005887,GO:0031901,GO:0006661,GO:0032991,GO:0035651,GO:0007030,GO:0035838,GO:0042734,GO:0046854,GO:0043005,GO:0070382,GO:0043025,GO:0002561,GO:0004430,GO:0005524,GO:0005739,GO:0005765,GO:0007032,GO:0030054,GO:0030425,GO:0030672,GO:0031083,GO:0031224,GO:0043204,GO:0031410,GO:0043231,GO:0044231,GO:0044877,GO:0045121	endosome|trans-Golgi network|plasma membrane|integral component of plasma membrane|early endosome membrane|phosphatidylinositol biosynthetic process|protein-containing complex|AP-3 adaptor complex binding|Golgi organization|growing cell tip|presynaptic membrane|phosphatidylinositol phosphorylation|neuron projection|exocytic vesicle|neuronal cell body|basophil degranulation|1-phosphatidylinositol …	rno00562,rno04070	Inositol phosphate metabolism|Phosphatidylinositol signaling system
NONRATT016279.2	384.519	146.906	622.132	4.2349	2.08233	0.000957903	0.0962185	Up	5.82678	0.362121	2.97e-05	1.49335	0.573371	7.31524	10.0627	7.67652	4.12082	2.96092	Chr2	113109942	113112476	-	XM_006232215.3	0	sense	genic	exonic	overlapping	Fndc3b	GeneID:294925,Genbank:XM_006232215.3,RGD:1311673	fibronectin type III domain containing 3B, transcript variant X2	GO:0034446,GO:0045600,GO:0045668,GO:0048146,GO:0060510,GO:0005783,GO:0016021,GO:0016477	substrate adhesion-dependent cell spreading|positive regulation of fat cell differentiation|negative regulation of osteoblast differentiation|positive regulation of fibroblast proliferation|Type II pneumocyte differentiation|endoplasmic reticulum|integral component of membrane|cell migration
NONRATT005025.2	134.525	56.8258	212.224	3.73463	1.90097	0.000957994	0.0962185	Up	2.09378	1.57622	1.28651	1.43019	2.02531	6.13187	4.63772	7.6412	5.44067	6.79266	Chr10	101237380	101238875	+	NM_080403.1	49653	sense	intergenic	upstream	same_strand	Sox9	GeneID:140586,Genbank:NM_080403.1,RGD:620474	SRY box 9	GO:0071364,GO:0071504,GO:0071560,GO:0071599,GO:0072034,GO:0090184,GO:0090190,GO:0072170,GO:0072189,GO:0097065,GO:0097157,GO:0098609,GO:1901203,GO:1902894,GO:2000020,GO:0031018,GO:0032331,GO:0032332,GO:0001501,GO:0032808,GO:0001502,GO:0032991,GO:0043425,GO:0001503,GO:0043491,GO:0034236,GO:0001658,GO:0034504,GO:0001708,GO:0043565,GO:0002683,GO:0044212,GO:0001837,GO:0044798,GO:0003170,GO:0045165,GO:…	cellular response to epidermal growth factor stimulus|cellular response to heparin|cellular response to transforming growth factor beta stimulus|otic vesicle development|renal vesicle induction|positive regulation of kidney development|positive regulation of branching involved in ureteric bud morphogenesis|metanephric tubule development|ureter development|anterior head development|pre-mRNA intron…	rno04024	cAMP signaling pathway
NONRATT021319.2	7.49494	0	14.9899	Inf	Inf	0.000964766	0.096256	Up	1.55e-10	1.88e-05	1.26e-13	3.62e-05	7.28e-07	2.67e-09	0.62335	1.82e-12	1.10618	1.70822	Chr4	61706865	61709984	-	NM_012498.1	0	sense	genic	exonic	nested	Akr1b1	GeneID:24192,Genbank:NM_012498.1,RGD:2092	aldo-keto reductase family 1 member B	GO:0005829,GO:0005996,GO:0006061,GO:0008106,GO:0009414,GO:0010033,GO:0046427,GO:0016491,GO:0048471,GO:0018931,GO:0048661,GO:0031098,GO:0055114,GO:0060135,GO:0070301,GO:0071475,GO:0072001,GO:0001894,GO:0003091,GO:0004032,GO:0005615,GO:0005654,GO:0032838,GO:0033010,GO:0035809,GO:0042415,GO:0042629,GO:0043066,GO:0043220,GO:0072061,GO:0043795,GO:0097066,GO:0044597,GO:0097238,GO:0044598,GO:0097454,GO:…	cytosol|monosaccharide metabolic process|sorbitol biosynthetic process|alcohol dehydrogenase (NADP+) activity|response to water deprivation|response to organic substance|positive regulation of JAK-STAT cascade|oxidoreductase activity|perinuclear region of cytoplasm|naphthalene metabolic process|positive regulation of smooth muscle cell proliferation|stress-activated protein kinase signaling casca…	rno00040,rno00051,rno00052,rno00561,rno00790	Pentose and glucuronate interconversions|Fructose and mannose metabolism|Galactose metabolism|Glycerolipid metabolism|Folate biosynthesis
NONRATT024544.2	86.672	4.08113	169.263	41.4745	5.37415	0.000970347	0.096256	Up	3.1e-07	4.03e-14	2.55e-08	9.67e-07	0.52089	8.52835	9.35614	3.82891	6.33e-07	6.26e-12	Chr6	119612502	119613530	+	XM_008764760.2	0	sense	genic	exonic	nested	Flrt2	GeneID:299236,Genbank:XM_008764760.2,RGD:1308574	fibronectin leucine rich transmembrane protein 2, transcript variant X2	GO:0051965,GO:0008543,GO:0005104,GO:0061343,GO:0005578,GO:0019221,GO:0005615,GO:0071711,GO:0005737,GO:0005789,GO:0005887,GO:0031090,GO:0005911,GO:0043005,GO:2001222,GO:0045202,GO:0005925,GO:0045499,GO:0003007,GO:0046426,GO:0006469,GO:0050919,GO:0007411,GO:0004860	positive regulation of synapse assembly|fibroblast growth factor receptor signaling pathway|fibroblast growth factor receptor binding|cell adhesion involved in heart morphogenesis|proteinaceous extracellular matrix|cytokine-mediated signaling pathway|extracellular space|basement membrane organization|cytoplasm|endoplasmic reticulum membrane|integral component of plasma membrane|organelle membrane…
NONRATT025812.2	14.4491	2.49436	26.4038	10.5854	3.404	0.000980733	0.096601	Up	0.0429845	0	0.244068	0	0	0.579329	0.46209	0.686654	0.564023	0.868822	Chr7	59515215	59516312	+	NM_023960.2	457	antisense	intergenic	upstream	divergent	Kcnmb4	GeneID:66016,Genbank:NM_023960.2,RGD:620728	potassium calcium-activated channel subfamily M regulatory beta subunit 4	GO:0015459,GO:0005513,GO:0019228,GO:0005887,GO:0006813,GO:0007268,GO:0071805,GO:0008076,GO:0015269,GO:0001508	potassium channel regulator activity|detection of calcium ion|neuronal action potential|integral component of plasma membrane|potassium ion transport|chemical synaptic transmission|potassium ion transmembrane transport|voltage-gated potassium channel complex|calcium-activated potassium channel activity|action potential	rno04022,rno04911,rno04270	cGMP - PKG signaling pathway|Insulin secretion|Vascular smooth muscle contraction
NONRATT027752.2	5.37832	0	10.7566	Inf	Inf	0.000985848	0.096601	Up	9.82e-11	3.18e-05	2.03e-06	1.14e-21	1.35e-23	0.0125233	1.77e-18	1.09284	0.917172	0.826067	Chr8	63287110	63287608	+	NM_001113791.1	0	sense	genic	exonic	nested	RGD1562618	GeneID:501007,Genbank:NM_001113791.1,RGD:1562618	similar to RIKEN cDNA 6030419C18 gene
NONRATT010878.2	50.3647	83.6368	17.0926	0.204367	-2.29077	0.000993706	0.0967809	Down	8.05675	10.4626	5.99088	13.7579	4.88119	6.30118	1.2e-28	2.51e-27	2.66366	3.69e-28	Chr15	33639098	33639358	-	XM_017599643.1	0	sense	genic	exonic	nested	Myh7	GeneID:29557,Genbank:XM_017599643.1,RGD:62030	myosin, heavy chain 7, cardiac muscle, beta, transcript variant X3	GO:0003009,GO:0003777,GO:0005516,GO:0005524,GO:0005737,GO:0014898,GO:0005859,GO:0006936,GO:0016459,GO:0016887,GO:0030016,GO:0046034,GO:0030017,GO:0030018,GO:0046982,GO:0051015,GO:0055010,GO:0060048,GO:0000146,GO:1904385,GO:1905243,GO:0001725,GO:0002026,GO:0002027,GO:0006941,GO:0007018,GO:0007512,GO:0007568,GO:0008017,GO:0014728,GO:0030049,GO:0014883,GO:0030898,GO:0031449,GO:0032982,GO:0042803	skeletal muscle contraction|microtubule motor activity|calmodulin binding|ATP binding|cytoplasm|cardiac muscle hypertrophy in response to stress|muscle myosin complex|muscle contraction|myosin complex|ATPase activity|myofibril|ATP metabolic process|sarcomere|Z disc|protein heterodimerization activity|actin filament binding|ventricular cardiac muscle tissue morphogenesis|cardiac muscle contraction…	rno04022,rno04260,rno04261,rno05410,rno05414,rno05416	cGMP - PKG signaling pathway|Cardiac muscle contraction|Adrenergic signaling in cardiomyocytes|Hypertrophic cardiomyopathy (HCM)|Dilated cardiomyopathy (DCM)|Viral myocarditis
NONRATT017295.2	125.814	0.18769	251.44	1339.65	10.3876	0.00101881	0.098628	Up	2.87e-05	0.0263125	4.38e-10	6.1e-10	1.58e-09	1.48e-08	12.7865	21.2152	0.0346067	1.22e-06	Chr20	13017293	13024644	+	XM_017601881.1	0	sense	genic	exonic	nested	Pcnt	GeneID:309692,Genbank:XM_017601881.1,RGD:1595865	pericentrin, transcript variant X2	GO:0090316,GO:0035264,GO:0007165,GO:0001764,GO:1990403,GO:0036064,GO:0008150,GO:0001822,GO:0043010,GO:0021696,GO:0001944,GO:0043066,GO:0003674,GO:0005575,GO:0005801,GO:0005813,GO:0021772,GO:0005814,GO:0045171,GO:0031514,GO:0005815,GO:0048854,GO:0032947,GO:0005829,GO:0060271,GO:0034451,GO:0000226,GO:0060322,GO:0035050,GO:0007051,GO:0000242,GO:0061351,GO:0035108,GO:0007052,GO:0001701	positive regulation of intracellular protein transport|multicellular organism growth|signal transduction|neuron migration|embryonic brain development|ciliary basal body|biological_process|kidney development|camera-type eye development|cerebellar cortex morphogenesis|vasculature development|negative regulation of apoptotic process|molecular_function|cellular_component|cis-Golgi network|centrosome|…
NONRATT017947.2	40.5153	13.6109	67.4198	4.95337	2.30841	0.00103143	0.0992522	Up	0.238018	0.231062	0.562668	6.24e-06	4.16e-07	1.68238	1.04087	0.759795	0.657871	0.869823	Chr3	7267287	7269068	+	XM_006233846.2	0	sense	genic	exonic	overlapping	Tsc1	GeneID:60445,Genbank:XM_006233846.2,RGD:620124	tuberous sclerosis 1, transcript variant X3	GO:0005829,GO:0005856,GO:0005884,GO:0005938,GO:0006407,GO:0006417,GO:0030027,GO:0006813,GO:0030030,GO:0007160,GO:0030426,GO:0007399,GO:0032007,GO:0032794,GO:0045859,GO:0032868,GO:0046323,GO:0032956,GO:0046627,GO:0032991,GO:0047485,GO:0048471,GO:0050808,GO:0001822,GO:0050821,GO:0001843,GO:0051087,GO:0001952,GO:0051291,GO:0002250,GO:0005515,GO:0005634,GO:0005737,GO:0005811,GO:0008285,GO:0008344,GO:…	cytosol|cytoskeleton|actin filament|cell cortex|rRNA export from nucleus|regulation of translation|lamellipodium|potassium ion transport|cell projection organization|cell-matrix adhesion|growth cone|nervous system development|negative regulation of TOR signaling|GTPase activating protein binding|regulation of protein kinase activity|response to insulin|glucose import|regulation of actin cytoskele…	rno04072,rno04151,rno04152,rno04150,rno04140,rno04218,rno04910,rno04211,rno04714,rno05231,rno05165	Phospholipase D signaling pathway|PI3K-Akt signaling pathway|AMPK signaling pathway|mTOR signaling pathway|Autophagy - animal|Cellular senescence|Insulin signaling pathway|Longevity regulating pathway - mammal|Thermogenesis|Choline metabolism in cancer|Human papillomavirus infection
NONRATT026878.2	12.7843	25.3756	0.19303	0.00760694	-7.03847	0.00104363	0.0998281	Down	0.682011	0.21396	0.00355533	2.17e-06	0.406334	3.59e-08	1.75e-11	0.00112457	0.00931994	1.48e-08	Chr7	76199304	76205521	-	XM_008765456.2	0	sense	genic	exonic	nested	Ncald	GeneID:553106,Genbank:XM_008765456.2,RGD:1560287	neurocalcin delta, transcript variant X1	GO:0005509,GO:0005515,GO:0005622,GO:0005829,GO:0015631,GO:0019722,GO:0030276,GO:0043014,GO:0003073,GO:0003779	calcium ion binding|protein binding|intracellular|cytosol|tubulin binding|calcium-mediated signaling|clathrin binding|alpha-tubulin binding|regulation of systemic arterial blood pressure|actin binding	rno04740	Olfactory transduction
NONRATT000044.2	903.775	1378.02	429.525	0.311697	-1.68179	0.00107815	0.10252	Down	40.0355	43.0091	48.0393	47.4893	24.6069	17.4042	6.55552	8.80038	10.8145	18.9404	Chr1	15407053	15411001	+	NM_001170534.2	0	sense	genic	intronic	nested	Mcc	GeneID:307449,Genbank:NM_001170534.2,RGD:1561988	mutated in colorectal cancers	GO:0005737,GO:0005829,GO:0005886,GO:0010633,GO:0045184,GO:0050680,GO:0090090,GO:0005509,GO:0005634,GO:0005654	cytoplasm|cytosol|plasma membrane|negative regulation of epithelial cell migration|establishment of protein localization|negative regulation of epithelial cell proliferation|negative regulation of canonical Wnt signaling pathway|calcium ion binding|nucleus|nucleoplasm
NONRATT026958.2	2964.33	938.562	4990.09	5.31674	2.41054	0.00112047	0.105917	Up	43.5226	49.0011	25.6153	35.5126	37.5302	172.395	185.447	401.536	115.262	107.54	Chr7	98061619	98062280	-	NM_133521.1	3384	sense	intergenic	downstream	same_strand	Fbxo32	GeneID:171043,Genbank:NM_133521.1,RGD:620373	F-box protein 32	GO:0071549,GO:0014894,GO:0005634,GO:0005654,GO:0016567,GO:0005737,GO:0005829,GO:0006511,GO:0010614,GO:0019005,GO:0010666,GO:0014878,GO:0000151,GO:0030018,GO:0014889,GO:0004842	cellular response to dexamethasone stimulus|response to denervation involved in regulation of muscle adaptation|nucleus|nucleoplasm|protein ubiquitination|cytoplasm|cytosol|ubiquitin-dependent protein catabolic process|negative regulation of cardiac muscle hypertrophy|SCF ubiquitin ligase complex|positive regulation of cardiac muscle cell apoptotic process|response to electrical stimulus involved…	rno04068	FoxO signaling pathway
TCONS_00002738	159.598	250.057	69.1392	0.276494	-1.85468	0.00114662	0.107755	Down	0.349799	0.824144	0.592292	0.677214	1.21763	0.217147	0.228648	0.0446943	0.332042	0.188384	Chr1	126443931	126480444	-	XM_017588930.1	0	sense	genic	intronic	nested	Tjp1	GeneID:292994,Genbank:XM_017588930.1,RGD:1306305	tight junction protein 1, transcript variant X1	GO:0005911,GO:0005912,GO:0005913,GO:0005921,GO:0005923,GO:0032496,GO:0007605,GO:0032991,GO:0008022,GO:0009986,GO:0042493,GO:0043116,GO:0043296,GO:0045177,GO:0045296,GO:0045471,GO:0046581,GO:0001825,GO:0005515,GO:0005524,GO:0005634,GO:0005737,GO:0005829,GO:0005886,GO:0014704,GO:0016020,GO:0016301,GO:0016310,GO:0016323,GO:0016324,GO:0016327,GO:0070160,GO:0019904,GO:0070830,GO:0030054,GO:0071000,GO:…	cell-cell junction|adherens junction|cell-cell adherens junction|gap junction|bicellular tight junction|response to lipopolysaccharide|sensory perception of sound|protein-containing complex|protein C-terminus binding|cell surface|response to drug|negative regulation of vascular permeability|apical junction complex|apical part of cell|cadherin binding|response to ethanol|intercellular canaliculus|…	rno04520,rno04530,rno04540,rno05132	Adherens junction|Tight junction|Gap junction|Salmonella infection
NONRATT004982.2	20.1151	0	40.2302	Inf	Inf	0.00115554	0.107877	Up	8.01e-06	0.000144017	4.21e-09	4.2e-07	0.001879	0.140515	1.40267	1.07377	1.69e-06	0.00271414	Chr10	94252069	94254046	+	NM_001107057.3	0	sense	genic	exonic	nested	Dcaf7	GeneID:303602,Genbank:NM_001107057.3,RGD:1305140	DDB1 and CUL4 associated factor 7	GO:0005829,GO:0016363,GO:0016604,GO:0032991,GO:0080008,GO:0005634,GO:0005654	cytosol|nuclear matrix|nuclear body|protein-containing complex|Cul4-RING E3 ubiquitin ligase complex|nucleus|nucleoplasm
TCONS_00032466	1659.5	2516.74	802.263	0.318771	-1.64941	0.00116134	0.107877	Down	22.4094	21.494	22.1017	20.2492	21.2454	5.8116	5.00895	5.1498	7.56736	10.0757	ChrX	19947424	19998045	-	NM_001081958.1	39513	sense	intergenic	downstream	same_strand	Gnl3l	GeneID:100034253,Genbank:NM_001081958.1,RGD:1600217	G protein nucleolar 3 like	GO:0005697,GO:0005730,GO:0005829,GO:0031397,GO:0031647,GO:0032091,GO:0032211,GO:0033234,GO:0042254,GO:0003924,GO:0090073,GO:0005525,GO:1904816,GO:0005634	telomerase holoenzyme complex|nucleolus|cytosol|negative regulation of protein ubiquitination|regulation of protein stability|negative regulation of protein binding|negative regulation of telomere maintenance via telomerase|negative regulation of protein sumoylation|ribosome biogenesis|GTPase activity|positive regulation of protein homodimerization activity|GTP binding|positive regulation of prot…	rno03008	Ribosome biogenesis in eukaryotes
NONRATT022279.2	39.0599	77.9007	0.219081	0.00281231	-8.47403	0.00119868	0.110705	Down	0.000252439	1.43273	0.00398819	3.24616	0.64081	1.34e-05	4.31e-07	2.12e-13	2.61e-07	0.0078335	Chr5	70515196	70517131	+	XM_008763723.2	0	sense	genic	exonic	nested	Fsd1l	GeneID:313208,Genbank:XM_008763723.2,RGD:1564809	fibronectin type III and SPRY domain containing 1-like, transcript variant X3	GO:0005622	intracellular
NONRATT006699.2	5.1861	0	10.3722	Inf	Inf	0.00125248	0.115013	Up	0	0	6.59e-09	4.72e-25	0	0.0228736	0.260848	0.499663	5.56e-20	0.29748	Chr11	81515844	81517078	+	NM_012696.2	0	sense	genic	exonic	overlapping	Kng1	GeneID:24903,Genbank:NM_012696.2,RGD:2980	kininogen 1	GO:0072562,GO:0043204,GO:0007204,GO:0004866,GO:0043231,GO:0004869,GO:0043407,GO:0010951,GO:0043410,GO:0005102,GO:0005576,GO:0005615,GO:0045861,GO:0030195,GO:0005623,GO:0048146,GO:0031012,GO:0006953,GO:0001938,GO:0050672,GO:0042130,GO:0006954,GO:0002020,GO:0052548,GO:0042311,GO:0007162,GO:0002542	blood microparticle|perikaryon|positive regulation of cytosolic calcium ion concentration|endopeptidase inhibitor activity|intracellular membrane-bounded organelle|cysteine-type endopeptidase inhibitor activity|negative regulation of MAP kinase activity|negative regulation of endopeptidase activity|positive regulation of MAPK cascade|signaling receptor binding|extracellular region|extracellular s…	rno04610	Complement and coagulation cascades
NONRATT001030.2	19.4768	34.4097	4.5439	0.132053	-2.92081	0.00126345	0.115179	Down	2.02014	4.11431	3.41897	0.904606	1.75493	1.42e-21	1.45e-07	2.33e-24	1.30601	0.31787	Chr1	166506896	166508721	+	XM_006229900.2	0	sense	genic	exonic	nested	Arap1	GeneID:361617,Genbank:XM_006229900.2,RGD:1310385	ArfGAP with RhoGAP domain, ankyrin repeat and PH domain 1, transcript variant X5	GO:0043231,GO:0007165,GO:0005547,GO:0008360,GO:0005654,GO:0043547,GO:0016020,GO:0051270,GO:0005737,GO:0005794,GO:0005802,GO:0016192,GO:0005829,GO:0051491,GO:0031267,GO:0051497,GO:0031410,GO:0031702,GO:0005886,GO:0001921,GO:0032012,GO:0005096,GO:0035023	intracellular membrane-bounded organelle|signal transduction|phosphatidylinositol-3,4,5-trisphosphate binding|regulation of cell shape|nucleoplasm|positive regulation of GTPase activity|membrane|regulation of cellular component movement|cytoplasm|Golgi apparatus|trans-Golgi network|vesicle-mediated transport|cytosol|positive regulation of filopodium assembly|small GTPase binding|negative regulati…	rno04144	Endocytosis
NONRATT008374.2	81.8841	33.7752	129.993	3.84877	1.9444	0.00127365	0.115179	Up	0.467256	1.17243	0.20977	1.87e-09	4.60226	4.11325	6.24005	7.54749	3.09479	3.58981	Chr13	78853131	78855837	+	XM_006250110.3	908	antisense	intergenic	upstream	divergent	Zbtb37	GeneID:304918,Genbank:XM_006250110.3,RGD:1308731	zinc finger and BTB domain containing 37, transcript variant X4	GO:0003676	nucleic acid binding
NONRATT000861.2	167.757	264.39	71.1238	0.269011	-1.89426	0.00127842	0.115179	Down	8.02434	9.31107	4.13304	3.05579	2.55876	1.42665	1.14678	2.29913	0.000745712	2.09693	Chr1	142930613	142931941	+	XM_008759546.2	0	sense	genic	exonic	overlapping	Alpk3	GeneID:365298,Genbank:XM_008759546.2,RGD:1309860	alpha-kinase 3, transcript variant X1	GO:0006468,GO:0007507,GO:0055013,GO:0004674,GO:0005524,GO:0005634	protein phosphorylation|heart development|cardiac muscle cell development|protein serine/threonine kinase activity|ATP binding|nucleus
TCONS_00008145	163.179	72.051	254.307	3.52955	1.81948	0.00128296	0.115179	Up	2.98093	0.0810457	1.03457	0.0735523	4.44542	3.97633	5.80687	6.74998	6.14376	6.75171	Chr12	5455724	5565759	-	NM_001142758.1	0	sense	genic	intronic	containing	Zfp958	GeneID:100302405,Genbank:NM_001142758.1,RGD:2311392	zinc finger protein 958	GO:0003676,GO:0003700,GO:0006355	nucleic acid binding|DNA binding transcription factor activity|regulation of transcription, DNA-templated
TCONS_00025484	37.8397	63.6012	12.0782	0.189906	-2.39665	0.00129387	0.115514	Down	1.60793	1.20319	1.89402	0.537631	2.1753	0.905861	0.277997	0.050871	0.179891	0.00870789	Chr6	26201662	26205175	+	NM_001106709.2	8908	antisense	intergenic	downstream	convergent	Slc4a1ap	GeneID:298805,Genbank:NM_001106709.2,RGD:1307080	solute carrier family 4 member 1 adaptor protein	GO:0005886,GO:0043231,GO:0003729,GO:0005654	plasma membrane|intracellular membrane-bounded organelle|mRNA binding|nucleoplasm
NONRATT002746.2	21.2514	36.9245	5.57838	0.151075	-2.72666	0.00130598	0.115951	Down	2.42894	1.68741	1.94324	0.931258	0.239846	3.16e-24	0.0570425	4.94e-28	0.416024	0.576566	Chr1	128487591	128517611	-	XM_006229346.3	0	sense	genic	exonic	nested	Lrrc28	GeneID:361588,Genbank:XM_006229346.3,RGD:1307209	leucine rich repeat containing 28, transcript variant X1	GO:0005886,GO:0007165	plasma membrane|signal transduction
NONRATT018295.2	133.687	208.703	58.6706	0.281121	-1.83074	0.00135292	0.119459	Down	4.09355	3.72992	3.2776	3.87161	3.83691	1.46285	0.326513	0.602398	1.46552	1.38644	Chr3	66267374	66268862	+	XM_017591704.1	1828	sense	intergenic	downstream	same_strand	Itga4	GeneID:311144,Genbank:XM_017591704.1,RGD:1593249	integrin subunit alpha 4, transcript variant X1	GO:0005911,GO:0007155,GO:0007157,GO:0007159,GO:0007160,GO:0007229,GO:0007507,GO:0050904,GO:0009897,GO:0060324,GO:0009986,GO:0060710,GO:0070062,GO:0071345,GO:0072678,GO:0090074,GO:0098657,GO:1903039,GO:1903238,GO:0001968,GO:0001974,GO:0002687,GO:0003366,GO:0003823,GO:0005515,GO:0005886,GO:0016477,GO:0019960,GO:0034113,GO:0034446,GO:0034669,GO:0035987,GO:0043113,GO:1990405,GO:0050839,GO:1990771,GO:…	cell-cell junction|cell adhesion|heterophilic cell-cell adhesion via plasma membrane cell adhesion molecules|leukocyte cell-cell adhesion|cell-matrix adhesion|integrin-mediated signaling pathway|heart development|diapedesis|external side of plasma membrane|face development|cell surface|chorio-allantoic fusion|extracellular exosome|cellular response to cytokine stimulus|T cell migration|negative r…	rno04151,rno04512,rno04514,rno04510,rno04810,rno04640,rno04670,rno04672,rno05410,rno05412,rno05414,rno05165,rno05140	PI3K-Akt signaling pathway|ECM-receptor interaction|Cell adhesion molecules (CAMs)|Focal adhesion|Regulation of actin cytoskeleton|Hematopoietic cell lineage|Leukocyte transendothelial migration|Intestinal immune network for IgA production|Hypertrophic cardiomyopathy (HCM)|Arrhythmogenic right ventricular cardiomyopathy (ARVC)|Dilated cardiomyopathy (DCM)|Human papillomavirus infection|Leishmania…
NONRATT015280.2	39.4589	1.58549	77.3324	48.775	5.60807	0.00138829	0.121911	Up	0.602158	1.62e-22	1.03e-24	1.77e-24	1.07e-19	4.81813	11.9413	9.09833	1.24e-17	4.61e-12	Chr2	141451227	141451615	+	NM_001191846.2	0	sense	genic	exonic	overlapping	Foxo1	GeneID:84482,Genbank:NM_001191846.2,RGD:620283	forkhead box O1	GO:0003700,GO:0005634,GO:0005737,GO:0009267,GO:0005829,GO:0009653,GO:0006351,GO:0010508,GO:0006355,GO:0030154,GO:0031625,GO:0032868,GO:0043565,GO:0032869,GO:0045599,GO:0032873,GO:0045722,GO:0045732,GO:0045893,GO:0000122,GO:1902617,GO:0000981,GO:1903243,GO:0045944,GO:0000989,GO:2000177,GO:0051721,GO:0001078,GO:2000377,GO:0001223,GO:0001227,GO:0001568,GO:0003677,GO:0006357,GO:0006914,GO:0006915,GO:…	DNA binding transcription factor activity|nucleus|cytoplasm|cellular response to starvation|cytosol|anatomical structure morphogenesis|transcription, DNA-templated|positive regulation of autophagy|regulation of transcription, DNA-templated|cell differentiation|ubiquitin protein ligase binding|response to insulin|sequence-specific DNA binding|cellular response to insulin stimulus|negative regulati…	rno04068,rno04152,rno04218,rno04910,rno04922,rno04919,rno04211,rno04213,rno05200,rno05202,rno05215,rno04931,rno04933,rno05165	FoxO signaling pathway|AMPK signaling pathway|Cellular senescence|Insulin signaling pathway|Glucagon signaling pathway|Thyroid hormone signaling pathway|Longevity regulating pathway - mammal|Longevity regulating pathway - multiple species|Pathways in cancer|Transcriptional misregulation in cancers|Prostate cancer|Insulin resistance|AGE-RAGE signaling pathway in diabetic complications|Human papill…
NONRATT023290.2	131.887	56.8946	206.879	3.63619	1.86243	0.0014265	0.123272	Up	5.40119	4.71447	7.30363	2.43194	0.248241	4.98428	14.9426	20.2192	9.75274	20.9192	Chr5	77744219	77748886	-	XM_017593741.1	0	sense	genic	exonic	nested	Mup5	GeneID:298107,Genbank:XM_017593741.1,RGD:735107	major urinary protein 5, transcript variant X1	GO:0004866	endopeptidase inhibitor activity
NONRATT013929.2	119.244	0.572785	237.916	415.366	8.69824	0.00142773	0.123272	Up	3.58e-08	8.27e-11	0.00827882	0.115151	3.51e-13	0.00022147	9.98e-09	18.2831	22.7135	1.73e-13	Chr18	71730837	71731591	-	XM_017601151.1	0	sense	genic	exonic	overlapping	LOC102548286	GeneID:102548286,Genbank:XM_017601151.1,RGD:7538513	peroxisomal biogenesis factor 19-like, transcript variant X1	GO:0005777	peroxisome
NONRATT011019.2	36.9054	61.4461	12.3648	0.20123	-2.31308	0.00142853	0.123272	Down	2.43208	0.657679	2.47793	3.65136	3.27007	0.260063	0.597186	0.35255	0.629797	0.592806	Chr15	47257975	47273141	-	XM_006252181.3	0	antisense	genic	intronic	overlapping	Pinx1	GeneID:305963,Genbank:XM_006252181.3,RGD:1566025	PIN2/TERF1 interacting, telomerase inhibitor 1, transcript variant X1	GO:0051974,GO:0000781,GO:0070034,GO:0000784,GO:0070198,GO:0005730,GO:0005819,GO:0007004,GO:0007080,GO:0010521,GO:1902570,GO:0010972,GO:1904744,GO:0031397,GO:1904751,GO:0031647,GO:0032211,GO:0000228,GO:0044877,GO:0000776,GO:0000777	negative regulation of telomerase activity|chromosome, telomeric region|telomerase RNA binding|nuclear chromosome, telomeric region|protein localization to chromosome, telomeric region|nucleolus|spindle|telomere maintenance via telomerase|mitotic metaphase plate congression|telomerase inhibitor activity|protein localization to nucleolus|negative regulation of G2/M transition of mitotic cell cycle…
TCONS_00020177	112.212	199.758	24.6661	0.12348	-3.01766	0.00143447	0.123272	Down	0.167602	0.299825	0.144669	0.62647	0.16875	0.0683391	0.0475103	0.000111323	0.0277735	0.0289006	Chr3	175766316	175788462	+	NM_133608.2	50532	sense	intergenic	upstream	same_strand	Slco4a1	GeneID:171144,Genbank:NM_133608.2,RGD:620228	solute carrier organic anion transporter family, member 4a1	GO:0006811,GO:0015347,GO:0015349,GO:0016021,GO:0042403,GO:0043252,GO:0055085,GO:0070327,GO:0005215,GO:0005886,GO:0005887	ion transport|sodium-independent organic anion transmembrane transporter activity|thyroid hormone transmembrane transporter activity|integral component of membrane|thyroid hormone metabolic process|sodium-independent organic anion transport|transmembrane transport|thyroid hormone transport|transporter activity|plasma membrane|integral component of plasma membrane
NONRATT017562.2	36.5212	12.4952	60.5472	4.84564	2.27669	0.00159216	0.136096	Up	0.617133	0	0.220794	0.0567149	1.27278	2.26976	2.63505	1.99292	1.89211	1.51267	Chr20	4887668	4906481	-	NM_001033986.1	0	sense	genic	intronic	containing	RT1-CE5	GeneID:309607,Genbank:NM_001033986.1,RGD:1595868	RT1 class I, locus CE5, transcript variant 2	GO:0005886,GO:0006955,GO:0009986,GO:0016021,GO:0042605,GO:0042612,GO:0046978,GO:0046979,GO:0002474,GO:0005102,GO:0005783	plasma membrane|immune response|cell surface|integral component of membrane|peptide antigen binding|MHC class I protein complex|TAP1 binding|TAP2 binding|antigen processing and presentation of peptide antigen via MHC class I|signaling receptor binding|endoplasmic reticulum	rno04514,rno04144,rno04145,rno04218,rno04650,rno04612,rno05203,rno05320,rno05330,rno05332,rno05416,rno04940,rno05166,rno05168,rno05167,rno05169,rno05165	Cell adhesion molecules (CAMs)|Endocytosis|Phagosome|Cellular senescence|Natural killer cell mediated cytotoxicity|Antigen processing and presentation|Viral carcinogenesis|Autoimmune thyroid disease|Allograft rejection|Graft-versus-host disease|Viral myocarditis|Type I diabetes mellitus|HTLV-I infection|Herpes simplex infection|Kaposi's sarcoma-associated herpesvirus infection|Epstein-Barr virus …
NONRATT000627.2	187.187	288.469	85.9048	0.297796	-1.74761	0.00166293	0.141393	Down	7.04256	10.9307	16.5378	10.6118	14.2325	3.84334	2.61873	0.651649	5.39225	5.17919
NONRATT002017.2	6.59238	0.18769	12.9971	69.2475	6.11369	0.00169396	0.142655	Up	1.17e-29	0.0506731	5.28e-22	1.35e-30	4.23e-27	0.676539	1.30119	0.871388	5.05e-05	8.77e-27	Chr1	24327314	24327902	-	NM_001170534.2	0	antisense	genic	intronic	nested	Mcc	GeneID:307449,Genbank:NM_001170534.2,RGD:1561988	mutated in colorectal cancers	GO:0005737,GO:0005829,GO:0005886,GO:0010633,GO:0045184,GO:0050680,GO:0090090,GO:0005509,GO:0005634,GO:0005654	cytoplasm|cytosol|plasma membrane|negative regulation of epithelial cell migration|establishment of protein localization|negative regulation of epithelial cell proliferation|negative regulation of canonical Wnt signaling pathway|calcium ion binding|nucleus|nucleoplasm
NONRATT019987.2	45.8985	75.1051	16.6918	0.222246	-2.16977	0.00169552	0.142655	Down	3.62348	4.72534	3.97542	2.46533	7.14106	1.58663	0.761069	0.430942	1.05063	1.0019	Chr3	163845950	163846406	-	NM_001047860.1	0	sense	genic	intronic	nested	Znfx1	GeneID:296384,Genbank:NM_001047860.1,RGD:1306344	zinc finger, NFX1-type containing 1	GO:0008270,GO:0003700,GO:0005634,GO:0006355	zinc ion binding|DNA binding transcription factor activity|nucleus|regulation of transcription, DNA-templated
TCONS_00026267	147.617	66.5311	228.704	3.43755	1.78138	0.00171103	0.143209	Up	0.897351	0.766162	0.270768	0.35673	0.69148	1.80892	1.86608	3.58647	1.38911	1.18528	Chr6	25585396	25598716	-	NM_012954.1	220	sense	intergenic	downstream	same_strand	Fosl2	GeneID:25446,Genbank:NM_012954.1,RGD:2628	FOS like 2, AP-1 transcription factor subunit, transcript variant 1	GO:0003682,GO:0003690,GO:0003700,GO:0005634,GO:0030431,GO:0005654,GO:0032355,GO:0006357,GO:0032570,GO:0034097,GO:0035902,GO:0043434,GO:0043565,GO:0044212,GO:0045893,GO:0000977,GO:0000978,GO:0000982,GO:0001228,GO:0001661,GO:0001666,GO:0003334,GO:0003677,GO:0006366,GO:0007565,GO:0007568,GO:0007623,GO:0009409,GO:0009416,GO:0009612,GO:0045944,GO:0009636,GO:0048146,GO:0009648,GO:0051591,GO:0014070	chromatin binding|double-stranded DNA binding|DNA binding transcription factor activity|nucleus|sleep|nucleoplasm|response to estradiol|regulation of transcription by RNA polymerase II|response to progesterone|response to cytokine|response to immobilization stress|response to peptide hormone|sequence-specific DNA binding|transcription regulatory region DNA binding|positive regulation of transcrip…	rno04380	Osteoclast differentiation
NONRATT017112.2	48.0451	0	96.0902	Inf	Inf	0.00173836	0.144743	Up	1.44e-09	0.000248265	3.13e-06	6.61e-07	3.42e-09	8.33579	0.00292639	5.73e-05	8.72e-05	14.0549	Chr20	4993663	4994415	+	XM_006256047.3	0	sense	genic	exonic	nested	Vars	GeneID:25009,Genbank:XM_006256047.3,RGD:3950	valyl-tRNA synthetase, transcript variant X1	GO:0004832,GO:0005524,GO:0005829,GO:0006418,GO:0006438,GO:0106074,GO:0002161	valine-tRNA ligase activity|ATP binding|cytosol|tRNA aminoacylation for protein translation|valyl-tRNA aminoacylation|aminoacyl-tRNA metabolism involved in translational fidelity|aminoacyl-tRNA editing activity	rno00970	Aminoacyl-tRNA biosynthesis
NONRATT022878.2	14.8652	29.7305	0	0	Inf-	0.00178728	0.148049	Down	0.526385	7.7476	2.19936	1.69e-05	1.65991	1.99e-14	5.11e-12	9.96e-29	3.94e-13	1.02e-25	Chr5	167536531	167557148	+	XM_006239441.3	0	sense	genic	exonic	nested	Rere	GeneID:116665,Genbank:XM_006239441.3,RGD:629475	arginine-glutamic acid dipeptide repeats, transcript variant X7	GO:0021549,GO:0001105,GO:0021691,GO:0001106,GO:0021930,GO:0003677,GO:0003682,GO:0003700,GO:0003714,GO:0021942,GO:0005634,GO:0043565,GO:0045944,GO:0006338,GO:0048755,GO:0006366,GO:0000118,GO:0048813,GO:0008270,GO:0000122,GO:0016605,GO:0001085	cerebellum development|RNA polymerase II transcription coactivator activity|cerebellar Purkinje cell layer maturation|RNA polymerase II transcription corepressor activity|cerebellar granule cell precursor proliferation|DNA binding|chromatin binding|DNA binding transcription factor activity|transcription corepressor activity|radial glia guided migration of Purkinje cell|nucleus|sequence-specific D…
TCONS_00026266	162.252	64.4698	260.035	4.03343	2.01201	0.00180588	0.148823	Up	0.547844	0.866739	0.292254	0.390603	0.76359	2.29292	2.1194	4.31341	1.16628	1.32274	Chr6	25585396	25598716	-	NM_001013146.1	220	sense	intergenic	downstream	same_strand	Fosl2	GeneID:25446,Genbank:NM_001013146.1,RGD:2628	FOS like 2, AP-1 transcription factor subunit, transcript variant 2	GO:0003682,GO:0003690,GO:0003700,GO:0005634,GO:0030431,GO:0005654,GO:0032355,GO:0006357,GO:0032570,GO:0034097,GO:0035902,GO:0043434,GO:0043565,GO:0044212,GO:0045893,GO:0000977,GO:0000978,GO:0000982,GO:0001228,GO:0001661,GO:0001666,GO:0003334,GO:0003677,GO:0006366,GO:0007565,GO:0007568,GO:0007623,GO:0009409,GO:0009416,GO:0009612,GO:0045944,GO:0009636,GO:0048146,GO:0009648,GO:0051591,GO:0014070	chromatin binding|double-stranded DNA binding|DNA binding transcription factor activity|nucleus|sleep|nucleoplasm|response to estradiol|regulation of transcription by RNA polymerase II|response to progesterone|response to cytokine|response to immobilization stress|response to peptide hormone|sequence-specific DNA binding|transcription regulatory region DNA binding|positive regulation of transcrip…	rno04380	Osteoclast differentiation
NONRATT011720.2	279.138	89.4283	468.848	5.24273	2.39032	0.00182877	0.149941	Up	5.56308	0.000333074	0.000833047	8.36468	4.21e-06	16.7601	5.8069	26.3874	10.5191	9.98256	Chr16	3867192	3868075	-	NM_001011918.1	0	sense	genic	exonic	overlapping	Anxa11	GeneID:290527,Genbank:NM_001011918.1,RGD:1309911	annexin A11	GO:0042582,GO:0005575,GO:0044548,GO:0005635,GO:0045335,GO:0005654,GO:0005737,GO:0005819,GO:0005829,GO:0048306,GO:0006909,GO:0051592,GO:0008150,GO:0008429,GO:0030496,GO:0003674,GO:0032506,GO:0005509,GO:0042581,GO:0005544	azurophil granule|cellular_component|S100 protein binding|nuclear envelope|phagocytic vesicle|nucleoplasm|cytoplasm|spindle|cytosol|calcium-dependent protein binding|phagocytosis|response to calcium ion|biological_process|phosphatidylethanolamine binding|midbody|molecular_function|cytokinetic process|calcium ion binding|specific granule|calcium-dependent phospholipid binding
NONRATT025755.2	439.44	213.654	665.225	3.11356	1.63856	0.00188235	0.153147	Up	23.9986	23.8523	30.0269	15.0773	18.241	53.1975	57.3403	114.802	57.1274	54.9913	Chr7	37812515	37812772	+	NM_017258.1	59	sense	intergenic	upstream	same_strand	Btg1	GeneID:29618,Genbank:NM_017258.1,RGD:2224	BTG anti-proliferation factor 1	GO:2000271,GO:0019899,GO:0005634,GO:0043434,GO:0045603,GO:0005737,GO:0006479,GO:0006979,GO:0007283,GO:0045663,GO:0007286,GO:0045766,GO:0008285,GO:0005515,GO:0045930	positive regulation of fibroblast apoptotic process|enzyme binding|nucleus|response to peptide hormone|positive regulation of endothelial cell differentiation|cytoplasm|protein methylation|response to oxidative stress|spermatogenesis|positive regulation of myoblast differentiation|spermatid development|positive regulation of angiogenesis|negative regulation of cell proliferation|protein binding|n…	rno03018	RNA degradation
TCONS_00020176	610.696	914.087	307.306	0.336189	-1.57265	0.00188693	0.153147	Down	1.43927	1.89875	1.30912	1.5902	1.04636	0.572672	0.265442	0.0942021	0.254708	1.22005	Chr3	175766315	175786263	+	NM_133608.2	52731	sense	intergenic	upstream	same_strand	Slco4a1	GeneID:171144,Genbank:NM_133608.2,RGD:620228	solute carrier organic anion transporter family, member 4a1	GO:0006811,GO:0015347,GO:0015349,GO:0016021,GO:0042403,GO:0043252,GO:0055085,GO:0070327,GO:0005215,GO:0005886,GO:0005887	ion transport|sodium-independent organic anion transmembrane transporter activity|thyroid hormone transmembrane transporter activity|integral component of membrane|thyroid hormone metabolic process|sodium-independent organic anion transport|transmembrane transport|thyroid hormone transport|transporter activity|plasma membrane|integral component of plasma membrane
TCONS_00006993	34.039	56.651	11.4269	0.201708	-2.30966	0.00189696	0.153187	Down	0.819231	0.522457	0.654289	1.24674	0.755786	0.166162	0.188869	0.313739	0.055905	0.0765273	Chr11	72418521	72422535	+	NM_012788.1	39626	antisense	intergenic	upstream	divergent	Dlg1	GeneID:25252,Genbank:NM_012788.1,RGD:2505	discs large MAGUK scaffold protein 1	GO:0033268,GO:0033270,GO:0034629,GO:0035255,GO:0035748,GO:0043219,GO:0043268,GO:0042110,GO:0043622,GO:0044325,GO:0048471,GO:0045121,GO:0048608,GO:0048704,GO:0048729,GO:0070830,GO:0048745,GO:0072659,GO:0050680,GO:0097016,GO:0001935,GO:0097025,GO:1903760,GO:0097120,GO:0002088,GO:0098609,GO:1903764,GO:0002369,GO:0005874,GO:0004385,GO:0005515,GO:0005886,GO:0005605,GO:0005902,GO:0005911,GO:0005923,GO:…	node of Ranvier|paranode region of axon|cellular protein-containing complex localization|ionotropic glutamate receptor binding|myelin sheath abaxonal region|lateral loop|positive regulation of potassium ion transport|T cell activation|cortical microtubule organization|ion channel binding|perinuclear region of cytoplasm|membrane raft|reproductive structure development|embryonic skeletal system mor…	rno04390,rno04530,rno04660,rno05203,rno05166,rno05165	Hippo signaling pathway|Tight junction|T cell receptor signaling pathway|Viral carcinogenesis|HTLV-I infection|Human papillomavirus infection
NONRATT033489.1	65.772	27.0284	104.516	3.86688	1.95117	0.00207357	0.165986	Up	1.01019	0.541657	0.824152	1.21322	0.198351	3.80265	1.94856	2.88969	2.75901	2.90553	Chr7	129842146	129856582	+	NM_022602.1	0	sense	genic	exonic	overlapping	Pim3	GeneID:64534,Genbank:NM_022602.1,RGD:620462	Pim-3 proto-oncogene, serine/threonine kinase	GO:0016572,GO:0004674,GO:0043066,GO:0005524,GO:0005737,GO:0005829,GO:0006468,GO:0006915,GO:0046777,GO:0007346,GO:0061179	histone phosphorylation|protein serine/threonine kinase activity|negative regulation of apoptotic process|ATP binding|cytoplasm|cytosol|protein phosphorylation|apoptotic process|protein autophosphorylation|regulation of mitotic cell cycle|negative regulation of insulin secretion involved in cellular response to glucose stimulus
TCONS_00026264	244.682	78.5901	410.775	5.2268	2.38593	0.00208365	0.165986	Up	0.439399	1.05469	0.940276	0.357073	0.659087	4.66098	1.4215	7.05853	2.86809	1.82329	Chr6	25515777	25598716	-	NM_001013146.1	220	sense	intergenic	downstream	same_strand	Fosl2	GeneID:25446,Genbank:NM_001013146.1,RGD:2628	FOS like 2, AP-1 transcription factor subunit, transcript variant 2	GO:0003682,GO:0003690,GO:0003700,GO:0005634,GO:0030431,GO:0005654,GO:0032355,GO:0006357,GO:0032570,GO:0034097,GO:0035902,GO:0043434,GO:0043565,GO:0044212,GO:0045893,GO:0000977,GO:0000978,GO:0000982,GO:0001228,GO:0001661,GO:0001666,GO:0003334,GO:0003677,GO:0006366,GO:0007565,GO:0007568,GO:0007623,GO:0009409,GO:0009416,GO:0009612,GO:0045944,GO:0009636,GO:0048146,GO:0009648,GO:0051591,GO:0014070	chromatin binding|double-stranded DNA binding|DNA binding transcription factor activity|nucleus|sleep|nucleoplasm|response to estradiol|regulation of transcription by RNA polymerase II|response to progesterone|response to cytokine|response to immobilization stress|response to peptide hormone|sequence-specific DNA binding|transcription regulatory region DNA binding|positive regulation of transcrip…	rno04380	Osteoclast differentiation
NONRATT032420.1	111.803	173.118	50.4877	0.291637	-1.77776	0.00208644	0.165986	Down	2.2894	2.08086	2.3801	3.00847	3.72487	0.500551	0.328339	0.108345	1.53609	1.41122	Chr18	15553974	15558178	-	NM_001101000.1	0	antisense	genic	intronic	nested	Mapre2	GeneID:679221,Genbank:NM_001101000.1,RGD:1590736	microtubule-associated protein, RP/EB family, member 2	GO:0035371,GO:0042802,GO:0051301,GO:0005874,GO:0008017,GO:0015630	microtubule plus-end|identical protein binding|cell division|microtubule|microtubule binding|microtubule cytoskeleton
NONRATT005067.2	21.546	37.0577	6.03421	0.162833	-2.61854	0.00213147	0.168732	Down	3.64458	3.83022	4.15132	3.66046	0.827847	0.788537	0.36759	5.24e-28	0.232567	1.08469	Chr10	104201938	104253422	-	NM_030846.2	0	sense	genic	exonic	nested	Grb2	GeneID:81504,Genbank:NM_030846.2,RGD:619758	growth factor receptor bound protein 2	GO:0005515,GO:0005622,GO:0005634,GO:0005654,GO:0005730,GO:0008180,GO:0005737,GO:0008286,GO:0008543,GO:0009967,GO:0012506,GO:0016020,GO:0032991,GO:0016477,GO:0038083,GO:0017124,GO:0042127,GO:0042770,GO:0042802,GO:0043408,GO:0043560,GO:0001784,GO:0045087,GO:0004715,GO:0046875,GO:0005070,GO:0005102,GO:0005154,GO:0005168,GO:0005768,GO:0005794,GO:0005829,GO:0005886,GO:0005911,GO:0007169,GO:0019899,GO:…	protein binding|intracellular|nucleus|nucleoplasm|nucleolus|COP9 signalosome|cytoplasm|insulin receptor signaling pathway|fibroblast growth factor receptor signaling pathway|positive regulation of signal transduction|vesicle membrane|membrane|protein-containing complex|cell migration|peptidyl-tyrosine autophosphorylation|SH3 domain binding|regulation of cell proliferation|signal transduction in r…	rno04014,rno04010,rno04012,rno04630,rno04068,rno04072,rno04151,rno04150,rno04510,rno04540,rno04550,rno04650,rno04660,rno04662,rno04664,rno04062,rno04910,rno04912,rno04915,rno04917,rno04926,rno04722,rno04380,rno04714,rno05200,rno05231,rno05206,rno05205,rno05203,rno05210,rno05225,rno05226,rno05214,rno05221,rno05220,rno05211,rno05215,rno05213,rno05224,rno05223,rno05034,rno05161,rno05160,rno05165,rno…	Ras signaling pathway|MAPK signaling pathway|ErbB signaling pathway|Jak-STAT signaling pathway|FoxO signaling pathway|Phospholipase D signaling pathway|PI3K-Akt signaling pathway|mTOR signaling pathway|Focal adhesion|Gap junction|Signaling pathways regulating pluripotency of stem cells|Natural killer cell mediated cytotoxicity|T cell receptor signaling pathway|B cell receptor signaling pathway|Fc…
NONRATT001665.2	46.9866	18.2052	75.768	4.1619	2.05724	0.00215806	0.17	Up	0.735799	0.975312	2.17881	0.133316	3.13e-23	2.40672	4.55485	4.88317	3.7754	0.913753	Chr1	248134671	248141231	+	XM_008760344.2	0	sense	genic	exonic	nested	Il33	GeneID:361749,Genbank:XM_008760344.2,RGD:1311155	interleukin 33, transcript variant X1	GO:0097191,GO:0045944,GO:0032436,GO:0002686,GO:0050729,GO:0032689,GO:0002826,GO:0032736,GO:0002830,GO:0051024,GO:0005125,GO:0005615,GO:0032753,GO:0005634,GO:0051025,GO:0032754,GO:0005694,GO:0051607,GO:0032755,GO:0006351,GO:0061518,GO:0042092,GO:0010469,GO:0001819,GO:0090197,GO:0043032,GO:0010628,GO:0002281,GO:0030133,GO:0002282	extrinsic apoptotic signaling pathway|positive regulation of transcription by RNA polymerase II|positive regulation of proteasomal ubiquitin-dependent protein catabolic process|negative regulation of leukocyte migration|positive regulation of inflammatory response|negative regulation of interferon-gamma production|negative regulation of T-helper 1 type immune response|positive regulation of inter…	rno04217,rno04623,rno05164	Necroptosis|Cytosolic DNA-sensing pathway|Influenza A
NONRATT019986.2	108.315	168.041	48.589	0.289151	-1.79011	0.00218134	0.170245	Down	2.36815	2.02347	1.79277	1.63174	4.48742	0.948351	0.634557	0.422955	0.474743	1.03153	Chr3	163843233	163845057	-	NM_001047860.1	0	sense	genic	exonic	nested	Znfx1	GeneID:296384,Genbank:NM_001047860.1,RGD:1306344	zinc finger, NFX1-type containing 1	GO:0008270,GO:0003700,GO:0005634,GO:0006355	zinc ion binding|DNA binding transcription factor activity|nucleus|regulation of transcription, DNA-templated
NONRATT019988.2	200.281	304.711	95.8501	0.31456	-1.66859	0.00218774	0.170245	Down	5.44432	4.36546	4.99536	4.34945	7.46984	1.61347	2.27817	0.400236	1.0924	2.85854	Chr3	163850376	163851904	-	NM_013186.1	0	sense	genic	exonic	overlapping	Kcnb1	GeneID:25736,Genbank:NM_013186.1,RGD:2954	potassium voltage-gated channel subfamily B member 1	GO:0005251,GO:0005515,GO:0005783,GO:0005886,GO:0016328,GO:0006813,GO:0030054,GO:0030424,GO:0006904,GO:0030425,GO:0043204,GO:0031669,GO:0044325,GO:0032590,GO:0045211,GO:0045956,GO:0000149,GO:0071805,GO:0046676,GO:0001508,GO:0072659,GO:0090314,GO:0005249,GO:0098900,GO:1900454,GO:0007215,GO:0008076,GO:0009986,GO:0010701,GO:0032809,GO:0015271,GO:0016020,GO:0016021,GO:0033605,GO:0034765,GO:0042383,GO:…	delayed rectifier potassium channel activity|protein binding|endoplasmic reticulum|plasma membrane|lateral plasma membrane|potassium ion transport|cell junction|axon|vesicle docking involved in exocytosis|dendrite|perikaryon|cellular response to nutrient levels|ion channel binding|dendrite membrane|postsynaptic membrane|positive regulation of calcium ion-dependent exocytosis|SNARE binding|potassi…
TCONS_00027218	21.5818	0	43.1636	Inf	Inf	0.00219295	0.170245	Up	3.02e-20	1.34e-15	3.19e-17	4.5e-19	1.51e-22	1.29e-10	7.3807	6.10927	2.96e-15	0.0550175	Chr7	70236994	70333077	+	XM_003750329.4	0	sense	genic	exonic	containing	Mettl1	GeneID:679091,Genbank:XM_003750329.4,RGD:1593036	methyltransferase like 1	GO:0106004,GO:0005654,GO:0005730,GO:0005829,GO:0006400,GO:0008176,GO:0016740,GO:0030488,GO:0000049,GO:0036265,GO:0005634,GO:0043527	tRNA (guanine-N7)-methylation|nucleoplasm|nucleolus|cytosol|tRNA modification|tRNA (guanine-N7-)-methyltransferase activity|transferase activity|tRNA methylation|tRNA binding|RNA (guanine-N7)-methylation|nucleus|tRNA methyltransferase complex
NONRATT026957.2	4013.79	1392.64	6634.94	4.76428	2.25226	0.00233713	0.180566	Up	32.9445	40.1566	21.7362	28.9001	30.0789	125.138	127.081	295.003	80.7506	81.2133	Chr7	98059908	98061125	-	NM_133521.1	4539	sense	intergenic	downstream	same_strand	Fbxo32	GeneID:171043,Genbank:NM_133521.1,RGD:620373	F-box protein 32	GO:0071549,GO:0014894,GO:0005634,GO:0005654,GO:0016567,GO:0005737,GO:0005829,GO:0006511,GO:0010614,GO:0019005,GO:0010666,GO:0014878,GO:0000151,GO:0030018,GO:0014889,GO:0004842	cellular response to dexamethasone stimulus|response to denervation involved in regulation of muscle adaptation|nucleus|nucleoplasm|protein ubiquitination|cytoplasm|cytosol|ubiquitin-dependent protein catabolic process|negative regulation of cardiac muscle hypertrophy|SCF ubiquitin ligase complex|positive regulation of cardiac muscle cell apoptotic process|response to electrical stimulus involved…	rno04068	FoxO signaling pathway
NONRATT017361.2	32.0383	53.0693	11.0073	0.207414	-2.26941	0.00245477	0.188362	Down	1.55988	1.19298	1.0165	1.69621	3.08534	0.231307	0.167289	0.175324	0.657272	0.51244	Chr20	27439783	27440609	+	XM_017601794.1	1745	sense	intergenic	downstream	same_strand	Tet1	GeneID:309902,Genbank:XM_017601794.1,RGD:1310993	tet methylcytosine dioxygenase 1, transcript variant X1	GO:2000653,GO:0045944,GO:0005506,GO:0055114,GO:0005575,GO:0005634,GO:0006211,GO:0006493,GO:0070579,GO:0008150,GO:0008270,GO:0070989,GO:0008284,GO:0080111,GO:0019827,GO:0001826,GO:0031062,GO:0003674,GO:0090310,GO:0044030,GO:0003677	regulation of genetic imprinting|positive regulation of transcription by RNA polymerase II|iron ion binding|oxidation-reduction process|cellular_component|nucleus|5-methylcytosine catabolic process|protein O-linked glycosylation|methylcytosine dioxygenase activity|biological_process|zinc ion binding|oxidative demethylation|positive regulation of cell proliferation|DNA demethylation|stem cell popu…
TCONS_00000869	93.3118	23.6561	162.967	6.88901	2.7843	0.00246148	0.188362	Up	0.21504	0.0116031	0.000123657	1.58051	3.8e-09	2.4645	3.65715	4.27348	1.67932	0.0907071	Chr1	153523509	153595130	+	NM_022623.2	0	sense	genic	exonic	overlapping	Fzd4	GeneID:64558,Genbank:NM_022623.2,RGD:71017	frizzled class receptor 4	GO:0007223,GO:0007605,GO:0008150,GO:0009986,GO:0010812,GO:0016021,GO:0016055,GO:0035567,GO:0038023,GO:0017147,GO:0042701,GO:0042803,GO:0042813,GO:0043507,GO:0045893,GO:0046982,GO:0001540,GO:0001553,GO:0001568,GO:0001570,GO:0004930,GO:0005575,GO:0005886,GO:0005911,GO:0007186,GO:0019955,GO:0030165,GO:0030425,GO:0030947,GO:0031625,GO:0051091,GO:0031987,GO:0060070,GO:0034446,GO:0035426,GO:0061299,GO:…	Wnt signaling pathway, calcium modulating pathway|sensory perception of sound|biological_process|cell surface|negative regulation of cell-substrate adhesion|integral component of membrane|Wnt signaling pathway|non-canonical Wnt signaling pathway|signaling receptor activity|Wnt-protein binding|progesterone secretion|protein homodimerization activity|Wnt-activated receptor activity|positive regulat…	rno04310,rno04390,rno04150,rno04550,rno04916,rno05200,rno05205,rno05225,rno05226,rno05217,rno05224,rno04934,rno05166,rno05165	Wnt signaling pathway|Hippo signaling pathway|mTOR signaling pathway|Signaling pathways regulating pluripotency of stem cells|Melanogenesis|Pathways in cancer|Proteoglycans in cancer|Hepatocellular carcinoma|Gastric cancer|Basal cell carcinoma|Breast cancer|Cushing's syndrome|HTLV-I infection|Human papillomavirus infection
NONRATT003820.2	25.3055	42.6731	7.93794	0.186017	-2.42649	0.00250652	0.1909	Down	1.30562	0.911097	2.80919	4.02847	1.81451	0.400667	1.04e-27	0	0.647068	0.992341	Chr1	264171816	264173058	-	XM_006231433.2	0	sense	genic	exonic	nested	Scd	GeneID:246074,Genbank:XM_006231433.2,RGD:621176	stearoyl-CoA desaturase, transcript variant X1	GO:0005783,GO:0005789,GO:0006633,GO:0006636,GO:0034435,GO:0043231,GO:0044130,GO:0006641,GO:0046872,GO:0048733,GO:0050830,GO:0050872,GO:0050873,GO:0055114,GO:0070542,GO:0004768,GO:0005506,GO:0005730,GO:0008610,GO:0016021,GO:0016491,GO:0030176,GO:1903699,GO:0032896,GO:1903966,GO:0033561,GO:0034434	endoplasmic reticulum|endoplasmic reticulum membrane|fatty acid biosynthetic process|unsaturated fatty acid biosynthetic process|cholesterol esterification|intracellular membrane-bounded organelle|negative regulation of growth of symbiont in host|triglyceride metabolic process|metal ion binding|sebaceous gland development|defense response to Gram-positive bacterium|white fat cell differentiation|…	rno01040,rno04152,rno03320	Biosynthesis of unsaturated fatty acids|AMPK signaling pathway|PPAR signaling pathway
NONRATT009350.2	41.4097	14.2385	68.5809	4.81659	2.26801	0.00252211	0.191181	Up	2.53962	1.16736	3.14019	1.07089	0	8.25037	12.1375	9.78154	6.42336	0	Chr14	43204885	43205130	+	XM_017599456.1	0	sense	genic	exonic	overlapping	Apbb2	GeneID:305338,Genbank:XM_017599456.1,RGD:1562438	amyloid beta precursor protein binding family B member 2, transcript variant X1	GO:0030308,GO:0005575,GO:0043065,GO:0005634,GO:0043066,GO:0005737,GO:0006355,GO:0007050,GO:0007411,GO:0008134,GO:0001540,GO:0008150,GO:0001764,GO:0030198,GO:0003674	negative regulation of cell growth|cellular_component|positive regulation of apoptotic process|nucleus|negative regulation of apoptotic process|cytoplasm|regulation of transcription, DNA-templated|cell cycle arrest|axon guidance|transcription factor binding|amyloid-beta binding|biological_process|neuron migration|extracellular matrix organization|molecular_function
TCONS_00030793	98.3232	150.287	46.3594	0.308473	-1.69679	0.00262791	0.196956	Down	2.70864	1.94484	1.98374	1.91941	0.45444	0.131867	0.276359	0.181882	0.508926	1.58261	Chr9	49938191	49957572	+	XM_006244849.3	0	antisense	genic	exonic	nested	Fhl2	GeneID:63839,Genbank:XM_006244849.3,RGD:61963	four and a half LIM domains 2, transcript variant X1	GO:0043066,GO:0003712,GO:0005515,GO:0045892,GO:0005634,GO:0006351,GO:0006357,GO:0008134,GO:0046872,GO:0055014,GO:0009725,GO:0055015,GO:0030018,GO:0060347,GO:0000122,GO:0031430,GO:0042802,GO:0001649	negative regulation of apoptotic process|transcription cofactor activity|protein binding|negative regulation of transcription, DNA-templated|nucleus|transcription, DNA-templated|regulation of transcription by RNA polymerase II|transcription factor binding|metal ion binding|atrial cardiac muscle cell development|response to hormone|ventricular cardiac muscle cell development|Z disc|heart trabecula…	rno04380	Osteoclast differentiation
NONRATT026208.2	17.8504	35.7008	0	0	Inf-	0.00263089	0.196956	Down	3.17324	11.7293	3.06016	2.84e-07	2.49e-10	0.00528714	0.000215678	1.36e-08	1.5e-09	1.9e-17	Chr7	127104824	127178802	+	XM_006242171.3	0	sense	genic	exonic	nested	Tbc1d22a	GeneID:689443,Genbank:XM_006242171.3,RGD:1306588	TBC1 domain family, member 22a, transcript variant X1	GO:0012505,GO:0017137,GO:0031338,GO:0042803,GO:0071889,GO:0090630,GO:1902017,GO:0005096,GO:0005622,GO:0006886	endomembrane system|Rab GTPase binding|regulation of vesicle fusion|protein homodimerization activity|14-3-3 protein binding|activation of GTPase activity|regulation of cilium assembly|GTPase activator activity|intracellular|intracellular protein transport
NONRATT007508.2	13.709	2.81136	24.6066	8.75255	3.1297	0.00263533	0.196956	Up	0.165687	1.47e-07	0.0655017	0.141398	0.116231	1.07629	0.432341	0.300374	1.22307	1.18672	Chr12	38829739	38834454	+	NM_017233.1	0	sense	genic	exonic	nested	Hpd	GeneID:29531,Genbank:NM_017233.1,RGD:61974	4-hydroxyphenylpyruvate dioxygenase	GO:0003868,GO:0005783,GO:0005789,GO:0005794,GO:0006559,GO:0006572,GO:0000139,GO:0046872,GO:0055114	4-hydroxyphenylpyruvate dioxygenase activity|endoplasmic reticulum|endoplasmic reticulum membrane|Golgi apparatus|L-phenylalanine catabolic process|tyrosine catabolic process|Golgi membrane|metal ion binding|oxidation-reduction process	rno00350,rno00360,rno00130	Tyrosine metabolism|Phenylalanine metabolism|Ubiquinone and other terpenoid-quinone biosynthesis
NONRATT004273.2	151.554	231.246	71.8631	0.310765	-1.6861	0.00264732	0.196956	Down	6.8259	6.25604	5.32536	5.159	4.5366	2.79223	0.245496	0.528492	2.58654	2.47092	Chr10	39718246	39719353	+	XM_017596966.1	655	sense	intergenic	downstream	same_strand	Acsl6	GeneID:117243,Genbank:XM_017596966.1,RGD:69403	acyl-CoA synthetase long-chain family member 6, transcript variant X4	GO:0016021,GO:0007405,GO:0001676,GO:0019899,GO:0007584,GO:0004467,GO:0032869,GO:0008654,GO:0042803,GO:0005524,GO:0005634,GO:0009629,GO:0005739,GO:0010747,GO:0005741,GO:0048545,GO:0010867,GO:0005778,GO:0048666,GO:0010976,GO:0005789,GO:0001666,GO:0102391,GO:0015908,GO:0006641,GO:0016020	integral component of membrane|neuroblast proliferation|long-chain fatty acid metabolic process|enzyme binding|response to nutrient|long-chain fatty acid-CoA ligase activity|cellular response to insulin stimulus|phospholipid biosynthetic process|protein homodimerization activity|ATP binding|nucleus|response to gravity|mitochondrion|positive regulation of plasma membrane long-chain fatty acid tran…	rno00061,rno00071,rno04146,rno04216,rno04920,rno03320,rno04714	Fatty acid biosynthesis|Fatty acid degradation|Peroxisome|Ferroptosis|Adipocytokine signaling pathway|PPAR signaling pathway|Thermogenesis
NONRATT031234.2	86.7524	171.463	2.04201	0.0119093	-6.39176	0.00266196	0.197132	Down	0.000625139	6.2615	7.51979	0.00422001	1.22291	0.186905	1.3e-05	7.78e-09	0.000143571	0.000154218	ChrX	116752818	116754309	-	XM_006257420.3	0	sense	genic	exonic	nested	Amot	GeneID:300289,Genbank:XM_006257420.3,RGD:1564027	angiomotin, transcript variant X1	GO:0005634,GO:0005737,GO:0005884,GO:0005886,GO:0005923,GO:0006935,GO:0031410,GO:0008180,GO:0009897,GO:0034260,GO:0009986,GO:0034613,GO:0035329,GO:0038023,GO:0040019,GO:0042074,GO:0042802,GO:0001525,GO:0001570,GO:0001701,GO:0001702,GO:0001725,GO:0001726,GO:0003365,GO:0005515,GO:0016021,GO:0016525,GO:0030027,GO:0030036,GO:0030054,GO:0043116,GO:0030139,GO:0043532,GO:0030334,GO:0043534,GO:0043536,GO:…	nucleus|cytoplasm|actin filament|plasma membrane|bicellular tight junction|chemotaxis|cytoplasmic vesicle|COP9 signalosome|external side of plasma membrane|negative regulation of GTPase activity|cell surface|cellular protein localization|hippo signaling|signaling receptor activity|positive regulation of embryonic development|cell migration involved in gastrulation|identical protein binding|angiog…	rno04390,rno04530	Hippo signaling pathway|Tight junction
TCONS_00005553	36.0585	59.139	12.978	0.219449	-2.18804	0.00267448	0.197151	Down	1.59256	1.6363	1.50255	2.05705	0.77908	0.32396	0.0638351	0.378194	0.632498	0.21783	Chr10	26809585	26816238	-
TCONS_00026571	313.814	470.956	156.673	0.332671	-1.58783	0.00270937	0.198588	Down	1.77855	1.4086	1.46442	1.1713	2.69198	0.4099	0.369802	0.341066	0.842357	0.820968	Chr6	103057269	103068847	-	XM_017594556.1	6276	sense	intergenic	downstream	same_strand	LOC688022	GeneID:688022,Genbank:XM_017594556.1,RGD:1593640	similar to ATP synthase D chain, mitochondrial, transcript variant X1
NONRATT010933.2	265.177	131.653	398.701	3.02841	1.59856	0.00271869	0.198588	Up	1.92948	3.03284	1.73167	2.031	2.38341	5.18335	8.08716	9.18915	7.4716	2.87862	Chr15	37042242	37047960	-	XM_006252083.3	0	sense	genic	exonic	nested	Zmym5	GeneID:305911,Genbank:XM_006252083.3,RGD:1306353	zinc finger MYM-type containing 5, transcript variant X3	GO:0005654,GO:0005737,GO:0006357,GO:0007010,GO:0007275,GO:0008270,GO:0022604,GO:0000981,GO:0003677	nucleoplasm|cytoplasm|regulation of transcription by RNA polymerase II|cytoskeleton organization|multicellular organism development|zinc ion binding|regulation of cell morphogenesis|RNA polymerase II transcription factor activity, sequence-specific DNA binding|DNA binding
TCONS_00032486	293.487	439.668	147.305	0.335037	-1.57761	0.00275118	0.200052	Down	7.57855	8.57107	8.58321	8.84063	9.32634	2.3957	1.54292	2.66264	2.42628	5.08319	ChrX	19960721	19998114	-	NM_001081958.1	39444	sense	intergenic	downstream	same_strand	Gnl3l	GeneID:100034253,Genbank:NM_001081958.1,RGD:1600217	G protein nucleolar 3 like	GO:0005697,GO:0005730,GO:0005829,GO:0031397,GO:0031647,GO:0032091,GO:0032211,GO:0033234,GO:0042254,GO:0003924,GO:0090073,GO:0005525,GO:1904816,GO:0005634	telomerase holoenzyme complex|nucleolus|cytosol|negative regulation of protein ubiquitination|regulation of protein stability|negative regulation of protein binding|negative regulation of telomere maintenance via telomerase|negative regulation of protein sumoylation|ribosome biogenesis|GTPase activity|positive regulation of protein homodimerization activity|GTP binding|positive regulation of prot…	rno03008	Ribosome biogenesis in eukaryotes
TCONS_00014403	22.7309	38.7532	6.7086	0.173111	-2.53023	0.00278925	0.201906	Down	0.957495	2.34467	2.85385	1.4791	0.703005	0.379952	0.155595	0	0.539146	0.352872	Chr18	28626412	28627161	-	XM_017600900.1	0	antisense	genic	exonic	nested	Cxxc5	GeneID:291670,Genbank:XM_017600900.1,RGD:1359466	CXXC finger protein 5, transcript variant X1	GO:0005634,GO:0005654,GO:0005737,GO:0005829,GO:0007165,GO:0008134,GO:0008270,GO:0043565,GO:0000122,GO:0003677	nucleus|nucleoplasm|cytoplasm|cytosol|signal transduction|transcription factor binding|zinc ion binding|sequence-specific DNA binding|negative regulation of transcription by RNA polymerase II|DNA binding
TCONS_00009851	219.202	330.054	108.349	0.328278	-1.60701	0.0029015	0.208361	Down	2.72352	2.97962	2.45416	2.85715	4.73982	0.646662	0.550634	0.56754	1.64646	1.69215	Chr14	26725713	26740706	+	NM_001108860.1	0	sense	genic	intronic	overlapping	Tecrl	GeneID:364134,Genbank:NM_001108860.1,RGD:1304608	trans-2,3-enoyl-CoA reductase-like	GO:0016627,GO:0042761,GO:0055114,GO:0005783,GO:0016021,GO:0016491	oxidoreductase activity, acting on the CH-CH group of donors|very long-chain fatty acid biosynthetic process|oxidation-reduction process|endoplasmic reticulum|integral component of membrane|oxidoreductase activity
NONRATT025362.2	13.4026	24.7633	2.04201	0.0824611	-3.60014	0.00291428	0.208361	Down	0.179644	0.352606	0.424117	0.131509	5.7e-07	0.0969454	5.7e-07	5.08e-15	4.64e-11	1.91e-13	Chr6	135717187	135720258	+	XM_006240596.2	0	sense	genic	exonic	overlapping	Traf3	GeneID:362788,Genbank:XM_006240596.2,RGD:1304633	Tnf receptor-associated factor 3, transcript variant X1	GO:0033209,GO:0005164,GO:0035631,GO:0005575,GO:0042981,GO:0008063,GO:0008150,GO:0008270,GO:0009898,GO:0019901,GO:0045087,GO:0019903,GO:0050688,GO:0030162,GO:0031625,GO:0031996,GO:0001817,GO:0032088,GO:0002224,GO:0032648,GO:0003674	tumor necrosis factor-mediated signaling pathway|tumor necrosis factor receptor binding|CD40 receptor complex|cellular_component|regulation of apoptotic process|Toll signaling pathway|biological_process|zinc ion binding|cytoplasmic side of plasma membrane|protein kinase binding|innate immune response|protein phosphatase binding|regulation of defense response to virus|regulation of proteolysis|ubi…	rno04064,rno04668,rno04620,rno04621,rno04622,rno04657,rno05200,rno05203,rno05222,rno05160,rno05168,rno05167,rno05169,rno05165	NF-kappa B signaling pathway|TNF signaling pathway|Toll-like receptor signaling pathway|NOD-like receptor signaling pathway|RIG-I-like receptor signaling pathway|IL-17 signaling pathway|Pathways in cancer|Viral carcinogenesis|Small cell lung cancer|Hepatitis C|Herpes simplex infection|Kaposi's sarcoma-associated herpesvirus infection|Epstein-Barr virus infection|Human papillomavirus infection
NONRATT007863.2	130.226	199.082	61.37	0.308266	-1.69775	0.00291732	0.208361	Down	5.6425	6.71344	9.35887	10.0355	5.12041	1.84696	1.98093	0.647659	3.57688	3.20916	Chr12	23674901	23675619	-	XM_341056.8	550	sense	intergenic	downstream	same_strand	Upk3b	GeneID:360790,Genbank:XM_341056.8,RGD:1309615	uroplakin 3B, transcript variant X1	GO:0010629,GO:0016021,GO:0046325	negative regulation of gene expression|integral component of membrane|negative regulation of glucose import
NONRATT019014.2	20.0998	5.4913	34.7082	6.32059	2.66006	0.00295679	0.210246	Up	0.192847	0.764941	2.94e-09	0.18154	0.729848	2.77036	0.243934	4.15338	3.62078	1.0378
NONRATT020845.2	4.49548	0	8.99096	Inf	Inf	0.00297438	0.210565	Up	1.23e-16	2.38e-11	6.3e-16	1.51e-19	2.01e-07	0.00351785	0.416469	1.02455	2e-09	0.602689	Chr4	151282982	151285610	+	XM_575654.7	0	sense	genic	exonic	nested	Dcp1b	GeneID:500305,Genbank:XM_575654.7,RGD:1562214	decapping mRNA 1B, transcript variant X1	GO:0003729,GO:0005829,GO:0008047,GO:0030234,GO:0031087,GO:0043085,GO:0043231,GO:0000290,GO:0000932	mRNA binding|cytosol|enzyme activator activity|enzyme regulator activity|deadenylation-independent decapping of nuclear-transcribed mRNA|positive regulation of catalytic activity|intracellular membrane-bounded organelle|deadenylation-dependent decapping of nuclear-transcribed mRNA|P-body	rno03018	RNA degradation
TCONS_00015702	38.7747	75.6929	1.85637	0.024525	-5.3496	0.00301	0.212152	Down	0.0691051	0.636542	1.25e-05	2.02236	1.14814	0.104101	3.03e-13	1.52e-06	1.79e-06	1.25e-05	Chr2	22412822	22440812	+	XM_003749167.4	0	sense	genic	exonic	overlapping	Mtx3	GeneID:688905,Genbank:XM_003749167.4,RGD:1583002	metaxin 3, transcript variant X1	GO:0005741,GO:0006626	mitochondrial outer membrane|protein targeting to mitochondrion
NONRATT032502.1	22.8063	6.68109	38.9316	5.82712	2.54278	0.00309227	0.216999	Up	1.36176	0.143163	0.13618	0	0.217923	1.18032	3.25065	2.28208	1.31278	1.81253	Chr19	59656228	59660731	+	NM_001014271.1	0	antisense	genic	intronic	nested	LOC367515	GeneID:367515,Genbank:NM_001014271.1,RGD:1359286	similar to RIKEN cDNA 1700081O22
NONRATT021958.2	9.09053	17.4089	0.772122	0.044352	-4.49486	0.00311122	0.21738	Down	2.62424	1.19766	1.99388	4.07e-18	0.136478	5.85e-27	3.43e-25	3.06e-24	0.269998	1.22e-25	Chr4	177280992	177297308	-	XM_017592723.1	0	sense	genic	exonic	nested	C2cd5	GeneID:362461,Genbank:XM_017592723.1,RGD:1304592	C2 calcium-dependent domain containing 5, transcript variant X11	GO:0072659,GO:0005815,GO:0090314,GO:0005829,GO:2001275,GO:0005886,GO:0005938,GO:0006906,GO:0010828,GO:0030659,GO:0031340,GO:0032587,GO:0032869,GO:0005509,GO:0038028,GO:0005544,GO:0065002	protein localization to plasma membrane|microtubule organizing center|positive regulation of protein targeting to membrane|cytosol|positive regulation of glucose import in response to insulin stimulus|plasma membrane|cell cortex|vesicle fusion|positive regulation of glucose transmembrane transport|cytoplasmic vesicle membrane|positive regulation of vesicle fusion|ruffle membrane|cellular response…
TCONS_00009675	11.4018	0.94549	21.8581	23.1183	4.53096	0.0031896	0.220179	Up	0	0.0691011	0.0170249	0	0	1.03237	0.341	0.355903	0.0896958	0.0981505	Chr13	109649707	109651913	-	NM_001109085.1	0	antisense	genic	intronic	nested	LOC498316	GeneID:498316,Genbank:NM_001109085.1,RGD:1593182	hypothetical LOC498316
NONRATT005092.2	169.462	78.6877	260.236	3.3072	1.72561	0.00319908	0.220179	Up	2.46253	3.10581	2.76784	4.08969	2.41373	6.05165	8.91605	18.4038	6.81317	7.42253	Chr10	105645750	105649943	+	NM_001031652.1	923	antisense	intergenic	downstream	convergent	St6galnac2	GeneID:303692,Genbank:NM_001031652.1,RGD:1560747	ST6 N-acetylgalactosaminide alpha-2,6-sialyltransferase 2	GO:0006486,GO:0006493,GO:0008373,GO:0009311,GO:0016021,GO:0018279,GO:0097503,GO:1990743,GO:0000139,GO:0001665	protein glycosylation|protein O-linked glycosylation|sialyltransferase activity|oligosaccharide metabolic process|integral component of membrane|protein N-linked glycosylation via asparagine|sialylation|protein sialylation|Golgi membrane|alpha-N-acetylgalactosaminide alpha-2,6-sialyltransferase activity
TCONS_00025546	40.9313	10.8175	71.045	6.56759	2.71536	0.00320661	0.220179	Up	1.36619	0.321062	0.238944	0.489987	0.131213	2.11243	6.69065	3.86486	1.31576	1.64267	Chr6	30627988	30646208	+	NM_147136.1	0	antisense	genic	intronic	containing	LOC257642	GeneID:257642,Genbank:NM_147136.1,RGD:727924	rRNA promoter binding protein	GO:0008283,GO:0009303,GO:0003690,GO:0003700,GO:0008134	cell proliferation|rRNA transcription|double-stranded DNA binding|DNA binding transcription factor activity|transcription factor binding
TCONS_00008135	15.0544	30.1088	0	0	Inf-	0.00323047	0.220179	Down	2.15e-21	6.88678	1.54685	1.95606	3.53e-09	4.44e-12	4.09e-18	2.37e-19	4.23e-22	3.41e-20	Chr12	5406749	5457154	-	NM_001142758.1	28537	sense	intergenic	downstream	same_strand	Zfp958	GeneID:100302405,Genbank:NM_001142758.1,RGD:2311392	zinc finger protein 958	GO:0003676,GO:0003700,GO:0006355	nucleic acid binding|DNA binding transcription factor activity|regulation of transcription, DNA-templated
NONRATT025298.2	28.3009	0	56.6018	Inf	Inf	0.00324027	0.220179	Up	4.44e-06	5.09e-09	6.59e-09	3.73e-12	1.61e-05	1.25406	0.000601887	2.1e-10	1.37e-08	2.13729	Chr6	126658397	126660617	-	XM_008764818.2	0	sense	genic	exonic	nested	Btbd7	GeneID:362772,Genbank:XM_008764818.2,RGD:1306262	BTB domain containing 7, transcript variant X1	GO:0005634,GO:0060693	nucleus|regulation of branching involved in salivary gland morphogenesis
NONRATT012308.2	4.45746	8.91491	0	0	Inf-	0.00325609	0.220179	Down	0.628121	0.10157	1.07865	0.202681	0.568722	6.55e-27	1.2e-26	2.65e-29	5.16e-29	5.53e-19	Chr17	12350801	12399490	+	XM_008771499.2	0	sense	genic	exonic	nested	Auh	GeneID:361215,Genbank:XM_008771499.2,RGD:1306087	AU RNA binding protein/enoyl-CoA hydratase, transcript variant X3	GO:0004300,GO:0004490,GO:0005575,GO:0005739,GO:0006552,GO:0006635,GO:0008150,GO:0050011,GO:0003674,GO:0003723,GO:0003730	enoyl-CoA hydratase activity|methylglutaconyl-CoA hydratase activity|cellular_component|mitochondrion|leucine catabolic process|fatty acid beta-oxidation|biological_process|itaconyl-CoA hydratase activity|molecular_function|RNA binding|mRNA 3'-UTR binding	rno00280	Valine, leucine and isoleucine degradation
NONRATT022768.2	32.0306	3.21664	60.8445	18.9156	4.2415	0.00325825	0.220179	Up	0	0.555824	0	0.531862	0	0.730828	6.63583	9.13544	1.83233	1.28903	Chr5	156343213	156343613	+	XM_017593304.1	50	sense	intergenic	upstream	same_strand	Eif4g3	GeneID:298573,Genbank:XM_017593304.1,RGD:1311370	eukaryotic translation initiation factor 4 gamma, 3, transcript variant X17	GO:0006413,GO:0007283,GO:0010507,GO:0045727,GO:0060903,GO:0000339,GO:0001934,GO:0003743	translational initiation|spermatogenesis|negative regulation of autophagy|positive regulation of translation|positive regulation of meiosis I|RNA cap binding|positive regulation of protein phosphorylation|translation initiation factor activity	rno03013,rno05416	RNA transport|Viral myocarditis
NONRATT028938.2	19.2991	33.1015	5.4967	0.166056	-2.59026	0.0032609	0.220179	Down	2.28118	1.60214	1.94217	3.11078	2.73943	0.246619	0.124925	0	0.606316	0.934562	Chr8	114374823	114375202	-	XM_017596190.1	0	sense	genic	intronic	nested	Col6a6	GeneID:315979,Genbank:XM_017596190.1,RGD:1309172	collagen, type VI, alpha 6, transcript variant X1	GO:0005576,GO:0005578,GO:0031012	extracellular region|proteinaceous extracellular matrix|extracellular matrix	rno04151,rno04512,rno04510,rno04974,rno05165	PI3K-Akt signaling pathway|ECM-receptor interaction|Focal adhesion|Protein digestion and absorption|Human papillomavirus infection
NONRATT011420.2	122.362	57.4826	187.242	3.25736	1.7037	0.00328302	0.220745	Up	4.65838	3.63558	3.56291	3.40003	2.72554	11.6858	10.6516	10.606	9.61794	14.5044	Chr16	20845206	20845636	+	XM_003751566.4	0	sense	genic	exonic	overlapping	Upf1	GeneID:684558,Genbank:XM_003751566.4,RGD:1589127	UPF1, RNA helicase and ATPase, transcript variant X1	GO:0071044,GO:0009048,GO:0000785,GO:0071222,GO:0032201,GO:0000956,GO:0071347,GO:0032204,GO:0003682,GO:0004004,GO:0005524,GO:0005634,GO:0005654,GO:0035145,GO:0042162,GO:0005737,GO:0044530,GO:0006260,GO:0044770,GO:0006281,GO:0000184,GO:0061014,GO:0006449,GO:0000294,GO:0061158,GO:0008270,GO:0000784	histone mRNA catabolic process|dosage compensation by inactivation of X chromosome|chromatin|cellular response to lipopolysaccharide|telomere maintenance via semi-conservative replication|nuclear-transcribed mRNA catabolic process|cellular response to interleukin-1|regulation of telomere maintenance|chromatin binding|ATP-dependent RNA helicase activity|ATP binding|nucleus|nucleoplasm|exon-exon ju…	rno03013,rno03015	RNA transport|mRNA surveillance pathway
NONRATT000108.2	104.544	27.6368	181.452	6.56559	2.71492	0.00330752	0.221466	Up	0.000370189	3.71e-13	3.98184	9.23e-10	1.46984	0.000703209	13.7023	10.483	6.59877	5.47161	Chr1	28575902	28576549	+	NM_001044295.1	0	sense	genic	exonic	nested	Tpd52l1	GeneID:689256,Genbank:NM_001044295.1,RGD:1594796	tumor protein D52-like 1	GO:0042803,GO:0043406,GO:0046330,GO:0046982,GO:0048471,GO:2001235,GO:0000086,GO:0005737,GO:0042802	protein homodimerization activity|positive regulation of MAP kinase activity|positive regulation of JNK cascade|protein heterodimerization activity|perinuclear region of cytoplasm|positive regulation of apoptotic signaling pathway|G2/M transition of mitotic cell cycle|cytoplasm|identical protein binding
NONRATT012992.2	27.9331	0	55.8661	Inf	Inf	0.00335916	0.223991	Up	9.07e-06	1.59e-06	3.88e-06	5.12e-05	0.000195525	4.29216	0.00756338	7.22e-09	2.15311	5.04e-08	Chr17	55230297	55231561	-	XM_017600620.1	0	sense	genic	exonic	nested	Svil	GeneID:361256,Genbank:XM_017600620.1,RGD:1306354	supervillin, transcript variant X6	GO:0005829,GO:0005886,GO:0007010,GO:0007519,GO:0015629,GO:0043034,GO:0051015,GO:0005634,GO:0005737	cytosol|plasma membrane|cytoskeleton organization|skeletal muscle tissue development|actin cytoskeleton|costamere|actin filament binding|nucleus|cytoplasm
NONRATT005662.2	410.517	210.875	610.159	2.89346	1.53279	0.00337444	0.224079	Up	4.29655	4.40121	5.26682	3.09952	4.05844	11.2877	17.2168	15.0216	7.98085	8.21655	Chr10	59172416	59173751	-	NM_022690.2	0	antisense	genic	exonic	overlapping	Ube2g1	GeneID:64631,Genbank:NM_022690.2,RGD:620392	ubiquitin-conjugating enzyme E2G 1	GO:0070936,GO:0004842,GO:0005524,GO:0005737,GO:0006511,GO:0016567,GO:0031625,GO:0044257,GO:0061630,GO:0061631,GO:0000209,GO:0070534	protein K48-linked ubiquitination|ubiquitin-protein transferase activity|ATP binding|cytoplasm|ubiquitin-dependent protein catabolic process|protein ubiquitination|ubiquitin protein ligase binding|cellular protein catabolic process|ubiquitin protein ligase activity|ubiquitin conjugating enzyme activity|protein polyubiquitination|protein K63-linked ubiquitination	rno04141,rno04120,rno05012	Protein processing in endoplasmic reticulum|Ubiquitin mediated proteolysis|Parkinson's disease
NONRATT009190.2	4.37738	0	8.75477	Inf	Inf	0.00342149	0.225832	Up	0	3.54e-14	0.0149922	4.93e-07	0	0.105352	4.47e-14	0.975136	0.646348	0.835508	Chr14	3782639	3793271	+	XM_017599280.1	33387	antisense	intergenic	downstream	convergent	Cdc7	GeneID:360908,Genbank:XM_017599280.1,RGD:1308351	cell division cycle 7, transcript variant X2	GO:0072686,GO:0008360,GO:0004674,GO:0010571,GO:0005524,GO:0010971,GO:0005575,GO:0005634,GO:0005654,GO:0016301,GO:0005737,GO:0018105,GO:0044770,GO:0006270,GO:0045171,GO:0006909,GO:0000727,GO:0008150,GO:0003674,GO:0051301,GO:0008284,GO:0004672	mitotic spindle|regulation of cell shape|protein serine/threonine kinase activity|positive regulation of nuclear cell cycle DNA replication|ATP binding|positive regulation of G2/M transition of mitotic cell cycle|cellular_component|nucleus|nucleoplasm|kinase activity|cytoplasm|peptidyl-serine phosphorylation|cell cycle phase transition|DNA replication initiation|intercellular bridge|phagocytosis|…	rno04110	Cell cycle
NONRATT008806.2	243.257	364.597	121.917	0.334389	-1.5804	0.00342894	0.225832	Down	18.5324	15.382	14.6286	13.9754	16.0607	7.53455	3.42347	3.42232	5.03229	6.41865	Chr13	69264245	69264868	-	NM_001105959.1	781	sense	intergenic	downstream	same_strand	RGD1309104	GeneID:289084,Genbank:NM_001105959.1,RGD:1309104	similar to RIKEN cDNA 1700025G04 gene
NONRATT012235.2	379.171	561.298	197.044	0.35105	-1.51025	0.00353384	0.231791	Down	9.24564	6.47839	7.67928	10.0552	8.55868	0.775937	0.0030953	1.86407	6.77599	5.03168	Chr17	6910359	6912149	+	XM_003751640.4	0	sense	genic	exonic	overlapping	LOC681410	GeneID:681410,Genbank:XM_003751640.4,RGD:1595414	hypothetical protein LOC681410, transcript variant X1	GO:0019901,GO:0032496,GO:0070935,GO:0005654,GO:0006954,GO:0017091	protein kinase binding|response to lipopolysaccharide|3'-UTR-mediated mRNA stabilization|nucleoplasm|inflammatory response|AU-rich element binding
NONRATT010165.2	8.91076	17.4355	0.386061	0.0221423	-5.49705	0.00354975	0.231888	Down	2.47473	5.84e-16	0.269466	0.601873	0.937898	7.76e-13	1.69e-18	2.6e-17	0.0790065	2.03e-11	Chr14	104504051	104505555	-	XM_214106.8	0	sense	genic	exonic	nested	Cep68	GeneID:289822,Genbank:XM_214106.8,RGD:1309101	centrosomal protein 68, transcript variant X1	GO:0005813,GO:0005815,GO:0005829,GO:0007098,GO:0010457,GO:0019901,GO:0019904,GO:0030054,GO:0005634,GO:0033365	centrosome|microtubule organizing center|cytosol|centrosome cycle|centriole-centriole cohesion|protein kinase binding|protein domain specific binding|cell junction|nucleus|protein localization to organelle
TCONS_00011722	54.8755	0.19434	109.557	563.739	9.13888	0.00365728	0.237946	Up	0.000933998	0.00607794	3.35e-11	2.11e-11	0.0232343	0.418138	1.22818	6.40515	0.529003	0.329981	Chr15	51982862	52033049	-	XM_017599703.1	0	sense	genic	exonic	containing	Slc39a14	GeneID:306009,Genbank:XM_017599703.1,RGD:1307026	solute carrier family 39 member 14, transcript variant X2	GO:0071578,GO:0005737,GO:1903874,GO:0005886,GO:0005887,GO:0006826,GO:0006829,GO:0006882,GO:0015093,GO:0016021,GO:0071421,GO:0005384,GO:0071577,GO:0005385	zinc ion import across plasma membrane|cytoplasm|ferrous iron transmembrane transport|plasma membrane|integral component of plasma membrane|iron ion transport|zinc ion transport|cellular zinc ion homeostasis|ferrous iron transmembrane transporter activity|integral component of membrane|manganese ion transmembrane transport|manganese ion transmembrane transporter activity|zinc ion transmembrane tr…	rno04216	Ferroptosis
TCONS_00030230	567.497	296.884	838.109	2.82301	1.49724	0.00375589	0.242928	Up	8.51648	13.4971	11.4844	17.4586	11.0347	32.9394	33.2858	54.8974	25.9121	24.7865	Chr8	96301609	96303360	-	XM_017596110.1	0	sense	genic	intronic	nested	LOC100910069	GeneID:100910069,Genbank:XM_017596110.1,RGD:6500498	uncharacterized LOC100910069
NONRATT005389.2	4.32666	8.65331	0	0	Inf-	0.00376993	0.242928	Down	1.08303	5.28e-28	0	1.69912	1.18669	0	0	0	2.69e-21	8.53e-21	Chr10	35737593	35737885	-	XM_006246219.2	0	sense	genic	exonic	nested	Ltc4s	GeneID:114097,Genbank:XM_006246219.2,RGD:620677	leukotriene C4 synthase, transcript variant X2	GO:0071299,GO:0042493,GO:0008047,GO:0004464,GO:0098869,GO:0042802,GO:0008289,GO:0004602,GO:0043085,GO:0005635,GO:0005640,GO:0010035,GO:0005783,GO:0043231,GO:0016021,GO:0043295,GO:0019370,GO:0046982,GO:0005789,GO:0004364,GO:0048678,GO:0006691,GO:0071222,GO:0032496	cellular response to vitamin A|response to drug|enzyme activator activity|leukotriene-C4 synthase activity|cellular oxidant detoxification|identical protein binding|lipid binding|glutathione peroxidase activity|positive regulation of catalytic activity|nuclear envelope|nuclear outer membrane|response to inorganic substance|endoplasmic reticulum|intracellular membrane-bounded organelle|integral co…	rno00590	Arachidonic acid metabolism
TCONS_00015740	122.915	59.6469	186.183	3.12142	1.6422	0.00377922	0.242928	Up	0.277568	0.845296	0.303523	0.479232	0.844805	2.61552	1.63605	1.83963	0.910138	1.52031	Chr2	28049038	28105778	+	NM_001003401.1	0	sense	genic	exonic	containing	Enc1	GeneID:294674,Genbank:NM_001003401.1,RGD:1303152	ectodermal-neural cortex 1	GO:0005654,GO:0005730,GO:0005737,GO:0010499,GO:0010976,GO:0016363,GO:0016567,GO:0017148,GO:0031463,GO:0000790,GO:0003779,GO:0043025,GO:0005634	nucleoplasm|nucleolus|cytoplasm|proteasomal ubiquitin-independent protein catabolic process|positive regulation of neuron projection development|nuclear matrix|protein ubiquitination|negative regulation of translation|Cul3-RING ubiquitin ligase complex|nuclear chromatin|actin binding|neuronal cell body|nucleus
NONRATT008379.2	30.1721	7.50307	52.8412	7.04261	2.81611	0.00380841	0.243436	Up	0.537349	0.385417	0.789049	3.65e-15	1.49e-07	2.18979	0.675049	2.7545	0.982679	4.964	Chr13	78853131	78855851	+	XM_006250110.3	908	antisense	intergenic	upstream	divergent	Zbtb37	GeneID:304918,Genbank:XM_006250110.3,RGD:1308731	zinc finger and BTB domain containing 37, transcript variant X4	GO:0003676	nucleic acid binding
NONRATT017594.2	8.48695	0	16.9739	Inf	Inf	0.00381741	0.243436	Up	5.09e-11	4.66e-14	4.83e-06	8.82e-18	1.16e-09	3.34829	2.32e-06	1.78937	5.35e-06	0.406245	Chr20	5532027	5532675	-	NM_001164706.1	0	sense	genic	exonic	nested	Cuta	GeneID:294288,Genbank:NM_001164706.1,RGD:1303306	cutA divalent cation tolerance homolog (E. coli), transcript variant 3	GO:0008104,GO:0010038,GO:0016020,GO:0019899,GO:0051260,GO:0005507	protein localization|response to metal ion|membrane|enzyme binding|protein homooligomerization|copper ion binding
NONRATT008228.2	1833.82	491.12	3176.52	6.46792	2.6933	0.00393471	0.249924	Up	20.7672	20.5779	11.4284	12.0982	26.1263	82.5781	153.235	241.813	55.082	35.508	Chr13	51128323	51129048	+	NM_017115.2	0	sense	genic	exonic	nested	Myog	GeneID:29148,Genbank:NM_017115.2,RGD:620432	myogenin	GO:0001228,GO:0001503,GO:0003677,GO:0003700,GO:0008285,GO:0003705,GO:0009629,GO:0005634,GO:0010831,GO:0014732,GO:0014737,GO:0031490,GO:0014842,GO:0032993,GO:0035914,GO:0014850,GO:0043403,GO:0043565,GO:0043966,GO:0043967,GO:0000977,GO:0048743,GO:0045445,GO:0000978,GO:0045663,GO:0070888,GO:0071158,GO:0000987,GO:0001047,GO:0071259,GO:0071285,GO:0071300,GO:0001077,GO:0071356,GO:0071363,GO:0005654,GO:…	transcriptional activator activity, RNA polymerase II transcription regulatory region sequence-specific DNA binding|ossification|DNA binding|DNA binding transcription factor activity|negative regulation of cell proliferation|transcription factor activity, RNA polymerase II distal enhancer sequence-specific binding|response to gravity|nucleus|positive regulation of myotube differentiation|skeletal…
NONRATT003416.2	4.27784	8.55567	0	0	Inf-	0.00409315	0.258964	Down	0.346397	0.330042	0.459092	1.24529	0.489868	7.71e-33	0	0	1.41e-30	0	Chr1	219418769	219419170	-	XM_017590279.1	0	sense	genic	exonic	nested	Carns1	GeneID:309150,Genbank:XM_017590279.1,RGD:1308234	carnosine synthase 1, transcript variant X3	GO:0046872,GO:0047730,GO:0005524,GO:0016887,GO:0035499	metal ion binding|carnosine synthase activity|ATP binding|ATPase activity|carnosine biosynthetic process	rno00330,rno00340,rno00410	Arginine and proline metabolism|Histidine metabolism|beta-Alanine metabolism
NONRATT024504.2	44.9165	89.2511	0.581867	0.00651944	-7.26104	0.00418585	0.263791	Down	0.0126017	4.58968	0.00265239	2.90076	0.238434	3.77e-07	0.0513599	2.31e-09	8.22e-07	0.000834064	Chr6	107635329	107636868	-	XM_008764791.2	0	sense	genic	exonic	nested	Elmsan1	GeneID:314306,Genbank:XM_008764791.2,RGD:1306119	ELM2 and Myb/SANT domain containing 1, transcript variant X1	GO:0005654,GO:0005667,GO:0006357,GO:0008134,GO:0044212,GO:0000118,GO:0003700,GO:0005634	nucleoplasm|transcription factor complex|regulation of transcription by RNA polymerase II|transcription factor binding|transcription regulatory region DNA binding|histone deacetylase complex|DNA binding transcription factor activity|nucleus
NONRATT026869.2	348.94	182.705	515.174	2.8197	1.49554	0.00420926	0.264229	Up	8.47746	5.06884	9.95963	7.70671	13.3129	22.4478	31.4828	28.393	26.1171	14.9832	Chr7	75409458	75410789	-	NM_134353.3	0	sense	genic	exonic	overlapping	Pabpc1	GeneID:171350,Genbank:NM_134353.3,RGD:619838	poly(A) binding protein, cytoplasmic 1	GO:0071013,GO:0010494,GO:0003729,GO:1900153,GO:0003730,GO:0030425,GO:0005515,GO:1990124,GO:0005634,GO:0005737,GO:0005829,GO:0006397,GO:0031047,GO:0008022,GO:2000623,GO:0008143,GO:0036464,GO:0045070,GO:0008150,GO:0000184,GO:0060213,GO:0008266,GO:0003723,GO:0008380	catalytic step 2 spliceosome|cytoplasmic stress granule|mRNA binding|positive regulation of nuclear-transcribed mRNA catabolic process, deadenylation-dependent decay|mRNA 3'-UTR binding|dendrite|protein binding|messenger ribonucleoprotein complex|nucleus|cytoplasm|cytosol|mRNA processing|gene silencing by RNA|protein C-terminus binding|negative regulation of nuclear-transcribed mRNA catabolic pro…	rno03013,rno03015,rno03018	RNA transport|mRNA surveillance pathway|RNA degradation
NONRATT009157.2	16.681	33.3621	0	0	Inf-	0.00425621	0.264415	Down	6.13e-28	9.00644	11.93	5.44e-30	3.39e-27	2.55e-43	5.74e-28	3.83e-25	8.09e-38	2.37e-26	Chr14	1004175	1004383	+	XM_017599093.1	3112	sense	intergenic	upstream	same_strand	Vom2r69	GeneID:289433,Genbank:XM_017599093.1,RGD:1564750	vomeronasal 2 receptor, 69, transcript variant X3	GO:0005887,GO:0007186,GO:0016021,GO:0004930,GO:0005886	integral component of plasma membrane|G-protein coupled receptor signaling pathway|integral component of membrane|G-protein coupled receptor activity|plasma membrane
NONRATT021309.2	18.7804	4.83436	32.7264	6.76954	2.75906	0.00426277	0.264415	Up	0.488122	0.0789306	0.187765	0.0792312	0.323469	0.838682	0.486386	3.05571	2.08695	0.875131	Chr4	58436700	58503450	-	XM_008762858.2	0	sense	genic	exonic	overlapping	LOC103692111	GeneID:103692111,Genbank:XM_008762858.2,RGD:9408229	uncharacterized LOC103692111
NONRATT031004.2	19.2411	4.90058	33.5815	6.85257	2.77665	0.00428339	0.264415	Up	0.310201	0.15617	0.153243	1.05e-24	0.458451	1.84542	0.44985	3.13897	1.3335	0.562207	ChrX	77021401	77026190	-	NM_053946.1	0	sense	genic	intronic	overlapping	Magt1	GeneID:116967,Genbank:NM_053946.1,RGD:620094	magnesium transporter 1	GO:0005886,GO:0008250,GO:0015095,GO:0015693,GO:0016021,GO:0018279,GO:0050890,GO:1903830,GO:0004579,GO:0005783	plasma membrane|oligosaccharyltransferase complex|magnesium ion transmembrane transporter activity|magnesium ion transport|integral component of membrane|protein N-linked glycosylation via asparagine|cognition|magnesium ion transmembrane transport|dolichyl-diphosphooligosaccharide-protein glycotransferase activity|endoplasmic reticulum
NONRATT003739.2	4.20877	0	8.41753	Inf	Inf	0.00430841	0.264415	Up	8.97e-58	3.06e-31	1.77e-28	3.2e-30	6.61e-28	1.66e-28	0.844518	4.35e-30	1.24344	1.93809	Chr1	255937724	255938000	-	XM_008760362.2	0	sense	genic	exonic	nested	Ide	GeneID:25700,Genbank:XM_008760362.2,RGD:2861	insulin degrading enzyme, transcript variant X2	GO:0005524,GO:0005615,GO:0005634,GO:0008270,GO:0005737,GO:0005739,GO:0008340,GO:0009986,GO:0010815,GO:0043171,GO:0010992,GO:0043559,GO:0016887,GO:0017046,GO:0044257,GO:0045861,GO:0046872,GO:0050435,GO:0001540,GO:0004222,GO:0005102,GO:0005777,GO:0005782,GO:0005829,GO:0005886,GO:0006508,GO:0031597,GO:0031626,GO:0008233,GO:0032461,GO:0042277,GO:0042447,GO:0042802,GO:0051260,GO:0042803,GO:0051289,GO:…	ATP binding|extracellular space|nucleus|zinc ion binding|cytoplasm|mitochondrion|determination of adult lifespan|cell surface|bradykinin catabolic process|peptide catabolic process|ubiquitin recycling|insulin binding|ATPase activity|peptide hormone binding|cellular protein catabolic process|negative regulation of proteolysis|metal ion binding|amyloid-beta metabolic process|amyloid-beta binding|me…	rno05010	Alzheimer's disease
TCONS_00003043	308.914	160.63	457.199	2.84629	1.50908	0.00430941	0.264415	Up	2.25878	0.694071	1.34779	2.02231	1.31182	5.30155	5.33843	3.91584	4.08787	2.5217	Chr1	175661320	175763136	-	NM_001106286.1	0	sense	genic	exonic	containing	Lyve1	GeneID:293186,Genbank:NM_001106286.1,RGD:1310864	lymphatic vessel endothelial hyaluronan receptor 1	GO:0006027,GO:0007155,GO:0007165,GO:0016021,GO:0071944,GO:0004888,GO:0005540,GO:0005886	glycosaminoglycan catabolic process|cell adhesion|signal transduction|integral component of membrane|cell periphery|transmembrane signaling receptor activity|hyaluronic acid binding|plasma membrane
NONRATT029653.2	194.137	288.252	100.021	0.346992	-1.52703	0.00431093	0.264415	Down	32.0578	48.9742	35.2157	35.5604	31.6319	2.20188	8.00829	9.49248	17.9252	24.5762	Chr9	97163442	97163652	+	NM_001108231.1	11611	antisense	intergenic	upstream	divergent	Asb18	GeneID:316614,Genbank:NM_001108231.1,RGD:1310850	ankyrin repeat and SOCS box-containing 18	GO:0005737,GO:0016567,GO:0031625,GO:0035556,GO:0000151,GO:0004842,GO:0005634	cytoplasm|protein ubiquitination|ubiquitin protein ligase binding|intracellular signal transduction|ubiquitin ligase complex|ubiquitin-protein transferase activity|nucleus
TCONS_00001964	36.636	13.8732	59.3988	4.28155	2.09813	0.00435266	0.265298	Up	0.0971259	0.198543	0.000811173	1.45e-29	1.63499	0.823421	2.73664	1.48431	2.24944	0.938086	Chr1	280567274	280622197	+	XM_017590402.1	0	antisense	genic	exonic	overlapping	LOC103691392	GeneID:103691392,Genbank:XM_017590402.1,RGD:9281507	uncharacterized LOC103691392, transcript variant X1
NONRATT021750.2	9.94246	19.0974	0.787486	0.0412351	-4.59998	0.00435835	0.265298	Down	0.0966202	2.23e-20	0.57391	0.5918	1.24094	1.23e-22	1.43e-23	0.0457967	0.047775	3.5e-27	Chr4	163822942	163824016	-	XM_017592753.1	0	sense	genic	exonic	nested	Ly49si1	GeneID:494206,Genbank:XM_017592753.1,RGD:1359487	immunoreceptor Ly49si1, transcript variant X7	GO:0016021,GO:0030246	integral component of membrane|carbohydrate binding
NONRATT022094.2	52.2615	16.9391	87.5839	5.17053	2.37031	0.0044072	0.267259	Up	0.741528	0.816552	0.486577	0.801467	0.596726	4.24863	2.67388	7.29928	1.84759	1.28123	Chr5	24411333	24411991	+	XM_017593225.1	0	sense	genic	exonic	nested	Tp53inp1	GeneID:297822,Genbank:XM_017593225.1,RGD:631423	tumor protein p53 inducible nuclear protein 1, transcript variant X1	GO:0005776,GO:0005829,GO:0006351,GO:0006915,GO:0007050,GO:0016209,GO:0016605,GO:0008285,GO:0030336,GO:0031410,GO:0034644,GO:0071447,GO:0043065,GO:0072703,GO:0045893,GO:0098869,GO:1904761,GO:0000045,GO:2001235,GO:0005634,GO:0005730,GO:0009408,GO:0010508,GO:0010628,GO:0010629,GO:0048102,GO:0048147,GO:0071361	autophagosome|cytosol|transcription, DNA-templated|apoptotic process|cell cycle arrest|antioxidant activity|PML body|negative regulation of cell proliferation|negative regulation of cell migration|cytoplasmic vesicle|cellular response to UV|cellular response to hydroperoxide|positive regulation of apoptotic process|cellular response to methyl methanesulfonate|positive regulation of transcription,…	rno05166	HTLV-I infection
NONRATT026044.2	7.84897	0.95253	14.7454	15.4803	3.95236	0.0044632	0.269638	Up	3.44e-18	0.164547	0.0815448	1.37e-11	4.87e-14	0.755388	0.256138	1.15089	0.808527	0.821605	Chr7	117304810	117306261	+	NM_153308.4	0	sense	genic	exonic	nested	Grina	GeneID:266668,Genbank:NM_153308.4,RGD:628873	glutamate ionotropic receptor NMDA type subunit associated protein 1	GO:0016021,GO:0032469,GO:0044325,GO:0098655,GO:1902236,GO:0005261,GO:0005783,GO:0005794	integral component of membrane|endoplasmic reticulum calcium ion homeostasis|ion channel binding|cation transmembrane transport|negative regulation of endoplasmic reticulum stress-induced intrinsic apoptotic signaling pathway|cation channel activity|endoplasmic reticulum|Golgi apparatus
NONRATT025521.2	15.3697	28.5487	2.19081	0.0767394	-3.70389	0.00453092	0.272704	Down	0.763147	1.52127	3.02789	1.13176	6.48e-15	3.6e-16	0.00221585	5.72e-14	6.98e-06	0.497942	Chr7	11242643	11243312	+	XM_006240944.2	0	sense	genic	exonic	nested	Hmg20b	GeneID:362825,Genbank:XM_006240944.2,RGD:1309235	high mobility group 20 B, transcript variant X1	GO:0005654,GO:0006338,GO:0006355,GO:0016604,GO:0033234,GO:0035914,GO:0045666,GO:0046982,GO:0003677,GO:0003682,GO:0005634	nucleoplasm|chromatin remodeling|regulation of transcription, DNA-templated|nuclear body|negative regulation of protein sumoylation|skeletal muscle cell differentiation|positive regulation of neuron differentiation|protein heterodimerization activity|DNA binding|chromatin binding|nucleus
NONRATT026058.2	6.72084	0	13.4417	Inf	Inf	0.00455167	0.272931	Up	8.75e-19	1.06e-06	2.04e-13	9.19e-17	1.74e-25	1.85e-11	0.400021	1.73453	0.805973	1.33e-11	Chr7	117435978	117436571	+	NM_001007707.1	0	sense	genic	exonic	nested	Hgh1	GeneID:315094,Genbank:NM_001007707.1,RGD:1359226	HGH1 homolog	GO:0003674,GO:0005575,GO:0008150	molecular_function|cellular_component|biological_process
NONRATT022717.2	118.491	18.8574	218.125	11.5671	3.53195	0.00477048	0.284988	Up	0.820064	0.45403	0.412102	1.32894	0.804524	5.84757	12.1607	20.3558	1.96797	2.68769	Chr5	152538594	152539250	+	NM_080903.1	0	sense	genic	intronic	nested	Trim63	GeneID:140939,Genbank:NM_080903.1,RGD:619964	tripartite motif containing 63	GO:0043292,GO:0005737,GO:0051384,GO:0006936,GO:0061630,GO:0008270,GO:0010468,GO:0010614,GO:0014732,GO:0014878,GO:0070555,GO:0014894,GO:0071549,GO:0016567,GO:0030018,GO:0031430,GO:0000151,GO:0031432,GO:0004842,GO:0043161,GO:0005634	contractile fiber|cytoplasm|response to glucocorticoid|muscle contraction|ubiquitin protein ligase activity|zinc ion binding|regulation of gene expression|negative regulation of cardiac muscle hypertrophy|skeletal muscle atrophy|response to electrical stimulus involved in regulation of muscle adaptation|response to interleukin-1|response to denervation involved in regulation of muscle adaptation|…
NONRATT023777.2	11.9694	23.9387	0	0	Inf-	0.00481709	0.286706	Down	0.362717	8.61e-14	0.00591287	0.408403	8.48e-12	9.17e-15	1.87e-13	2.87e-14	0.000284625	1.01e-05	Chr5	159540452	159561405	-	XM_017593415.1	0	sense	genic	exonic	nested	Crocc	GeneID:313663,Genbank:XM_017593415.1,RGD:1305364	ciliary rootlet coiled-coil, rootletin, transcript variant X1	GO:0032053,GO:0005813,GO:0033365,GO:0005814,GO:0035253,GO:0005829,GO:0005886,GO:0007098,GO:0045494,GO:0008104,GO:0045724,GO:0010457,GO:0051656,GO:0010669,GO:1903566,GO:0015629,GO:0001917,GO:0003779,GO:0019894,GO:0005198	ciliary basal body organization|centrosome|protein localization to organelle|centriole|ciliary rootlet|cytosol|plasma membrane|centrosome cycle|photoreceptor cell maintenance|protein localization|positive regulation of cilium assembly|centriole-centriole cohesion|establishment of organelle localization|epithelial structure maintenance|positive regulation of protein localization to cilium|actin cy…
NONRATT019484.2	8.79467	0	17.5893	Inf	Inf	0.00500238	0.296486	Up	1.4e-12	3.02e-16	4.03e-16	7.52e-19	5.61e-16	1.3e-17	2.16567	1.94632	1.04e-06	0.102524	Chr3	82324818	82325645	-	XM_006234597.3	0	sense	genic	exonic	nested	Cd82	GeneID:83628,Genbank:XM_006234597.3,RGD:69070	Cd82 molecule, transcript variant X1	GO:0007166,GO:0008150,GO:0016021,GO:0003674,GO:0005575,GO:0005887	cell surface receptor signaling pathway|biological_process|integral component of membrane|molecular_function|cellular_component|integral component of plasma membrane	rno04115	p53 signaling pathway
NONRATT003936.2	22.9471	38.2127	7.68149	0.201019	-2.31459	0.00501831	0.296486	Down	4.17211	2.75964	1.43624	2.05025	0.826698	0.17994	0.366377	1.21074	0.366826	0	Chr1	276578684	276585414	-	NM_023101.1	70050	antisense	intergenic	downstream	convergent	Vti1a	GeneID:65277,Genbank:NM_023101.1,RGD:621490	vesicle transport through interaction with t-SNAREs 1A	GO:0005789,GO:0005794,GO:0005829,GO:0006623,GO:0006886,GO:0030665,GO:0006888,GO:0030672,GO:0031201,GO:0006891,GO:0031902,GO:0042147,GO:0090161,GO:0043025,GO:0000139,GO:0000149,GO:0005484,GO:0005515,GO:0005622,GO:0005776,GO:0006896,GO:0006914,GO:0008021,GO:0012507,GO:0016020,GO:0016021,GO:0043195,GO:0016192,GO:0043231,GO:0030054,GO:0044306,GO:0030136,GO:0048280,GO:0048471,GO:0050882,GO:0061025	endoplasmic reticulum membrane|Golgi apparatus|cytosol|protein targeting to vacuole|intracellular protein transport|clathrin-coated vesicle membrane|ER to Golgi vesicle-mediated transport|synaptic vesicle membrane|SNARE complex|intra-Golgi vesicle-mediated transport|late endosome membrane|retrograde transport, endosome to Golgi|Golgi ribbon formation|neuronal cell body|Golgi membrane|SNARE bindin…	rno04130	SNARE interactions in vesicular transport
NONRATT004036.2	363.818	534.952	192.685	0.360191	-1.47317	0.00509927	0.298745	Down	11.0333	8.81429	12.8056	10.4347	7.83371	3.20495	3.22482	1.90718	5.06429	4.6433	Chr10	730270	751058	+	XM_006245848.3	0	sense	genic	exonic	nested	Fopnl	GeneID:360461,Genbank:XM_006245848.3,RGD:1305823	FGFR1OP N-terminal like, transcript variant X1	GO:0031514,GO:0034451,GO:0034453,GO:0036064,GO:0060271,GO:0005634,GO:0005813	motile cilium|centriolar satellite|microtubule anchoring|ciliary basal body|cilium assembly|nucleus|centrosome
NONRATT015941.2	15.1916	26.5231	3.86021	0.145542	-2.7805	0.0051167	0.298745	Down	1.0659	1.81197	0.992987	1.55399	1.93957	0.571464	0.137666	1.8e-60	0.150747	0.155037	Chr2	12213396	12213874	-	XM_008760644.1	38648	antisense	intergenic	upstream	divergent	Tmem161b	GeneID:309953,Genbank:XM_008760644.1,RGD:1309660	transmembrane protein 161B	GO:0006950,GO:0016021	response to stress|integral component of membrane
NONRATT025749.2	12.1059	2.71286	21.4988	7.92478	2.98637	0.00512635	0.298745	Up	0.0252305	0	0.324761	0.164012	0.266236	1.46782	1.18281	1.72189	0.514679	0.87697
NONRATT025750.2	74.8946	34.8656	114.924	3.29619	1.7208	0.00513183	0.298745	Up	0.519412	0.795936	0.489344	0.53196	0.96758	1.7858	2.17642	2.25737	2.00239	2.4999
NONRATT018913.2	42.8338	17.7514	67.9162	3.82597	1.93583	0.00514949	0.298745	Up	1.29489	1.28086	0.31286	0.963066	0.796722	3.87515	3.80267	4.1232	2.58487	2.95161	Chr3	164714126	164714641	+	XM_017592292.1	14	antisense	intergenic	downstream	convergent	Fam65c	GeneID:688510,Genbank:XM_017592292.1,RGD:1587669	family with sequence similarity 65, member C, transcript variant X3
NONRATT016935.2	5.09773	9.97638	0.219081	0.0219599	-5.50898	0.00532155	0.306515	Down	0.0244182	0.680522	0.814361	2.4e-16	0.394541	7.98e-16	1.15e-23	4.75e-29	2.22e-27	0.0362821	Chr2	252341199	252353506	-	NM_001014177.1	0	sense	genic	exonic	nested	Spata1	GeneID:362056,Genbank:NM_001014177.1,RGD:1359500	spermatogenesis associated 1
NONRATT005433.2	9.4507	18.9014	0	0	Inf-	0.00532912	0.306515	Down	0.0875129	1.80172	1.51e-11	1.72096	7.65e-12	1.77e-15	1.91e-09	0.000279691	1.79e-08	3.9e-15	Chr10	40057201	40122505	-	NM_001126089.2	0	sense	genic	exonic	nested	Cdc42se2	GeneID:691031,Genbank:NM_001126089.2,RGD:1563924	CDC42 small effector 2	GO:0009966,GO:0005198,GO:0042995,GO:0005737,GO:0005856,GO:0005886,GO:0006909,GO:0007165,GO:0008360,GO:0001891	regulation of signal transduction|structural molecule activity|cell projection|cytoplasm|cytoskeleton|plasma membrane|phagocytosis|signal transduction|regulation of cell shape|phagocytic cup
NONRATT012201.2	5.72323	0.381857	11.0646	28.9758	4.85678	0.00534064	0.306515	Up	0	0	0	0.0926582	0	0.630461	0.276713	0.91711	0.0895234	0.317745	Chr17	4454424	4455078	+	XM_008771441.2	0	antisense	genic	exonic	overlapping	Dapk1	GeneID:306722,Genbank:XM_008771441.2,RGD:1311629	death associated protein kinase 1, transcript variant X3	GO:0043280,GO:0005524,GO:0046777,GO:0005737,GO:0071346,GO:0005886,GO:0006468,GO:0006915,GO:0008625,GO:0010508,GO:0071447,GO:0015629,GO:0097190,GO:0017075,GO:1902042,GO:0017148,GO:2000310,GO:0035556,GO:0004672,GO:0042802,GO:0004683,GO:0043066,GO:0005516	positive regulation of cysteine-type endopeptidase activity involved in apoptotic process|ATP binding|protein autophosphorylation|cytoplasm|cellular response to interferon-gamma|plasma membrane|protein phosphorylation|apoptotic process|extrinsic apoptotic signaling pathway via death domain receptors|positive regulation of autophagy|cellular response to hydroperoxide|actin cytoskeleton|apoptotic s…	rno04140,rno05200,rno05219	Autophagy - animal|Pathways in cancer|Bladder cancer
TCONS_00000326	80.0662	121.394	38.7384	0.319113	-1.64786	0.00536668	0.306913	Down	2.19768	1.55472	1.15003	1.33959	2.91135	0.471288	0.278451	0.181108	0.572804	1.34892	Chr1	57150424	57153682	+
NONRATT004124.2	15.8831	0.971698	30.7945	31.6915	4.98602	0.00539543	0.30733	Up	1.45e-16	1.32e-09	7.6e-07	3.05e-21	0.240878	0.744573	0.0861093	3.41485	3.09829	0.0951843	Chr10	15538911	15544983	+	XM_006246007.1	0	sense	genic	exonic	overlapping	Luc7l	GeneID:360503,Genbank:XM_006246007.1,RGD:1307542	LUC7-like, transcript variant X2	GO:0006376,GO:0042802,GO:0045843,GO:0050733,GO:0071004,GO:0003729,GO:0005634,GO:0005685	mRNA splice site selection|identical protein binding|negative regulation of striated muscle tissue development|RS domain binding|U2-type prespliceosome|mRNA binding|nucleus|U1 snRNP
NONRATT018148.2	18.6127	31.5376	5.68777	0.180349	-2.47114	0.00541222	0.30733	Down	1.29078	0.0881282	1.65106	1.21058	1.99066	0.0895711	0.255912	0.156785	0.183277	0.422149	Chr3	40615621	40624536	+	XM_017591675.1	0	sense	genic	exonic	nested	Galnt13	GeneID:311039,Genbank:XM_017591675.1,RGD:735044	polypeptide N-acetylgalactosaminyltransferase 13, transcript variant X8	GO:0005794,GO:0006493,GO:0009312,GO:0016020,GO:0016021,GO:0016266,GO:0018242,GO:0018243,GO:0030246,GO:0000139,GO:0046872,GO:0004653	Golgi apparatus|protein O-linked glycosylation|oligosaccharide biosynthetic process|membrane|integral component of membrane|O-glycan processing|protein O-linked glycosylation via serine|protein O-linked glycosylation via threonine|carbohydrate binding|Golgi membrane|metal ion binding|polypeptide N-acetylgalactosaminyltransferase activity	rno00512	Mucin type O-glycan biosynthesis
NONRATT009763.2	118.327	58.4703	178.183	3.04741	1.60758	0.00548149	0.310168	Up	1.20698	0.647409	0.798661	0.691928	0.661345	1.90113	2.80447	4.26715	1.11696	1.66144	Chr14	14126030	14128001	-	XM_008770025.2	0	antisense	genic	exonic	overlapping	Paqr3	GeneID:305203,Genbank:XM_008770025.2,RGD:1310426	progestin and adipoQ receptor family member 3, transcript variant X1	GO:0016021,GO:0033137,GO:0034067,GO:0038023,GO:0043407,GO:0001933,GO:0005794,GO:0010977	integral component of membrane|negative regulation of peptidyl-serine phosphorylation|protein localization to Golgi apparatus|signaling receptor activity|negative regulation of MAP kinase activity|negative regulation of protein phosphorylation|Golgi apparatus|negative regulation of neuron projection development
NONRATT016535.2	11.5978	0.19473	23.0009	118.117	6.88407	0.00553299	0.311983	Up	1.7e-06	1.31e-10	0.0079082	1.3e-05	8.54e-07	0.411452	0.0572855	1.42e-07	0.541123	3.11e-08	Chr2	186420742	186423811	-	XM_006232678.3	0	sense	genic	exonic	nested	Kirrel	GeneID:310695,Genbank:XM_006232678.3,RGD:727883	kin of IRRE like (Drosophila), transcript variant X4	GO:0005911,GO:0007588,GO:0016021,GO:0017022,GO:0030838,GO:0031253,GO:0043198,GO:0045121,GO:0048471,GO:0098609,GO:0001933,GO:0005515,GO:0005886	cell-cell junction|excretion|integral component of membrane|myosin binding|positive regulation of actin filament polymerization|cell projection membrane|dendritic shaft|membrane raft|perinuclear region of cytoplasm|cell-cell adhesion|negative regulation of protein phosphorylation|protein binding|plasma membrane
NONRATT017487.2	5.84381	11.2495	0.438161	0.0389496	-4.68225	0.00557649	0.313336	Down	0.260675	0.0834256	0.496846	1.21493	0.423868	0	0	0	0	0.095881	Chr20	2012134	2012741	-	XM_017601540.1	0	antisense	genic	exonic	nested	Mog	GeneID:24558,Genbank:XM_017601540.1,RGD:3102	myelin oligodendrocyte glycoprotein, transcript variant X3	GO:0007155,GO:0007568,GO:0009897,GO:0009986,GO:0016021,GO:0033993,GO:0043209,GO:0045121,GO:0050776,GO:0050852,GO:0001817,GO:0051593,GO:0003674,GO:0005102	cell adhesion|aging|external side of plasma membrane|cell surface|integral component of membrane|response to lipid|myelin sheath|membrane raft|regulation of immune response|T cell receptor signaling pathway|regulation of cytokine production|response to folic acid|molecular_function|signaling receptor binding
NONRATT027209.2	22.0965	36.9881	7.20491	0.19479	-2.36001	0.00564164	0.31542	Down	1.32745	0.801711	1.84444	2.53027	1.40806	0.896867	0.00957036	0.384264	5.1e-09	0.269186	Chr7	126687409	126688030	-	XM_006242163.1	0	sense	genic	exonic	nested	Cdpf1	GeneID:362975,Genbank:XM_006242163.1,RGD:1306001	cysteine rich, DPF motif domain containing 1, transcript variant X3
NONRATT029158.2	4.03772	8.07543	0	0	Inf-	0.00565283	0.31542	Down	8.51e-19	0.0449576	0.0361501	0.206721	0.190416	7.03e-20	4.61e-24	1.15e-23	8.97e-20	1.38e-18	Chr9	15121986	15124962	+	NM_001108788.1	0	sense	genic	exonic	nested	Foxp4	GeneID:363185,Genbank:NM_001108788.1,RGD:1311386	forkhead box P4	GO:1901249,GO:0001078,GO:1901250,GO:0003677,GO:0005634,GO:0006351,GO:0006357,GO:0007507,GO:0009653,GO:0030154,GO:0042803,GO:0046982,GO:0000122,GO:0048617,GO:0000978,GO:0061140,GO:0000981	regulation of lung goblet cell differentiation|transcriptional repressor activity, RNA polymerase II proximal promoter sequence-specific DNA binding|negative regulation of lung goblet cell differentiation|DNA binding|nucleus|transcription, DNA-templated|regulation of transcription by RNA polymerase II|heart development|anatomical structure morphogenesis|cell differentiation|protein homodimerizati…
TCONS_00009920	35.1977	66.0398	4.35556	0.0659536	-3.92241	0.00571877	0.317996	Down	3.97e-13	11.4204	5.72609	7.03307	5.92e-06	0.000337739	1.15e-06	1.52e-11	0.0605216	1.48318	Chr14	46526174	46527376	+	XM_017599469.1	37533	antisense	intergenic	downstream	convergent	LOC108352751	GeneID:108352751,Genbank:XM_017599469.1	S-antigen protein-like
NONRATT025323.2	97.4351	146.595	48.2752	0.32931	-1.60248	0.00577467	0.319185	Down	2.87164	2.46436	3.10476	3.67737	3.01582	0.918493	0.443841	0.296068	1.28294	1.99484	Chr6	128758451	128760791	-	NM_001108722.1	0	antisense	genic	exonic	nested	Glrx5	GeneID:362776,Genbank:NM_001108722.1,RGD:1308383	glutaredoxin 5	GO:0005759,GO:0008150,GO:0009055,GO:0009249,GO:0015035,GO:0022900,GO:0030425,GO:0043025,GO:0045454,GO:0046872,GO:0051537,GO:0003674,GO:0005634,GO:0005739	mitochondrial matrix|biological_process|electron transfer activity|protein lipoylation|protein disulfide oxidoreductase activity|electron transport chain|dendrite|neuronal cell body|cell redox homeostasis|metal ion binding|2 iron, 2 sulfur cluster binding|molecular_function|nucleus|mitochondrion
NONRATT026945.2	4.48267	0	8.96534	Inf	Inf	0.0057799	0.319185	Up	3.62e-18	2.2e-17	7.42e-16	1.43e-13	1.62e-16	0.256921	7.59e-18	0.762025	1.21267	2.55e-13	Chr7	97738957	97743202	-	NM_001014202.1	0	sense	genic	exonic	nested	Derl1	GeneID:362912,Genbank:NM_001014202.1,RGD:1311835	derlin 1	GO:0036502,GO:0005783,GO:0036503,GO:0005785,GO:0036513,GO:0006986,GO:0016021,GO:0030176,GO:0030433,GO:0030968,GO:0042288,GO:0030970,GO:0048500,GO:0031398,GO:0051117,GO:0031625,GO:0051260,GO:0031648,GO:0002020,GO:0071712,GO:0032092,GO:0005769,GO:1990381,GO:0034620,GO:0005770	Derlin-1-VIMP complex|endoplasmic reticulum|ERAD pathway|signal recognition particle receptor complex|Derlin-1 retrotranslocation complex|response to unfolded protein|integral component of membrane|integral component of endoplasmic reticulum membrane|ubiquitin-dependent ERAD pathway|endoplasmic reticulum unfolded protein response|MHC class I protein binding|retrograde protein transport, ER to cyt…	rno04141,rno05014	Protein processing in endoplasmic reticulum|Amyotrophic lateral sclerosis (ALS)
NONRATT027540.2	30.2179	60.0645	0.371274	0.00618126	-7.33788	0.00583935	0.321364	Down	0.00242582	0.0126063	2.57e-08	3.18959	2.82012	0.0348727	8.58e-07	0.00021821	2.39e-10	1.1e-12	Chr8	32222042	32223342	+	XM_006242769.3	0	sense	genic	exonic	overlapping	Zbtb44	GeneID:363035,Genbank:XM_006242769.3,RGD:1308984	zinc finger and BTB domain containing 44, transcript variant X2	GO:0006351,GO:0006355,GO:0046872,GO:0003676,GO:0003677,GO:0005634	transcription, DNA-templated|regulation of transcription, DNA-templated|metal ion binding|nucleic acid binding|DNA binding|nucleus
NONRATT010498.2	3.87465	0	7.74931	Inf	Inf	0.00587003	0.321602	Up	0	0	0	0	0	0.266886	0.770219	0	1.05014	0.150035	Chr15	40600914	40601381	+	XM_006252112.2	3604	sense	intergenic	downstream	same_strand	Mtmr6	GeneID:305935,Genbank:XM_006252112.2,RGD:1305378	myotubularin related protein 6, transcript variant X2	GO:0005737,GO:0015269,GO:0035335,GO:0046856,GO:0071805,GO:0106018,GO:0004438,GO:0004725,GO:0005635	cytoplasm|calcium-activated potassium channel activity|peptidyl-tyrosine dephosphorylation|phosphatidylinositol dephosphorylation|potassium ion transmembrane transport|phosphatidylinositol-3,5-bisphosphate phosphatase activity|phosphatidylinositol-3-phosphatase activity|protein tyrosine phosphatase activity|nuclear envelope	rno00562,rno04070	Inositol phosphate metabolism|Phosphatidylinositol signaling system
NONRATT023124.2	29.0341	57.6301	0.438161	0.007603	-7.03922	0.0058837	0.321602	Down	2.6104	0.00298267	0.00757181	0.000109527	1.95066	0.00342851	8.11e-07	4.31e-06	2.18e-05	0.038403	Chr5	48415999	48417750	-	NM_001107922.2	0	sense	genic	exonic	overlapping	Pm20d2	GeneID:313130,Genbank:NM_001107922.2,RGD:1307853	peptidase M20 domain containing 2	GO:0005737,GO:0006508,GO:0016805,GO:0032268,GO:0046657,GO:0071713,GO:0005654	cytoplasm|proteolysis|dipeptidase activity|regulation of cellular protein metabolic process|folic acid catabolic process|para-aminobenzoyl-glutamate hydrolase activity|nucleoplasm
NONRATT025322.2	49.3269	76.9697	21.6841	0.281722	-1.82765	0.00591971	0.322474	Down	2.48477	4.94125	4.3527	5.26006	7.13349	0.782582	0.926958	0.689389	2.19878	2.17158	Chr6	128758284	128759478	-	NM_001108722.1	0	antisense	genic	exonic	nested	Glrx5	GeneID:362776,Genbank:NM_001108722.1,RGD:1308383	glutaredoxin 5	GO:0005759,GO:0008150,GO:0009055,GO:0009249,GO:0015035,GO:0022900,GO:0030425,GO:0043025,GO:0045454,GO:0046872,GO:0051537,GO:0003674,GO:0005634,GO:0005739	mitochondrial matrix|biological_process|electron transfer activity|protein lipoylation|protein disulfide oxidoreductase activity|electron transport chain|dendrite|neuronal cell body|cell redox homeostasis|metal ion binding|2 iron, 2 sulfur cluster binding|molecular_function|nucleus|mitochondrion
NONRATT007610.2	9.51721	0	19.0344	Inf	Inf	0.0060183	0.326114	Up	3.62e-19	8.9e-17	2.67e-20	1.41e-21	6.68e-22	1.83e-17	0.108152	1.96322	4.1115	0.252978	Chr12	47136124	47136926	+	XM_006249434.3	0	sense	genic	exonic	nested	Rnf10	GeneID:288710,Genbank:XM_006249434.3,RGD:1309282	ring finger protein 10, transcript variant X1	GO:0005737,GO:0006351,GO:0010626,GO:0031643,GO:0044212,GO:0045893,GO:0045944,GO:0046872,GO:0051865,GO:0004842,GO:0005634	cytoplasm|transcription, DNA-templated|negative regulation of Schwann cell proliferation|positive regulation of myelination|transcription regulatory region DNA binding|positive regulation of transcription, DNA-templated|positive regulation of transcription by RNA polymerase II|metal ion binding|protein autoubiquitination|ubiquitin-protein transferase activity|nucleus
TCONS_00008789	363.51	180.656	546.363	3.02434	1.59662	0.00605313	0.326114	Up	1.85236	4.29909	0.000127763	0.949506	14.6079	13.043	19.1934	14.4013	6.81615	11.5897	Chr13	48697351	48709664	+	XM_006249797.3	0	sense	genic	exonic	overlapping	Nucks1	GeneID:64709,Genbank:XM_006249797.3,RGD:620993	nuclear casein kinase and cyclin-dependent kinase substrate 1, transcript variant X1	GO:1990968,GO:0042593,GO:0005737,GO:0001077,GO:1990969,GO:0043923,GO:0001678,GO:0044829,GO:0006275,GO:0003682,GO:0045944,GO:0003690,GO:0003697,GO:0006325,GO:0046626,GO:0006366,GO:0005634,GO:0046628,GO:0008134,GO:0051726,GO:0019046,GO:0000724,GO:0060382,GO:0031297,GO:0005730,GO:0000785,GO:0071481,GO:0036297,GO:0000790	modulation by host of RNA binding by virus|glucose homeostasis|cytoplasm|transcriptional activator activity, RNA polymerase II proximal promoter sequence-specific DNA binding|modulation by host of viral RNA-binding transcription factor activity|positive regulation by host of viral transcription|cellular glucose homeostasis|positive regulation by host of viral genome replication|regulation of DNA …
NONRATT003207.2	19.8903	39.7807	0	0	Inf-	0.00606996	0.326114	Down	2.44e-09	1.79e-08	2.25303	4.6991	5.27e-12	0.000899898	1.45e-15	6.25e-13	0.000544535	6.54e-07	Chr1	198792314	198793058	-	XM_006230368.3	0	sense	genic	exonic	overlapping	Znf768	GeneID:102553763,Genbank:XM_006230368.3,RGD:7609558	zinc finger protein 768	GO:0003677,GO:0005665,GO:0006366	DNA binding|DNA-directed RNA polymerase II, core complex|transcription by RNA polymerase II
NONRATT029323.2	3.88757	0	7.77514	Inf	Inf	0.00611073	0.326114	Up	0	0	0	0	0	0	1.81019	0.591439	0.581056	0.697366	Chr9	43999148	43999427	+	NM_031002.3	0	sense	genic	intronic	nested	Inpp4a	GeneID:80849,Genbank:NM_031002.3,RGD:68386	inositol polyphosphate-4-phosphatase, type I	GO:0016316,GO:0034597,GO:0036092,GO:0005737,GO:0007165,GO:0016311	phosphatidylinositol-3,4-bisphosphate 4-phosphatase activity|phosphatidylinositol-4,5-bisphosphate 4-phosphatase activity|phosphatidylinositol-3-phosphate biosynthetic process|cytoplasm|signal transduction|dephosphorylation	rno00562,rno04070	Inositol phosphate metabolism|Phosphatidylinositol signaling system
TCONS_00000624	51.4395	83.9619	18.9171	0.225305	-2.15005	0.00611522	0.326114	Down	2.61863	3.10209	2.52104	0.883734	0.300645	0.202567	0.0411704	0	1.23212	0.592514	Chr1	96928486	96990356	+
TCONS_00018853	13.1744	3.28539	23.0634	7.02	2.81147	0.00612356	0.326114	Up	0	0.123235	0.186257	0	0.432598	2.10585	0.119708	0.788062	0.568923	1.67228	Chr20	15703605	15707970	-	XM_008772936.2	24997	antisense	intergenic	upstream	divergent	NEWGENE_1590969	GeneID:103690125,Genbank:XM_008772936.2,RGD:9206894	protocadherin-related 15
NONRATT022879.2	3.93516	7.87032	0	0	Inf-	0.00613536	0.326114	Down	0.826657	1.51539	0	2.27283	0	0	0	6.97e-42	0	5.96e-30	Chr5	167581039	167616507	+	XM_008764201.2	0	sense	genic	exonic	nested	Rere	GeneID:116665,Genbank:XM_008764201.2,RGD:629475	arginine-glutamic acid dipeptide repeats, transcript variant X5	GO:0021549,GO:0001105,GO:0021691,GO:0001106,GO:0021930,GO:0003677,GO:0003682,GO:0003700,GO:0003714,GO:0021942,GO:0005634,GO:0043565,GO:0045944,GO:0006338,GO:0048755,GO:0006366,GO:0000118,GO:0048813,GO:0008270,GO:0000122,GO:0016605,GO:0001085	cerebellum development|RNA polymerase II transcription coactivator activity|cerebellar Purkinje cell layer maturation|RNA polymerase II transcription corepressor activity|cerebellar granule cell precursor proliferation|DNA binding|chromatin binding|DNA binding transcription factor activity|transcription corepressor activity|radial glia guided migration of Purkinje cell|nucleus|sequence-specific D…
NONRATT010400.2	41.0375	17.2848	64.7903	3.7484	1.90628	0.00614888	0.326114	Up	1.04098	0.622264	0.65908	0.777444	0.745217	1.36751	5.12091	2.90331	2.62536	1.9191	Chr15	33074402	33075008	+	NM_031056.1	0	sense	genic	exonic	overlapping	Mmp14	GeneID:81707,Genbank:NM_031056.1,RGD:620198	matrix metallopeptidase 14	GO:0005178,GO:0005615,GO:0005634,GO:0005737,GO:0005829,GO:0016504,GO:0005886,GO:0030307,GO:0006508,GO:0030324,GO:0006979,GO:0030335,GO:0030574,GO:0031012,GO:0031410,GO:0048701,GO:0031638,GO:0048754,GO:0035987,GO:0048771,GO:0035988,GO:0051895,GO:0060322,GO:0060348,GO:0001503,GO:0070006,GO:0097094,GO:0001525,GO:1905523,GO:0001541,GO:0001666,GO:0001935,GO:0001958,GO:0004222,GO:0008270,GO:0008584,GO:…	integrin binding|extracellular space|nucleus|cytoplasm|cytosol|peptidase activator activity|plasma membrane|positive regulation of cell growth|proteolysis|lung development|response to oxidative stress|positive regulation of cell migration|collagen catabolic process|extracellular matrix|cytoplasmic vesicle|embryonic cranial skeleton morphogenesis|zymogen activation|branching morphogenesis of an ep…	rno04668,rno04912	TNF signaling pathway|GnRH signaling pathway
NONRATT007560.2	8.29032	16.5806	0	0	Inf-	0.00628823	0.332407	Down	8.4e-06	0.0177296	0.448972	0.418517	2.43e-05	0.000225616	3.63e-07	5.24e-06	3.24e-07	5.2e-05	Chr12	40953588	40955998	+	NM_013088.2	0	sense	genic	exonic	nested	Ptpn11	GeneID:25622,Genbank:NM_013088.2,RGD:3447	protein tyrosine phosphatase, non-receptor type 11, transcript variant 2	GO:0005158,GO:0005515,GO:0005634,GO:0005737,GO:0005739,GO:0005829,GO:0030220,GO:0030971,GO:0006470,GO:0006629,GO:0031748,GO:0032528,GO:0032991,GO:0042445,GO:0042593,GO:0033277,GO:0043254,GO:0033628,GO:0043274,GO:0043560,GO:0045931,GO:0046676,GO:0000077,GO:0051428,GO:0046825,GO:0000187,GO:0051463,GO:0046887,GO:0004721,GO:0060020,GO:0046888,GO:0004725,GO:0060125,GO:0060325,GO:0004726,GO:0061582,GO:…	insulin receptor binding|protein binding|nucleus|cytoplasm|mitochondrion|cytosol|platelet formation|receptor tyrosine kinase binding|protein dephosphorylation|lipid metabolic process|D1 dopamine receptor binding|microvillus organization|protein-containing complex|hormone metabolic process|glucose homeostasis|abortive mitotic cell cycle|regulation of protein complex assembly|regulation of cell adh…	rno04014,rno04630,rno04072,rno04625,rno04650,rno04670,rno04920,rno04722,rno04360,rno05205,rno05220,rno05211,rno04931,rno05168	Ras signaling pathway|Jak-STAT signaling pathway|Phospholipase D signaling pathway|C-type lectin receptor signaling pathway|Natural killer cell mediated cytotoxicity|Leukocyte transendothelial migration|Adipocytokine signaling pathway|Neurotrophin signaling pathway|Axon guidance|Proteoglycans in cancer|Chronic myeloid leukemia|Renal cell carcinoma|Insulin resistance|Herpes simplex infection
NONRATT011889.2	9.11025	0.19473	18.0258	92.5681	6.53244	0.00638229	0.336273	Up	1.42e-14	8.83e-15	0.0282761	6.84e-16	7.43e-07	0.740417	0.524926	1.83682	2.15e-10	1.56e-09	Chr16	21037089	21038895	-	NM_001047104.1	0	sense	genic	exonic	overlapping	Nr2c2ap	GeneID:361128,Genbank:NM_001047104.1,RGD:1561190	nuclear receptor 2C2-associated protein	GO:0005654	nucleoplasm
NONRATT014531.2	51.0214	78.946	23.0969	0.292566	-1.77317	0.00647768	0.340184	Down	5.29541	3.69944	4.63685	3.98531	2.73233	0.469792	0.591063	1.00231	2.07977	1.70728	Chr19	22631550	22632071	-	XM_008772405.2	0	sense	genic	exonic	nested	Gpt2	GeneID:307759,Genbank:XM_008772405.2,RGD:1305462	glutamic--pyruvic transaminase 2, transcript variant X1	GO:0030170,GO:0042851,GO:0004021,GO:0006103,GO:0009058	pyridoxal phosphate binding|L-alanine metabolic process|L-alanine:2-oxoglutarate aminotransferase activity|2-oxoglutarate metabolic process|biosynthetic process	rno00250,rno00220	Alanine, aspartate and glutamate metabolism|Arginine biosynthesis
NONRATT024221.2	414.288	119.658	708.918	5.92456	2.56671	0.00650808	0.340667	Up	7.52226	3.50448	6.83876	0.210904	2.93043	14.8096	26.359	53.8858	12.8384	11.2275	Chr6	51663054	51663825	+	XM_003750141.4	0	sense	genic	exonic	nested	Ccdc71l	GeneID:500640,Genbank:XM_003750141.4,RGD:1560812	coiled-coil domain containing 71-like, transcript variant X1
NONRATT028224.2	3.84146	7.68292	0	0	Inf-	0.00662038	0.34542	Down	1.4384	8.2e-18	0.193698	0.778053	0.141226	8.6e-16	2.24e-24	7.83e-24	1.34e-23	1.22e-23	Chr8	132245995	132246430	+	XM_003750609.4	0	sense	genic	exonic	nested	Clec3b	GeneID:100912012,Genbank:XM_003750609.4,RGD:1311031	C-type lectin domain family 3, member B	GO:0030282,GO:0001652,GO:0036143,GO:0005509,GO:0005576,GO:0005615,GO:0071310,GO:0005737,GO:0071560,GO:0008201,GO:0001501,GO:0010756,GO:0001503	bone mineralization|granular component|kringle domain binding|calcium ion binding|extracellular region|extracellular space|cellular response to organic substance|cytoplasm|cellular response to transforming growth factor beta stimulus|heparin binding|skeletal system development|positive regulation of plasminogen activation|ossification
NONRATT023343.2	84.0248	141.253	26.7965	0.189705	-2.39817	0.0067064	0.348776	Down	11.2102	8.78634	16.5128	11.8166	0	0.163739	0	8.08414	0.482998	0
TCONS_00032282	42.3085	71.154	13.4629	0.189208	-2.40196	0.00674398	0.349247	Down	0.217946	1.39164	1.26114	0.115116	1.25718	0.204359	0.0978505	0.186695	0.144258	0.161744	ChrX	119148544	119154626	+	XM_008773483.2	6338	antisense	intergenic	downstream	convergent	LOC103694506	GeneID:103694506,Genbank:XM_008773483.2,RGD:9288456	ubiquitin-conjugating enzyme E2 W, transcript variant X1	GO:0005634,GO:0005737,GO:0006281,GO:0006513,GO:0006515,GO:0031625,GO:0043161,GO:0061630,GO:0071218,GO:0000209,GO:0004842,GO:0005524	nucleus|cytoplasm|DNA repair|protein monoubiquitination|protein quality control for misfolded or incompletely synthesized proteins|ubiquitin protein ligase binding|proteasome-mediated ubiquitin-dependent protein catabolic process|ubiquitin protein ligase activity|cellular response to misfolded protein|protein polyubiquitination|ubiquitin-protein transferase activity|ATP binding
NONRATT000124.2	11.0183	19.7618	2.27478	0.11511	-3.11891	0.00679523	0.349247	Down	0.634822	0.994642	0.598781	0.383561	0.477489	0.182156	0.0875775	0	0.0901304	0	Chr1	31733432	31734288	+	XM_008758677.2	0	antisense	genic	exonic	nested	Slc9a3	GeneID:24784,Genbank:XM_008758677.2,RGD:3720	solute carrier family 9 member A3, transcript variant X1	GO:0006885,GO:0006898,GO:0007623,GO:0015385,GO:0031526,GO:0031982,GO:0015386,GO:0051384,GO:0016021,GO:0051453,GO:0070062,GO:0071805,GO:0098719,GO:0002028,GO:0005515,GO:0005886,GO:0005903,GO:0006814,GO:0016324,GO:0030165,GO:1902600	regulation of pH|receptor-mediated endocytosis|circadian rhythm|sodium:proton antiporter activity|brush border membrane|vesicle|potassium:proton antiporter activity|response to glucocorticoid|integral component of membrane|regulation of intracellular pH|extracellular exosome|potassium ion transmembrane transport|sodium ion import across plasma membrane|regulation of sodium ion transport|protein b…	rno04976,rno04974,rno04978,rno04964	Bile secretion|Protein digestion and absorption|Mineral absorption|Proximal tubule bicarbonate reclamation
NONRATT017596.2	33.8027	53.7612	13.8442	0.257512	-1.95729	0.00681045	0.349247	Down	5.07912	1.41003	5.12129	2.12827	2.69539	1.01787	1.05481	0.118894	0.358587	1.57032	Chr20	5712203	5715448	-	NM_001108528.1	0	sense	genic	exonic	nested	Uqcc2	GeneID:361805,Genbank:NM_001108528.1,RGD:1306917	ubiquinol-cytochrome c reductase complex assembly factor 2	GO:0050796,GO:0005739,GO:0070131,GO:0005743,GO:0005758,GO:0005759,GO:1903364,GO:0016604,GO:0034551,GO:2001014,GO:0042645,GO:0002082	regulation of insulin secretion|mitochondrion|positive regulation of mitochondrial translation|mitochondrial inner membrane|mitochondrial intermembrane space|mitochondrial matrix|positive regulation of cellular protein catabolic process|nuclear body|mitochondrial respiratory chain complex III assembly|regulation of skeletal muscle cell differentiation|mitochondrial nucleoid|regulation of oxidativ…
NONRATT022967.2	13.4566	3.44359	23.4696	6.81543	2.76881	0.00683827	0.349247	Up	0.148591	1.3e-27	4.6e-31	5.05e-58	0.873258	1.31642	1.98137	1.65062	5.75e-31	2.016	Chr5	173668921	173670704	+	NM_001033897.1	0	sense	genic	exonic	nested	Noc2l	GeneID:313777,Genbank:NM_001033897.1,RGD:1309387	NOC2-like nucleolar associated transcriptional repressor	GO:2001243,GO:0031497,GO:0003682,GO:0034644,GO:0003714,GO:0035067,GO:0005634,GO:0005654,GO:0005730,GO:0042273,GO:0005829,GO:0042393,GO:0030690,GO:0000122,GO:0070491,GO:0030691,GO:0031491,GO:0002903	negative regulation of intrinsic apoptotic signaling pathway|chromatin assembly|chromatin binding|cellular response to UV|transcription corepressor activity|negative regulation of histone acetylation|nucleus|nucleoplasm|nucleolus|ribosomal large subunit biogenesis|cytosol|histone binding|Noc1p-Noc2p complex|negative regulation of transcription by RNA polymerase II|repressing transcription factor …
NONRATT014886.2	922.483	1332.82	512.15	0.384262	-1.37984	0.00683964	0.349247	Down	127.33	86.9934	95.4935	109.397	117.907	44.8244	30.2133	27.5902	47.5608	52.2866	Chr2	11658588	11729974	+	XM_017591165.1	0	sense	genic	exonic	nested	Mef2c	GeneID:499497,Genbank:XM_017591165.1,RGD:1563119	myocyte enhancer factor 2C, transcript variant X6	GO:0048666,GO:0048667,GO:0048703,GO:0055012,GO:0048704,GO:0050680,GO:0060021,GO:0060025,GO:0060998,GO:0060045,GO:0061333,GO:0071222,GO:0071560,GO:0071277,GO:0071837,GO:0010694,GO:0071864,GO:0014033,GO:0072102,GO:0000977,GO:2000310,GO:0014898,GO:0072160,GO:0000978,GO:0030279,GO:0014902,GO:2000311,GO:0030318,GO:0016528,GO:0016607,GO:0000980,GO:0001102,GO:2000727,GO:0030501,GO:0001205,GO:0000981,GO:…	neuron development|cell morphogenesis involved in neuron differentiation|embryonic viscerocranium morphogenesis|ventricular cardiac muscle cell differentiation|embryonic skeletal system morphogenesis|negative regulation of epithelial cell proliferation|roof of mouth development|regulation of synaptic activity|regulation of dendritic spine development|positive regulation of cardiac muscle cell pro…	rno04010,rno04371,rno04022,rno04921,rno05202,rno05418	MAPK signaling pathway|Apelin signaling pathway|cGMP - PKG signaling pathway|Oxytocin signaling pathway|Transcriptional misregulation in cancers|Fluid shear stress and atherosclerosis
NONRATT023259.2	22.7497	37.4709	8.02851	0.21426	-2.22257	0.00684586	0.349247	Down	1.48703	1.32567	1.20281	2.3204	0.709144	0.161972	0.0525904	0.154967	0.636591	0.472456	Chr5	74272321	74273033	-	XM_008763738.2	0	sense	genic	intronic	nested	Ptpn3	GeneID:362524,Genbank:XM_008763738.2,RGD:1311363	protein tyrosine phosphatase, non-receptor type 3, transcript variant X2	GO:2000649,GO:0005575,GO:0005737,GO:0005856,GO:0006470,GO:0008092,GO:0009898,GO:0017080,GO:0035335,GO:0045930,GO:0051045,GO:0051117,GO:0001784,GO:0097421,GO:0003674,GO:0098902,GO:0004725	regulation of sodium ion transmembrane transporter activity|cellular_component|cytoplasm|cytoskeleton|protein dephosphorylation|cytoskeletal protein binding|cytoplasmic side of plasma membrane|sodium channel regulator activity|peptidyl-tyrosine dephosphorylation|negative regulation of mitotic cell cycle|negative regulation of membrane protein ectodomain proteolysis|ATPase binding|phosphotyrosine …
NONRATT008427.2	17.573	29.7915	5.35444	0.17973	-2.47609	0.0069352	0.352686	Down	0.476733	0.681193	0.829611	0.528974	0.61676	0.126905	0.0983929	0	0.177943	0.163727	Chr13	84534356	84535617	+	XM_008769719.1	2010	sense	intergenic	downstream	same_strand	Ildr2	GeneID:685277,Genbank:XM_008769719.1,RGD:1596420	immunoglobulin-like domain containing receptor 2, transcript variant X8	GO:0030154,GO:0031016,GO:0048873,GO:0009749,GO:0016021,GO:0030073	cell differentiation|pancreas development|homeostasis of number of cells within a tissue|response to glucose|integral component of membrane|insulin secretion
NONRATT018778.2	26.3626	0	52.7252	Inf	Inf	0.00698592	0.354144	Up	1.17e-27	6.37e-25	6.76e-18	5.86e-28	1.02e-19	4.19675	17.3804	8.28e-06	1.78456	1.87e-07	Chr3	149800220	149802861	+	XM_008762403.2	0	sense	genic	exonic	nested	LOC690507	GeneID:690507,Genbank:XM_008762403.2,RGD:1594746	similar to Vomeromodulin, transcript variant X2	GO:0005576,GO:0007608	extracellular region|sensory perception of smell
NONRATT028387.2	20.8621	38.2235	3.5006	0.0915822	-3.44879	0.00706921	0.355923	Down	2.60774	2.15913	0.136382	3.24509	2.2e-10	6.42e-12	0.000928756	1.6e-13	0.698448	0.0488278	Chr8	32950813	32951453	-	XM_003750457.4	0	sense	genic	exonic	overlapping	Barx2	GeneID:679701,Genbank:XM_003750457.4,RGD:1584840	BARX homeobox 2	GO:0006357,GO:0001228,GO:0006366,GO:0007399,GO:0001502,GO:0003677,GO:0003682,GO:0003700,GO:0005634,GO:0009888,GO:0005654,GO:0014902,GO:0043565,GO:0005667,GO:0000122,GO:0045944,GO:0005829,GO:0000977,GO:0048513	regulation of transcription by RNA polymerase II|transcriptional activator activity, RNA polymerase II transcription regulatory region sequence-specific DNA binding|transcription by RNA polymerase II|nervous system development|cartilage condensation|DNA binding|chromatin binding|DNA binding transcription factor activity|nucleus|tissue development|nucleoplasm|myotube differentiation|sequence-speci…
NONRATT022533.2	3.82363	0	7.64726	Inf	Inf	0.00712176	0.355923	Up	3.32e-37	8.8e-66	7.61e-32	2.1e-32	2.42e-37	4.83e-37	0.588371	1.7e-38	0.363998	1.09563	Chr5	135610354	135610841	+	NM_133396.2	0	sense	genic	intronic	nested	Tesk2	GeneID:170908,Genbank:NM_133396.2,RGD:619984	testis-specific kinase 2	GO:0035556,GO:0004871,GO:0005524,GO:0046872,GO:0005634,GO:0005654,GO:0005737,GO:0006468,GO:0048041,GO:0006915,GO:0007283,GO:0016604,GO:0004674,GO:0018108,GO:0004712,GO:0030036,GO:0004713	intracellular signal transduction|signal transducer activity|ATP binding|metal ion binding|nucleus|nucleoplasm|cytoplasm|protein phosphorylation|focal adhesion assembly|apoptotic process|spermatogenesis|nuclear body|protein serine/threonine kinase activity|peptidyl-tyrosine phosphorylation|protein serine/threonine/tyrosine kinase activity|actin cytoskeleton organization|protein tyrosine kinase ac…
NONRATT005552.2	88.7809	133.062	44.4998	0.33443	-1.58023	0.0071236	0.355923	Down	3.35119	4.67122	2.31716	2.0999	4.08312	0.576433	0.507686	0.608994	1.88295	1.83439	Chr10	53657068	53660179	-	NM_012604.1	11875	antisense	intergenic	downstream	convergent	Myh3	GeneID:24583,Genbank:NM_012604.1,RGD:3138	myosin, heavy chain 3, skeletal muscle, embryonic	GO:0043292,GO:0003009,GO:0046034,GO:0003777,GO:0005516,GO:0005524,GO:0007018,GO:0008017,GO:0016459,GO:0051015,GO:0030016,GO:0032982,GO:0042623,GO:0000146	contractile fiber|skeletal muscle contraction|ATP metabolic process|microtubule motor activity|calmodulin binding|ATP binding|microtubule-based movement|microtubule binding|myosin complex|actin filament binding|myofibril|myosin filament|ATPase activity, coupled|microfilament motor activity	rno04530	Tight junction
NONRATT007954.2	7.33108	0.97365	13.6885	14.059	3.81342	0.00712549	0.355923	Up	3.29e-16	1.29e-06	0.0860355	1.09e-11	5.6e-16	0.143088	0.318846	0.519021	1.31e-07	0.31396	Chr12	38024517	38025879	-	XM_008769268.2	0	sense	genic	exonic	nested	Hip1r	GeneID:81917,Genbank:XM_008769268.2,RGD:621615	huntingtin interacting protein 1 related, transcript variant X3	GO:0005938,GO:0006898,GO:0006915,GO:0006919,GO:0007015,GO:0016020,GO:0032587,GO:0016324,GO:0032956,GO:0017124,GO:0034316,GO:0030100,GO:0035091,GO:0035615,GO:0048471,GO:0042802,GO:0050821,GO:0042803,GO:0051015,GO:0043065,GO:0055123,GO:0060453,GO:0061024,GO:0003779,GO:0072583,GO:0005546,GO:0080025,GO:0005547,GO:0005737,GO:0005739,GO:0005829,GO:0005856,GO:0005905,GO:0030122,GO:0030136,GO:0030276,GO:…	cell cortex|receptor-mediated endocytosis|apoptotic process|activation of cysteine-type endopeptidase activity involved in apoptotic process|actin filament organization|membrane|ruffle membrane|apical plasma membrane|regulation of actin cytoskeleton organization|SH3 domain binding|negative regulation of Arp2/3 complex-mediated actin nucleation|regulation of endocytosis|phosphatidylinositol bindin…
NONRATT016429.2	70.6146	20.9924	120.237	5.72764	2.51794	0.00713176	0.355923	Up	1.00789	1.37e-11	6.36e-11	0.938205	1.10782	2.35719	6.06656	0.000389123	2.78918	5.68738	Chr2	152785959	152788350	-	NM_001107678.1	0	sense	genic	exonic	nested	Dhx36	GeneID:310461,Genbank:NM_001107678.1,RGD:1308767	DEAH-box helicase 36	GO:0070034,GO:0008094,GO:0003697,GO:0090669,GO:0009615,GO:0003723,GO:1902741,GO:0010501,GO:0003725,GO:0004004,GO:0005524,GO:0005634,GO:0032206,GO:0042826,GO:0005737,GO:0043330,GO:0044212,GO:0005829,GO:0001047,GO:0045944,GO:0001503,GO:0051880,GO:0006396,GO:0002151	telomerase RNA binding|DNA-dependent ATPase activity|single-stranded DNA binding|telomerase RNA stabilization|response to virus|RNA binding|positive regulation of interferon-alpha secretion|RNA secondary structure unwinding|double-stranded RNA binding|ATP-dependent RNA helicase activity|ATP binding|nucleus|positive regulation of telomere maintenance|histone deacetylase binding|cytoplasm|response …	rno03018	RNA degradation
NONRATT000421.2	53.1942	82.0566	24.3318	0.296525	-1.75377	0.00717424	0.356935	Down	3.50941	3.42853	3.89956	2.68775	0.581298	0.690041	1.15944	0.0478677	1.22778	0.987803	Chr1	79992502	79993284	+	XM_008759047.2	0	sense	genic	exonic	nested	Dmpk	GeneID:308405,Genbank:XM_008759047.2,RGD:1309825	dystrophia myotonica-protein kinase, transcript variant X8	GO:0051823,GO:0031072,GO:0008016,GO:0004674,GO:0031307,GO:0008150,GO:0005524,GO:0010657,GO:0005575,GO:0031965,GO:0005789,GO:0005829,GO:0005886,GO:0010830,GO:0006468,GO:0014722,GO:0006874,GO:0033017,GO:0014853,GO:0006998,GO:0002028,GO:0035556,GO:0017020,GO:0003674,GO:0043666,GO:0018105	regulation of synapse structural plasticity|heat shock protein binding|regulation of heart contraction|protein serine/threonine kinase activity|integral component of mitochondrial outer membrane|biological_process|ATP binding|muscle cell apoptotic process|cellular_component|nuclear membrane|endoplasmic reticulum membrane|cytosol|plasma membrane|regulation of myotube differentiation|protein phosph…
TCONS_00012296	86.4869	1.88356	171.09	90.8334	6.50515	0.00721585	0.356996	Up	0.0148109	0	0.00708958	0.0508005	0	0.812138	1.1105	3.95022	0.0820477	0.0162172	Chr16	83931529	83957282	+	NM_001168633.1	82960	sense	intergenic	downstream	same_strand	Irs2	GeneID:29376,Genbank:NM_001168633.1,RGD:69316	insulin receptor substrate 2	GO:0005829,GO:0005886,GO:0007420,GO:0008283,GO:0008284,GO:0008286,GO:0032024,GO:0032869,GO:0009749,GO:0032991,GO:0033673,GO:0043548,GO:0045725,GO:0002053,GO:0002903,GO:0004871,GO:0005158,GO:0005515,GO:0005575,GO:0010748,GO:0010907,GO:0019216,GO:0019901,GO:0019903,GO:0019904,GO:0030335,GO:0046326,GO:0030879,GO:0071333,GO:0030890,GO:0071889,GO:0032000,GO:1901653	cytosol|plasma membrane|brain development|cell proliferation|positive regulation of cell proliferation|insulin receptor signaling pathway|positive regulation of insulin secretion|cellular response to insulin stimulus|response to glucose|protein-containing complex|negative regulation of kinase activity|phosphatidylinositol 3-kinase binding|positive regulation of glycogen biosynthetic process|posit…	rno04068,rno04022,rno04152,rno04140,rno04910,rno04923,rno04920,rno04211,rno04213,rno05206,rno04930,rno04932,rno04931	FoxO signaling pathway|cGMP - PKG signaling pathway|AMPK signaling pathway|Autophagy - animal|Insulin signaling pathway|Regulation of lipolysis in adipocyte|Adipocytokine signaling pathway|Longevity regulating pathway - mammal|Longevity regulating pathway - multiple species|MicroRNAs in cancer|Type II diabetes mellitus|Non-alcoholic fatty liver disease (NAFLD)|Insulin resistance
TCONS_00023600	460.923	254.187	667.658	2.62664	1.39322	0.0072199	0.356996	Up	1.8077	3.6299	2.7441	4.82258	3.90024	6.91429	10.2373	11.3831	7.47907	7.7689	Chr5	75415584	75502127	+	NM_031061.1	0	sense	genic	intronic	overlapping	Musk	GeneID:81725,Genbank:NM_031061.1,RGD:3211	muscle associated receptor tyrosine kinase	GO:0004714,GO:0004871,GO:0004888,GO:0005515,GO:0005524,GO:0005737,GO:0009897,GO:0005886,GO:0009968,GO:0010628,GO:0005887,GO:0010629,GO:0014850,GO:0016020,GO:0016021,GO:0043113,GO:0018108,GO:0019901,GO:0043235,GO:0030054,GO:0043525,GO:0045202,GO:0001934,GO:2000541,GO:0045211,GO:0045887,GO:0046777,GO:0004709,GO:0004713,GO:0006355,GO:0007275,GO:0007528,GO:0030154,GO:0007613,GO:0008582,GO:0030165,GO:…	transmembrane receptor protein tyrosine kinase activity|signal transducer activity|transmembrane signaling receptor activity|protein binding|ATP binding|cytoplasm|external side of plasma membrane|plasma membrane|negative regulation of signal transduction|positive regulation of gene expression|integral component of plasma membrane|negative regulation of gene expression|response to muscle activity|…
NONRATT025167.2	13.2624	0.18769	26.3371	140.322	7.1326	0.00736819	0.363211	Up	2.07e-07	0.0393693	1.41e-08	8.93e-17	2.49e-06	0.209776	0.266897	0.946583	2.35e-20	2.51627	Chr6	105263124	105263997	-	NM_022599.2	1576	sense	intergenic	upstream	same_strand	Synj2bp	GeneID:64531,Genbank:NM_022599.2,RGD:69400	synaptojanin 2 binding protein	GO:1903671,GO:0016525,GO:0002092,GO:0030100,GO:0005515,GO:2000010,GO:0031307,GO:0005739,GO:0006605,GO:0007266,GO:0008022,GO:0032926,GO:0008593,GO:0032927,GO:0048312,GO:0009986,GO:0070373,GO:0010596,GO:0001937,GO:0070699,GO:0002090	negative regulation of sprouting angiogenesis|negative regulation of angiogenesis|positive regulation of receptor internalization|regulation of endocytosis|protein binding|positive regulation of protein localization to cell surface|integral component of mitochondrial outer membrane|mitochondrion|protein targeting|Rho protein signal transduction|protein C-terminus binding|negative regulation of ac…
NONRATT009300.2	61.297	93.6803	28.9138	0.308643	-1.69599	0.00741374	0.364339	Down	3.10739	1.19762	2.95395	3.3593	3.75518	1.41881	0.0889634	0.00841934	1.30834	1.59935	Chr14	33335610	33362193	+	NM_133621.2	0	sense	genic	exonic	overlapping	Hopx	GeneID:171160,Genbank:NM_133621.2,RGD:621841	HOP homeobox	GO:0005634,GO:0006351,GO:0006357,GO:0007507,GO:0008016,GO:0016575,GO:0043393,GO:0043415,GO:0045596,GO:0048286,GO:0000122,GO:0051131,GO:0001829,GO:0051155,GO:0003677	nucleus|transcription, DNA-templated|regulation of transcription by RNA polymerase II|heart development|regulation of heart contraction|histone deacetylation|regulation of protein binding|positive regulation of skeletal muscle tissue regeneration|negative regulation of cell differentiation|lung alveolus development|negative regulation of transcription by RNA polymerase II|chaperone-mediated prote…
TCONS_00029400	10.5329	2.24737	18.8184	8.37352	3.06583	0.00750557	0.367727	Up	0.21536	0.215975	0	0.207498	0.196424	1.87175	1.59478	3.23188	0.19546	0.463165	Chr8	112513516	112515616	+	NM_001191882.1	10937	sense	intergenic	upstream	same_strand	Nphp3	GeneID:363126,Genbank:NM_001191882.1,RGD:1563856	nephronophthisis 3 (adolescent)	GO:0097546,GO:0060027,GO:0003674,GO:1905515,GO:0060271,GO:0005575,GO:0060993,GO:0005929,GO:0006629,GO:0007163,GO:0007368,GO:0008150,GO:0071908,GO:0030198,GO:0071909,GO:0030324,GO:0071910,GO:0030814,GO:0072189,GO:0035469,GO:0001822,GO:0090090,GO:0045494,GO:0001947,GO:0097543,GO:0048496,GO:0003283	ciliary base|convergent extension involved in gastrulation|molecular_function|non-motile cilium assembly|cilium assembly|cellular_component|kidney morphogenesis|cilium|lipid metabolic process|establishment or maintenance of cell polarity|determination of left/right symmetry|biological_process|determination of intestine left/right asymmetry|extracellular matrix organization|determination of stomac…
NONRATT009722.2	5.71503	0	11.4301	Inf	Inf	0.00766158	0.37423	Up	2.89e-19	1.08e-29	1.34e-26	1.57e-30	5.1e-26	2.3298	1.15316	1.2e-08	1.29e-24	0.266801	Chr14	7054175	7054577	-	XM_017599163.1	0	sense	genic	exonic	nested	Nudt9	GeneID:305149,Genbank:XM_017599163.1,RGD:1359522	nudix hydrolase 9, transcript variant X3	GO:0046032,GO:0046709,GO:0047631,GO:0005739,GO:0043262	ADP catabolic process|IDP catabolic process|ADP-ribose diphosphatase activity|mitochondrion|adenosine-diphosphatase activity	rno00230	Purine metabolism
NONRATT021715.2	3.71977	0	7.43954	Inf	Inf	0.00771777	0.375006	Up	0.000739321	3.85e-68	1.73e-21	1.03e-69	0.0100545	0.425139	0.0869722	1.26e-07	0.181883	0.556536	Chr4	146552858	146554662	-	XM_017593024.1	3722	sense	intergenic	downstream	same_strand	LOC108350747	GeneID:108350747,Genbank:XM_017593024.1	endogenous retrovirus group K member 10 Gag polyprotein-like
TCONS_00025482	90.0328	144.056	36.0095	0.249969	-2.00018	0.00775819	0.375006	Down	2.65322	2.77903	2.83472	7.70337	1.94198	1.25849	1.52885	0.811336	0.0584409	0.762533	Chr6	26201613	26205300	+	NM_001106709.2	8783	antisense	intergenic	downstream	convergent	Slc4a1ap	GeneID:298805,Genbank:NM_001106709.2,RGD:1307080	solute carrier family 4 member 1 adaptor protein	GO:0005886,GO:0043231,GO:0003729,GO:0005654	plasma membrane|intracellular membrane-bounded organelle|mRNA binding|nucleoplasm
NONRATT028246.2	799.654	1149.8	449.512	0.390949	-1.35495	0.00776118	0.375006	Down	21.1074	24.118	20.8527	13.8983	21.763	1.93551	12.2487	0.00167154	13.4721	11.2591	Chr8	6133007	6134520	-	XM_006242489.3	0	sense	genic	exonic	overlapping	Yap1	GeneID:363014,Genbank:XM_006242489.3,RGD:1306035	yes-associated protein 1, transcript variant X2	GO:0005634,GO:0005654,GO:0005667,GO:0005737,GO:0005829,GO:0006351,GO:0035019,GO:0006974,GO:0035329,GO:0006975,GO:0042127,GO:0008022,GO:0044212,GO:0045893,GO:0045944,GO:0071148,GO:0046622,GO:0071149,GO:0046982,GO:0071300,GO:0048339,GO:0071480,GO:0072091,GO:0072307,GO:0000902,GO:0090263,GO:0000978,GO:1902459,GO:0001076,GO:1903507,GO:0001570,GO:0003143,GO:0003682,GO:0003713,GO:0003714,GO:0008283,GO:…	nucleus|nucleoplasm|transcription factor complex|cytoplasm|cytosol|transcription, DNA-templated|somatic stem cell population maintenance|cellular response to DNA damage stimulus|hippo signaling|DNA damage induced protein phosphorylation|regulation of cell proliferation|protein C-terminus binding|transcription regulatory region DNA binding|positive regulation of transcription, DNA-templated|positi…	rno04390,rno04392	Hippo signaling pathway|Hippo signaling pathway - multiple species
NONRATT026076.2	14.3424	0.19473	28.49	146.305	7.19284	0.00777082	0.375006	Up	6.46e-08	7.7e-10	0.0273139	4.48e-13	1.68e-10	3.42197	0.0569021	0.0473394	4.5003	0.00236465	Chr7	117765346	117765905	+	XM_006241859.3	0	sense	genic	exonic	overlapping	Mfsd3	GeneID:500899,Genbank:XM_006241859.3,RGD:1560274	major facilitator superfamily domain containing 3, transcript variant X1	GO:1902600,GO:0005887,GO:0006810,GO:0015295	proton transmembrane transport|integral component of plasma membrane|transport|solute:proton symporter activity
NONRATT028042.2	20.0018	6.77895	33.2247	4.90115	2.29312	0.00786969	0.378641	Up	0.215631	0.209487	0.140924	0.218828	0.22612	0.397811	1.9454	1.02661	0.988825	0.434544	Chr8	117350066	117350969	+	XM_006243751.3	0	sense	genic	exonic	nested	Impdh2	GeneID:301005,Genbank:XM_006243751.3,RGD:735092	inosine monophosphate dehydrogenase 2, transcript variant X1	GO:0046872,GO:0003938,GO:0051289,GO:0005634,GO:0055114,GO:0005737,GO:0005829,GO:0006164,GO:0060041,GO:0071353,GO:0006177,GO:0006183,GO:0007623,GO:0000166,GO:0046651	metal ion binding|IMP dehydrogenase activity|protein homotetramerization|nucleus|oxidation-reduction process|cytoplasm|cytosol|purine nucleotide biosynthetic process|retina development in camera-type eye|cellular response to interleukin-4|GMP biosynthetic process|GTP biosynthetic process|circadian rhythm|nucleotide binding|lymphocyte proliferation	rno00230,rno00983	Purine metabolism|Drug metabolism - other enzymes
TCONS_00000059	3425.13	5197.9	1652.36	0.317889	-1.6534	0.00789733	0.378836	Down	613.658	350.026	424.57	399.197	29.693	221.661	163.029	79.466	98.9381	0.0030366	Chr1	11962889	12009246	+	XM_003748653.4	0	antisense	genic	intronic	containing	LOC100909599	GeneID:100909599,Genbank:XM_003748653.4,RGD:6502578	probable ATP-dependent RNA helicase YTHDC2-like
NONRATT022458.2	3.67928	0	7.35856	Inf	Inf	0.00796667	0.381025	Up	6.89e-20	0	1.07e-30	9.75e-31	3.51e-30	0.457612	0.0740609	0.325365	0.279584	0.411315	Chr5	126960011	126968115	+	NM_199383.2	0	sense	genic	exonic	overlapping	Yipf1	GeneID:298312,Genbank:NM_199383.2,RGD:735206	Yip1 domain family, member 1	GO:0005797,GO:0005802,GO:0016021,GO:0017137,GO:0030133,GO:0031902,GO:0000138,GO:0005794	Golgi medial cisterna|trans-Golgi network|integral component of membrane|Rab GTPase binding|transport vesicle|late endosome membrane|Golgi trans cisterna|Golgi apparatus
NONRATT027945.2	4.62829	0.176166	9.08042	51.5447	5.68775	0.00803119	0.382126	Up	0.0221298	2.86e-06	2.72e-09	4.05e-23	4.65e-24	0.100152	0.0423349	0.0856104	0.336903	0.299482	Chr8	99625585	99641486	+	XM_006243536.2	0	sense	genic	exonic	nested	Plscr1	GeneID:117540,Genbank:XM_006243536.2,RGD:620521	phospholipid scramblase 1, transcript variant X1	GO:0005730,GO:0005794,GO:0005829,GO:0006955,GO:0005886,GO:0010628,GO:0015914,GO:0016020,GO:0017121,GO:0033003,GO:0017124,GO:0035455,GO:0017128,GO:0035456,GO:0042609,GO:0043065,GO:0001077,GO:0060368,GO:0045071,GO:0070782,GO:0003677,GO:0005154,GO:0071222,GO:0005509,GO:0071345,GO:0005634,GO:0097193,GO:0005887,GO:0006366,GO:0006659,GO:0006915,GO:0006953,GO:0019899,GO:0030099,GO:0031012,GO:0045089,GO:…	nucleolus|Golgi apparatus|cytosol|immune response|plasma membrane|positive regulation of gene expression|phospholipid transport|membrane|phospholipid scrambling|regulation of mast cell activation|SH3 domain binding|response to interferon-alpha|phospholipid scramblase activity|response to interferon-beta|CD4 receptor binding|positive regulation of apoptotic process|transcriptional activator activi…
TCONS_00026268	165.531	72.1883	258.873	3.58609	1.84241	0.00803725	0.382126	Up	0.61361	1.00159	0.320209	0.434759	0.851523	1.69374	1.98833	4.65626	1.30902	1.52319	Chr6	25585396	25598716	-	NM_001013146.1	220	sense	intergenic	downstream	same_strand	Fosl2	GeneID:25446,Genbank:NM_001013146.1,RGD:2628	FOS like 2, AP-1 transcription factor subunit, transcript variant 2	GO:0003682,GO:0003690,GO:0003700,GO:0005634,GO:0030431,GO:0005654,GO:0032355,GO:0006357,GO:0032570,GO:0034097,GO:0035902,GO:0043434,GO:0043565,GO:0044212,GO:0045893,GO:0000977,GO:0000978,GO:0000982,GO:0001228,GO:0001661,GO:0001666,GO:0003334,GO:0003677,GO:0006366,GO:0007565,GO:0007568,GO:0007623,GO:0009409,GO:0009416,GO:0009612,GO:0045944,GO:0009636,GO:0048146,GO:0009648,GO:0051591,GO:0014070	chromatin binding|double-stranded DNA binding|DNA binding transcription factor activity|nucleus|sleep|nucleoplasm|response to estradiol|regulation of transcription by RNA polymerase II|response to progesterone|response to cytokine|response to immobilization stress|response to peptide hormone|sequence-specific DNA binding|transcription regulatory region DNA binding|positive regulation of transcrip…	rno04380	Osteoclast differentiation
NONRATT028304.2	51.0528	23.2959	78.8096	3.38298	1.7583	0.00809552	0.383167	Up	0.256439	2.07654	0.393664	1.23131	0.575888	1.80116	2.83606	3.83341	2.72234	3.95475	Chr8	21518713	21542775	-	XM_008765963.2	0	sense	genic	exonic	nested	Zfp266	GeneID:367034,Genbank:XM_008765963.2,RGD:1308643	zinc finger protein 266, transcript variant X1	GO:0005634,GO:0006355,GO:0046872,GO:0003676,GO:0003700,GO:0005622	nucleus|regulation of transcription, DNA-templated|metal ion binding|nucleic acid binding|DNA binding transcription factor activity|intracellular
NONRATT021531.2	22.2425	36.5656	7.91933	0.216579	-2.20704	0.00815794	0.383167	Down	3.4773	0.224883	2.74878	1.59867	3.47463	0.374791	7.39e-25	1.10232	0.698864	0.260941	Chr4	113952874	113954236	-	XM_006236712.3	0	sense	genic	exonic	overlapping	Wbp1	GeneID:297381,Genbank:XM_006236712.3,RGD:1304961	WW domain binding protein 1, transcript variant X1	GO:0016021,GO:0050699	integral component of membrane|WW domain binding
NONRATT010014.2	152.444	50.2905	254.597	5.06252	2.33986	0.00817078	0.383167	Up	2.01227	4.19173	2.09642	1.22622	1.65238	4.97189	13.5817	23.7344	5.71957	6.47451	Chr14	86800339	86803328	-	XM_006251218.3	3947	sense	intergenic	upstream	same_strand	Myo1g	GeneID:289785,Genbank:XM_006251218.3,RGD:1306016	myosin IG, transcript variant X1	GO:0031256,GO:0003779,GO:0031589,GO:0005524,GO:0038096,GO:0005546,GO:0005547,GO:0005886,GO:0005902,GO:0006887,GO:0043325,GO:0006909,GO:0071976,GO:0007018,GO:0120117,GO:0008017,GO:0016459,GO:0001891,GO:0030027,GO:0002456,GO:0030175,GO:0003777	leading edge membrane|actin binding|cell-substrate adhesion|ATP binding|Fc-gamma receptor signaling pathway involved in phagocytosis|phosphatidylinositol-4,5-bisphosphate binding|phosphatidylinositol-3,4,5-trisphosphate binding|plasma membrane|microvillus|exocytosis|phosphatidylinositol-3,4-bisphosphate binding|phagocytosis|cell gliding|microtubule-based movement|T cell meandering migration|micro…
NONRATT011739.2	320.399	175.885	464.913	2.64327	1.40233	0.00818433	0.383167	Up	1.79616	1.74364	1.27387	1.5716	1.90005	2.90838	3.74507	7.87262	3.96691	2.73038	Chr16	7097579	7103524	-	NM_175580.2	0	sense	genic	exonic	containing	Gnl3	GeneID:290556,Genbank:NM_175580.2,RGD:631354	G protein nucleolar 3	GO:0042127,GO:0005525,GO:0042254,GO:0005634,GO:0048027,GO:0005654,GO:0005730,GO:0008283,GO:1902895,GO:0016604,GO:1904816,GO:0017145,GO:0019827,GO:0003924,GO:0032206,GO:0005515,GO:0033235	regulation of cell proliferation|GTP binding|ribosome biogenesis|nucleus|mRNA 5'-UTR binding|nucleoplasm|nucleolus|cell proliferation|positive regulation of pri-miRNA transcription by RNA polymerase II|nuclear body|positive regulation of protein localization to chromosome, telomeric region|stem cell division|stem cell population maintenance|GTPase activity|positive regulation of telomere maintena…	rno03008	Ribosome biogenesis in eukaryotes
NONRATT023869.2	4237.72	6059.4	2416.05	0.398727	-1.32653	0.00819116	0.383167	Down	98.1489	102.235	93.7843	85.1837	88.4482	34.5003	29.38	29.7898	42.4362	46.7574	Chr5	166049195	166050930	-	NM_057200.2	0	sense	genic	intronic	nested	Kif1b	GeneID:117548,Genbank:NM_057200.2,RGD:621520	kinesin family member 1B	GO:0005871,GO:0005874,GO:0005875,GO:0006098,GO:0007018,GO:0010970,GO:0016020,GO:0016192,GO:0016887,GO:0043005,GO:0019521,GO:0046982,GO:0019900,GO:0047497,GO:0030424,GO:0055114,GO:0071821,GO:0097110,GO:1904115,GO:0003777,GO:1904647,GO:1990090,GO:1990778,GO:0004616,GO:0005515,GO:0005524,GO:0005739,GO:0007270,GO:0007274,GO:0008017,GO:0008089,GO:0030425,GO:0030659,GO:0008574,GO:0010628,GO:0030705,GO:…	kinesin complex|microtubule|microtubule associated complex|pentose-phosphate shunt|microtubule-based movement|transport along microtubule|membrane|vesicle-mediated transport|ATPase activity|neuron projection|D-gluconate metabolic process|protein heterodimerization activity|kinase binding|mitochondrion transport along microtubule|axon|oxidation-reduction process|FANCM-MHF complex|scaffold protein …
NONRATT010919.2	111.421	165.466	57.3763	0.346755	-1.52801	0.00820221	0.383167	Down	8.48275	4.11951	10.045	5.18654	4.64168	3.35794	1.97197	1.69109	1.37369	2.66503	Chr15	34601036	34897680	-	NM_013092.1	0	sense	genic	exonic	containing	Cma1	GeneID:25627,Genbank:NM_013092.1,RGD:2365	chymase 1	GO:0045766,GO:0016485,GO:0004252,GO:0050720,GO:0022617,GO:0071333,GO:0030141,GO:0005576,GO:0005615,GO:0005622,GO:0005737,GO:0030901,GO:0006508,GO:0031012,GO:0006518,GO:0034769,GO:0006955,GO:0004175,GO:0042277,GO:0008233,GO:0043231,GO:0008236	positive regulation of angiogenesis|protein processing|serine-type endopeptidase activity|interleukin-1 beta biosynthetic process|extracellular matrix disassembly|cellular response to glucose stimulus|secretory granule|extracellular region|extracellular space|intracellular|cytoplasm|midbrain development|proteolysis|extracellular matrix|peptide metabolic process|basement membrane disassembly|immun…	rno04614	Renin-angiotensin system
NONRATT026705.2	7.11042	0.752535	13.4683	17.8973	4.16167	0.00825001	0.384283	Up	0.0588013	0.0430926	2.84e-16	0.00456504	0.0810456	0.554657	0.667233	0.227061	1.64793	7.56e-20
NONRATT018896.2	1427.26	806.989	2047.53	2.53725	1.34327	0.00832402	0.38661	Up	40.1521	41.0774	63.0404	39.5567	36.6719	95.2121	92.5611	176.772	81.6605	102.38	Chr3	163815275	163817913	+	NM_001047860.1	0	antisense	genic	intronic	nested	Znfx1	GeneID:296384,Genbank:NM_001047860.1,RGD:1306344	zinc finger, NFX1-type containing 1	GO:0008270,GO:0003700,GO:0005634,GO:0006355	zinc ion binding|DNA binding transcription factor activity|nucleus|regulation of transcription, DNA-templated
NONRATT013782.2	33.2249	53.1725	13.2773	0.249703	-2.00171	0.00835953	0.38714	Down	1.55587	3.3059	2.37081	0.268212	3.59201	0.148006	1.29485	6.3e-07	1.05e-13	1.2306	Chr18	31295679	31296436	-	XM_017601102.1	33645	sense	intergenic	downstream	same_strand	Pcdh1	GeneID:307481,Genbank:XM_017601102.1,RGD:1308490	protocadherin 1, transcript variant X1	GO:0043231,GO:0005634,GO:0005730,GO:0030054	intracellular membrane-bounded organelle|nucleus|nucleolus|cell junction
NONRATT006831.2	87.0755	43.8866	130.264	2.9682	1.56959	0.00840101	0.387943	Up	2.32307	1.56597	1.58633	1.5388	2.35754	4.74877	7.13056	9.08278	3.07596	2.86225	Chr11	25456749	25457380	-	NM_198761.1	111	sense	intergenic	upstream	same_strand	Adamts5	GeneID:304135,Genbank:NM_198761.1,RGD:735196	ADAM metallopeptidase with thrombospondin type 1 motif, 5	GO:0005578,GO:0005615,GO:0006508,GO:0007229,GO:0008201,GO:0008270,GO:0042742,GO:0044691,GO:0050840,GO:0003674,GO:0004222,GO:0005575	proteinaceous extracellular matrix|extracellular space|proteolysis|integrin-mediated signaling pathway|heparin binding|zinc ion binding|defense response to bacterium|tooth eruption|extracellular matrix binding|molecular_function|metalloendopeptidase activity|cellular_component
NONRATT004200.2	12.497	0.18769	24.8064	132.167	7.04621	0.00847288	0.390141	Up	6.77e-18	0.0309648	1.8e-11	2.93e-22	2.7e-07	4.87e-13	1.52293	0.309056	3.16198	5.18e-15	Chr10	34317993	34318643	+	XM_343883.7	0	sense	genic	exonic	overlapping	RGD1560464	GeneID:363584,Genbank:XM_343883.7,RGD:1560464	similar to hypothetical protein FLJ38426, transcript variant X1
TCONS_00030792	47.5507	75.0652	20.0361	0.266916	-1.90554	0.00853913	0.391439	Down	1.13695	1.02107	0.0927154	0.848537	1.70986	0.368989	1.27e-19	0.0648317	0.157431	0.680266	Chr9	49938163	49957570	+	NM_031677.1	0	antisense	genic	exonic	overlapping	Fhl2	GeneID:63839,Genbank:NM_031677.1,RGD:61963	four and a half LIM domains 2	GO:0043066,GO:0003712,GO:0005515,GO:0045892,GO:0005634,GO:0006351,GO:0006357,GO:0008134,GO:0046872,GO:0055014,GO:0009725,GO:0055015,GO:0030018,GO:0060347,GO:0000122,GO:0031430,GO:0042802,GO:0001649	negative regulation of apoptotic process|transcription cofactor activity|protein binding|negative regulation of transcription, DNA-templated|nucleus|transcription, DNA-templated|regulation of transcription by RNA polymerase II|transcription factor binding|metal ion binding|atrial cardiac muscle cell development|response to hormone|ventricular cardiac muscle cell development|Z disc|heart trabecula…	rno04380	Osteoclast differentiation
NONRATT023332.2	31.6019	53.0122	10.1916	0.19225	-2.37894	0.0085498	0.391439	Down	4.21229	0.821556	5.60688	2.17113	2.17664	2.63368	2.84e-10	0.00104052	8.58e-13	0.294677	Chr5	92038215	92039002	-	NM_001206675.1	0	sense	genic	exonic	nested	Tmem261	GeneID:298147,Genbank:NM_001206675.1,RGD:1309148	transmembrane protein 261	GO:0032981,GO:0005743,GO:0005747,GO:0016021	mitochondrial respiratory chain complex I assembly|mitochondrial inner membrane|mitochondrial respiratory chain complex I|integral component of membrane
NONRATT028816.2	38.8586	0	77.7172	Inf	Inf	0.00865848	0.395259	Up	1.72e-10	9.38e-09	2.12e-08	6.45e-08	2.16e-05	1.465	0.00898465	4.93419	2.72e-05	1.06e-06	Chr8	90387337	90388899	-	XM_006243470.1	0	sense	genic	exonic	overlapping	Phip	GeneID:315843,Genbank:XM_006243470.1,RGD:1564964	pleckstrin homology domain interacting protein, transcript variant X1	GO:0043568,GO:0005634,GO:0045840,GO:0006357,GO:0045893,GO:0006606,GO:0007010,GO:0008284,GO:0008286,GO:0045944,GO:0008360,GO:0070577,GO:0010800,GO:2001237,GO:0022604,GO:0033138,GO:0001932,GO:0040008,GO:0005158,GO:0043066	positive regulation of insulin-like growth factor receptor signaling pathway|nucleus|positive regulation of mitotic nuclear division|regulation of transcription by RNA polymerase II|positive regulation of transcription, DNA-templated|protein import into nucleus|cytoskeleton organization|positive regulation of cell proliferation|insulin receptor signaling pathway|positive regulation of transcripti…
NONRATT017321.2	17.8631	29.7657	5.96057	0.20025	-2.32013	0.00868242	0.395259	Down	0.790111	0.889468	1.09436	0.54206	0.274942	0.0306986	0.0910215	0.153033	0.124042	0.307972	Chr20	19948776	20005983	+	NM_031805.1	0	sense	genic	exonic	nested	Ank3	GeneID:361833,Genbank:NM_031805.1,RGD:620157	ankyrin 3, node of Ranvier (ankyrin G), transcript variant 1	GO:0007165,GO:0007409,GO:0007411,GO:0007528,GO:0008092,GO:0009925,GO:0009986,GO:0030018,GO:0010628,GO:0030315,GO:0010650,GO:0030424,GO:0010765,GO:0030425,GO:0030507,GO:0030674,GO:0031594,GO:0044325,GO:0033268,GO:0045184,GO:0033270,GO:0045202,GO:0045211,GO:0045296,GO:0045838,GO:0000281,GO:1902260,GO:0050808,GO:0005200,GO:0071286,GO:0005515,GO:2000651,GO:0005764,GO:2001259,GO:0005886,GO:0005923,GO:…	signal transduction|axonogenesis|axon guidance|neuromuscular junction development|cytoskeletal protein binding|basal plasma membrane|cell surface|Z disc|positive regulation of gene expression|T-tubule|positive regulation of cell communication by electrical coupling|axon|positive regulation of sodium ion transport|dendrite|spectrin binding|protein binding, bridging|neuromuscular junction|ion chann…	rno05205	Proteoglycans in cancer
NONRATT001823.2	14.5349	4.19395	24.8758	5.93135	2.56836	0.00882094	0.399375	Up	1.55e-10	0.0436939	5.01e-05	0.543279	1.41e-32	1.01311	0.520137	1.05649	0.0729333	0.829397	Chr1	266477759	266478694	+	XM_017588707.1	4093	sense	intergenic	upstream	same_strand	As3mt	GeneID:140925,Genbank:XM_017588707.1,RGD:621325	arsenite methyltransferase, transcript variant X1	GO:0032259,GO:0006479,GO:0046685,GO:0008168,GO:0008276,GO:0008757,GO:0009404,GO:0018872,GO:0030791,GO:0005739,GO:0030792,GO:0005829	methylation|protein methylation|response to arsenic-containing substance|methyltransferase activity|protein methyltransferase activity|S-adenosylmethionine-dependent methyltransferase activity|toxin metabolic process|arsonoacetate metabolic process|arsenite methyltransferase activity|mitochondrion|methylarsonite methyltransferase activity|cytosol
TCONS_00023355	15.4312	26.044	4.81844	0.185011	-2.43432	0.00887059	0.399375	Down	1.94078	2.54767	1.97967	0.101985	2.59094	1.28e-14	0.00762977	0.822372	1.21e-06	0.786902	Chr5	6372710	6458424	+
NONRATT000663.2	256.112	371.203	141.021	0.379902	-1.3963	0.00888078	0.399375	Down	19.9417	18.2455	17.7636	16.8079	10.6749	5.60721	6.47096	2.26844	9.0179	7.70212	Chr1	100489764	100490470	+	XM_006229000.3	4642	antisense	intergenic	downstream	convergent	Emc10	GeneID:292878,Genbank:XM_006229000.3,RGD:1303214	ER membrane protein complex subunit 10, transcript variant X1	GO:0072546,GO:0016021	ER membrane protein complex|integral component of membrane
NONRATT000926.2	7.20101	0	14.402	Inf	Inf	0.00890276	0.399375	Up	5.34e-26	0	0	0	0	6.57e-45	2.6109	2.6494	0	1.83e-23	Chr1	147763228	147808369	+	NM_001013904.1	0	sense	genic	exonic	nested	Cyp2c6v1	GeneID:293989,Genbank:NM_001013904.1,RGD:619934	cytochrome P450, family 2, subfamily C, polypeptide 6, variant 1	GO:0070330,GO:0031090,GO:0016705,GO:0004497,GO:0042493,GO:0016712,GO:0005506,GO:0042738,GO:0017144,GO:0005575,GO:0005737,GO:0005789,GO:0006082,GO:0006805,GO:0008202,GO:0043231,GO:0019373,GO:0008392,GO:0046483,GO:0019899,GO:0008395,GO:0055114,GO:0020037,GO:0003674,GO:0016098,GO:0016491	aromatase activity|organelle membrane|oxidoreductase activity, acting on paired donors, with incorporation or reduction of molecular oxygen|monooxygenase activity|response to drug|oxidoreductase activity, acting on paired donors, with incorporation or reduction of molecular oxygen, reduced flavin or flavoprotein as one donor, and incorporation of one atom of oxygen|iron ion binding|exogenous drug…	rno00140,rno00590,rno00591,rno00830,rno04726,rno04750,rno05204	Steroid hormone biosynthesis|Arachidonic acid metabolism|Linoleic acid metabolism|Retinol metabolism|Serotonergic synapse|Inflammatory mediator regulation of TRP channels|Chemical carcinogenesis
NONRATT025239.2	21.8613	35.7466	7.97595	0.223125	-2.16408	0.00891648	0.399375	Down	4.3678	1.01572	2.05737	0.616204	2.51424	0.301184	0.38892	0.571193	0.580318	0.486209	Chr6	110166093	110166555	-	NM_001134559.1	0	antisense	genic	intronic	nested	Gpatch2l	GeneID:314325,Genbank:NM_001134559.1,RGD:1308907	G patch domain containing 2-like
NONRATT033326.1	8.17927	16.3585	0	0	Inf-	0.00893662	0.399375	Down	7.65e-22	4.04e-14	5.01e-23	4.51419	3.59868	7.19e-28	6.29e-25	1.29e-27	1.83e-23	1.03e-25	Chr6	99041269	99042155	+	XM_017594540.1	0	sense	genic	exonic	nested	Syne2	GeneID:366669,Genbank:XM_017594540.1,RGD:1305248	spectrin repeat containing nuclear envelope protein 2, transcript variant X1	GO:0045111,GO:0030018,GO:0005640,GO:0051642,GO:0030335,GO:0005737,GO:0090286,GO:0031022,GO:0005739,GO:1902017,GO:0005925,GO:0006998,GO:0007097,GO:0007163,GO:0031258,GO:0010761,GO:0031527,GO:0016235,GO:0031965,GO:0016529,GO:0031981,GO:0021817,GO:0003779,GO:0034504,GO:0030016,GO:0005634,GO:0034993,GO:0005635	intermediate filament cytoskeleton|Z disc|nuclear outer membrane|centrosome localization|positive regulation of cell migration|cytoplasm|cytoskeletal anchoring at nuclear membrane|nuclear migration along microfilament|mitochondrion|regulation of cilium assembly|focal adhesion|nuclear envelope organization|nuclear migration|establishment or maintenance of cell polarity|lamellipodium membrane|fibro…
NONRATT030656.2	18.9791	6.30621	31.652	5.01918	2.32745	0.00894679	0.399375	Up	0.403608	0.566525	0.0791124	0.31174	4.32e-30	0.625693	1.06341	2.01793	2.02524	0.812992	ChrX	105404377	105405321	+	NM_001128065.1	0	sense	genic	exonic	nested	Rpl36a	GeneID:292964,Genbank:NM_001128065.1,RGD:1306640	ribosomal protein L36a	GO:0005783,GO:0005829,GO:0005886,GO:0006412,GO:0008150,GO:0022625,GO:0042788,GO:0002181,GO:0003674,GO:0003735	endoplasmic reticulum|cytosol|plasma membrane|translation|biological_process|cytosolic large ribosomal subunit|polysomal ribosome|cytoplasmic translation|molecular_function|structural constituent of ribosome	rno03010	Ribosome
NONRATT010236.2	15.3607	25.9933	4.72798	0.181892	-2.45884	0.00897488	0.399519	Down	0.402819	1.35987	0.516138	0.618709	0.136156	0.13463	1.08e-24	0.133976	6.37e-28	0.276991	Chr15	3746595	3748248	+	XM_017599823.1	0	sense	genic	exonic	nested	NEWGENE_621802	GeneID:103693838,Genbank:XM_017599823.1,RGD:9174132	calcium/calmodulin-dependent protein kinase II gamma, transcript variant X10			rno04012,rno04310,rno04066,rno04020,rno04024,rno04114,rno04217,rno04911,rno04922,rno04912,rno04921,rno04916,rno04925,rno04261,rno04971,rno04725,rno04728,rno04720,rno04722,rno04740,rno04750,rno04360,rno04713,rno05200,rno05205,rno05214,rno05031,rno04934,rno05152	ErbB signaling pathway|Wnt signaling pathway|HIF-1 signaling pathway|Calcium signaling pathway|cAMP signaling pathway|Oocyte meiosis|Necroptosis|Insulin secretion|Glucagon signaling pathway|GnRH signaling pathway|Oxytocin signaling pathway|Melanogenesis|Aldosterone synthesis and secretion|Adrenergic signaling in cardiomyocytes|Gastric acid secretion|Cholinergic synapse|Dopaminergic synapse|Long-t…
NONRATT020157.2	48.5222	6.60754	90.4368	13.6869	3.77472	0.00902001	0.400419	Up	0.000110437	1.19e-12	4.78e-12	2.29e-17	0.573476	3.72577	0.00165875	1.51954	2.52e-05	2.91393	Chr4	9767862	9774258	+	XM_017592472.1	0	sense	genic	exonic	overlapping	Reln	GeneID:24718,Genbank:XM_017592472.1,RGD:3553	reelin, transcript variant X2	GO:0050804,GO:0051057,GO:0005615,GO:0051412,GO:0051602,GO:0051968,GO:0090129,GO:0005737,GO:0060291,GO:0097114,GO:0007494,GO:0097119,GO:0007612,GO:0005886,GO:0007613,GO:0006508,GO:0097120,GO:0007616,GO:0097477,GO:0007626,GO:0014068,GO:0008236,GO:0014070,GO:0008306,GO:0016358,GO:0016477,GO:0017085,GO:0018108,GO:0000904,GO:0021800,GO:0001764,GO:0021819,GO:0021511,GO:0021854,GO:0021987,GO:0003674,GO:…	modulation of chemical synaptic transmission|positive regulation of small GTPase mediated signal transduction|extracellular space|response to corticosterone|response to electrical stimulus|positive regulation of synaptic transmission, glutamatergic|positive regulation of synapse maturation|cytoplasm|long-term synaptic potentiation|NMDA glutamate receptor clustering|midgut development|postsynaptic…	rno04151,rno04512,rno04510,rno05165	PI3K-Akt signaling pathway|ECM-receptor interaction|Focal adhesion|Human papillomavirus infection
NONRATT014567.2	26.5998	53.0067	0.19303	0.00364163	-8.1012	0.00909699	0.402724	Down	4.64e-14	1.61e-12	4.1e-12	10.9734	5.43931	1.02e-07	7.95e-14	7.46e-12	0.0633367	1.32e-10	Chr19	25820352	25820775	-	XM_006255308.3	0	sense	genic	exonic	nested	Nf1x	GeneID:81524,Genbank:XM_006255308.3,RGD:69080	nuclear factor 1 X, transcript variant X2	GO:0000981,GO:0001228,GO:0005634,GO:0005654,GO:0006260,GO:0006366,GO:0021549,GO:0021680,GO:0021707,GO:0045944,GO:0000122,GO:0048708,GO:0000977	RNA polymerase II transcription factor activity, sequence-specific DNA binding|transcriptional activator activity, RNA polymerase II transcription regulatory region sequence-specific DNA binding|nucleus|nucleoplasm|DNA replication|transcription by RNA polymerase II|cerebellum development|cerebellar Purkinje cell layer development|cerebellar granule cell differentiation|positive regulation of tran…
NONRATT002073.2	13.9122	3.55389	24.2704	6.82926	2.77173	0.00927414	0.409438	Up	0.52623	0.122394	0.377141	7.9e-24	0.381745	0.844946	1.18474	3.62377	0.388994	3.12668	Chr1	37811143	37863769	-	NM_001139491.1	0	sense	genic	exonic	overlapping	LOC680200	GeneID:680200,Genbank:NM_001139491.1,RGD:1594231	similar to zinc finger protein 455	GO:0005634,GO:0006355,GO:0046872,GO:0003676,GO:0003700,GO:0005622	nucleus|regulation of transcription, DNA-templated|metal ion binding|nucleic acid binding|DNA binding transcription factor activity|intracellular
NONRATT013260.2	6.97933	0	13.9587	Inf	Inf	0.00935277	0.411778	Up	2.95e-17	0	1.55e-29	3.55e-29	2.51e-30	1.28e-23	1.05e-24	2.00641	2.27606	2.53e-22	Chr18	16631205	16636079	+	XM_006254466.3	0	sense	genic	exonic	nested	Mocos	GeneID:361300,Genbank:XM_006254466.3,RGD:1308496	molybdenum cofactor sulfurase, transcript variant X4	GO:0030151,GO:0030170,GO:0043545,GO:0102867,GO:0006777,GO:0008265,GO:0016829	molybdenum ion binding|pyridoxal phosphate binding|molybdopterin cofactor metabolic process|molybdenum cofactor sulfurtransferase activity|Mo-molybdopterin cofactor biosynthetic process|Mo-molybdopterin cofactor sulfurase activity|lyase activity	rno00790	Folate biosynthesis
NONRATT026143.2	3.52896	0	7.05791	Inf	Inf	0.00944337	0.414296	Up	0	0	0	0	0	1.25534	0	1.26848	0	0.36877	Chr7	122835398	122835719	+	XM_017595367.1	0	sense	genic	intronic	nested	Ep300	GeneID:170915,Genbank:XM_017595367.1,RGD:620036	E1A binding protein p300, transcript variant X1	GO:0043969,GO:0044877,GO:0045444,GO:0001228,GO:0045471,GO:0001666,GO:0045727,GO:0045773,GO:0001756,GO:0051091,GO:0045793,GO:0001889,GO:0045815,GO:0001934,GO:0051592,GO:0045862,GO:0002039,GO:0060177,GO:0005634,GO:0060298,GO:0003677,GO:0060548,GO:0005654,GO:0003682,GO:0060765,GO:0005667,GO:0090043,GO:0061920,GO:0097157,GO:0061921,GO:0005737,GO:0097677,GO:0065004,GO:0005829,GO:0140065,GO:0008134,GO:…	histone H2B acetylation|protein-containing complex binding|fat cell differentiation|transcriptional activator activity, RNA polymerase II transcription regulatory region sequence-specific DNA binding|response to ethanol|response to hypoxia|positive regulation of translation|positive regulation of axon extension|somitogenesis|positive regulation of DNA binding transcription factor activity|positiv…	rno04310,rno04330,rno04350,rno04630,rno04066,rno04068,rno04024,rno04110,rno04520,rno04922,rno04919,rno04916,rno04720,rno05200,rno05206,rno05203,rno05211,rno05215,rno05016,rno05152,rno05166,rno05164,rno05161,rno05168,rno05167,rno05169,rno05165	Wnt signaling pathway|Notch signaling pathway|TGF-beta signaling pathway|Jak-STAT signaling pathway|HIF-1 signaling pathway|FoxO signaling pathway|cAMP signaling pathway|Cell cycle|Adherens junction|Glucagon signaling pathway|Thyroid hormone signaling pathway|Melanogenesis|Long-term potentiation|Pathways in cancer|MicroRNAs in cancer|Viral carcinogenesis|Renal cell carcinoma|Prostate cancer|Hunti…
TCONS_00029015	74.4643	10.1783	138.75	13.632	3.76892	0.00948232	0.414296	Up	0.10584	0.0465861	0.0252084	0.00430887	0.0566084	0.349126	0.448315	1.64893	0.193853	0.351135	Chr8	53043516	53052634	+	NM_001013181.1	0	antisense	genic	exonic	nested	Zbtb16	GeneID:353227,Genbank:NM_001013181.1,RGD:727921	zinc finger and BTB domain containing 16	GO:0005515,GO:0005634,GO:0005829,GO:0005886,GO:0006355,GO:0019904,GO:0007417,GO:0030097,GO:0008022,GO:0030326,GO:0032332,GO:0032991,GO:0045638,GO:0034504,GO:0045778,GO:0035116,GO:0045892,GO:0045893,GO:0048133,GO:0000122,GO:0051138,GO:0000980,GO:0051216,GO:0001206,GO:0001501,GO:0001823,GO:0003677,GO:0003690,GO:0003700,GO:0008285,GO:0009880,GO:0009952,GO:0016604,GO:0016605,GO:0035136,GO:0016607,GO:…	protein binding|nucleus|cytosol|plasma membrane|regulation of transcription, DNA-templated|protein domain specific binding|central nervous system development|hemopoiesis|protein C-terminus binding|embryonic limb morphogenesis|positive regulation of chondrocyte differentiation|protein-containing complex|negative regulation of myeloid cell differentiation|protein localization to nucleus|positive re…	rno05200,rno05202,rno05221	Pathways in cancer|Transcriptional misregulation in cancers|Acute myeloid leukemia
NONRATT003369.2	5.85784	0.583019	11.1327	19.0949	4.25511	0.009535	0.414296	Up	7.59e-22	2.65e-26	1.88e-23	4.57e-07	0.223064	0.939501	0.452373	4.15e-28	1.12157	2.0383	Chr1	215912599	215969689	-	NM_019130.2	54566	sense	intergenic	upstream	same_strand	Ins2	GeneID:24506,Genbank:NM_019130.2,RGD:2916	insulin 2	GO:0005159,GO:0005179,GO:0005615,GO:0008150,GO:0005634,GO:0008270,GO:0005732,GO:0008284,GO:0005737,GO:0008286,GO:0009749,GO:0010033,GO:0030546,GO:0010468,GO:0031667,GO:0032148,GO:0010469,GO:0032270,GO:0032460,GO:0032868,GO:0032880,GO:0000122,GO:0044877,GO:0033861,GO:0000165,GO:0045725,GO:0034214,GO:0000187,GO:0045740,GO:0042060,GO:0045818,GO:0002020,GO:0045821,GO:0045840,GO:0002674,GO:0045861,GO:…	insulin-like growth factor receptor binding|hormone activity|extracellular space|biological_process|nucleus|zinc ion binding|small nucleolar ribonucleoprotein complex|positive regulation of cell proliferation|cytoplasm|insulin receptor signaling pathway|response to glucose|response to organic substance|receptor activator activity|regulation of gene expression|response to nutrient levels|activatio…	rno04014,rno04015,rno04010,rno04066,rno04068,rno04072,rno04022,rno04151,rno04152,rno04150,rno04140,rno04114,rno04810,rno04911,rno04910,rno04923,rno04913,rno04914,rno04917,rno04960,rno04211,rno04213,rno05215,rno04930,rno04940,rno04950,rno04932,rno04931	Ras signaling pathway|Rap1 signaling pathway|MAPK signaling pathway|HIF-1 signaling pathway|FoxO signaling pathway|Phospholipase D signaling pathway|cGMP - PKG signaling pathway|PI3K-Akt signaling pathway|AMPK signaling pathway|mTOR signaling pathway|Autophagy - animal|Oocyte meiosis|Regulation of actin cytoskeleton|Insulin secretion|Insulin signaling pathway|Regulation of lipolysis in adipocyte|…
TCONS_00004908	56.4275	86.4161	26.4389	0.305948	-1.70864	0.00954775	0.414296	Down	2.13426	1.2062	2.87593	1.50902	1.05631	0.857736	0.818461	0.315165	0.534816	0.128436	Chr10	76686421	76689995	+
NONRATT027130.2	37.6662	58.5045	16.828	0.287636	-1.79768	0.00956744	0.414296	Down	2.529	2.76966	1.99881	1.63636	2.01074	0.116915	0.730804	0.238976	0.816477	1.16037	Chr7	121214616	121215334	-	NM_031524.1	124	sense	intergenic	downstream	same_strand	Pdgfb	GeneID:24628,Genbank:NM_031524.1,RGD:3283	platelet derived growth factor subunit B	GO:1902894,GO:1902895,GO:1904385,GO:1904707,GO:2000573,GO:1904754,GO:2000591,GO:1904899,GO:0042803,GO:0043025,GO:0002548,GO:0043406,GO:0003104,GO:0005102,GO:0045737,GO:0005161,GO:0045740,GO:0043410,GO:0007596,GO:0005518,GO:0045743,GO:0008083,GO:0045840,GO:0005615,GO:0048146,GO:0008284,GO:0048407,GO:0045892,GO:0048514,GO:0010544,GO:0008584,GO:0048661,GO:0009611,GO:0010628,GO:0048678,GO:0010629,GO:…	negative regulation of pri-miRNA transcription by RNA polymerase II|positive regulation of pri-miRNA transcription by RNA polymerase II|cellular response to angiotensin|positive regulation of vascular smooth muscle cell proliferation|positive regulation of DNA biosynthetic process|positive regulation of vascular associated smooth muscle cell migration|positive regulation of metanephric mesenchyma…	rno04014,rno04015,rno04010,rno04630,rno04072,rno04151,rno04060,rno04510,rno04540,rno04810,rno05200,rno05231,rno05206,rno05214,rno05218,rno05211,rno05215,rno05418,rno05166,rno05167,rno01521	Ras signaling pathway|Rap1 signaling pathway|MAPK signaling pathway|Jak-STAT signaling pathway|Phospholipase D signaling pathway|PI3K-Akt signaling pathway|Cytokine-cytokine receptor interaction|Focal adhesion|Gap junction|Regulation of actin cytoskeleton|Pathways in cancer|Choline metabolism in cancer|MicroRNAs in cancer|Glioma|Melanoma|Renal cell carcinoma|Prostate cancer|Fluid shear stress and…
NONRATT028178.2	15.2378	1.31383	29.1618	22.196	4.47223	0.00957826	0.414296	Up	3.31e-10	0.0932052	5.11e-11	1.92e-12	3.77e-09	8.03e-09	0.628034	9.89e-07	0.98262	0.298195	Chr8	129137250	129139257	+	XM_017595708.1	0	sense	genic	exonic	nested	Myrip	GeneID:360034,Genbank:XM_017595708.1,RGD:727731	myosin VIIA and Rab interacting protein, transcript variant X2	GO:0042470,GO:0017137,GO:0001750,GO:0045202,GO:0003779,GO:0030050,GO:0046872,GO:0005515,GO:0006886,GO:0015629,GO:0030133,GO:0048471,GO:0030667,GO:0016324,GO:0051018,GO:0030864,GO:0017022,GO:0031045,GO:0000145,GO:0032024	melanosome|Rab GTPase binding|photoreceptor outer segment|synapse|actin binding|vesicle transport along actin filament|metal ion binding|protein binding|intracellular protein transport|actin cytoskeleton|transport vesicle|perinuclear region of cytoplasm|secretory granule membrane|apical plasma membrane|protein kinase A binding|cortical actin cytoskeleton|myosin binding|dense core granule|exocyst|…
NONRATT028505.2	25.3633	42.4851	8.24141	0.193983	-2.36599	0.00959041	0.414296	Down	7.24588	0.701613	1.52157	2.81913	2.62025	0.525161	0.667017	0.435653	0.760679	0.358162	Chr8	50184496	50198061	-	XM_008766187.2	0	sense	genic	exonic	nested	Rnf214	GeneID:363056,Genbank:XM_008766187.2,RGD:1307500	ring finger protein 214, transcript variant X5
NONRATT032078.1	3.58845	7.1769	0	0	Inf-	0.00969466	0.417676	Down	0.153475	0.549251	0.19741	0.390495	0.0989491	0	0	0	0	0
TCONS_00020179	85.9104	127.717	44.1032	0.345318	-1.534	0.00976546	0.417692	Down	0.363145	0.215458	0.117449	0.192321	0.12235	0.139419	0.0752623	0.0253081	0.0119155	0.0870828	Chr3	175770296	175791084	+	NM_133608.2	47910	sense	intergenic	upstream	same_strand	Slco4a1	GeneID:171144,Genbank:NM_133608.2,RGD:620228	solute carrier organic anion transporter family, member 4a1	GO:0006811,GO:0015347,GO:0015349,GO:0016021,GO:0042403,GO:0043252,GO:0055085,GO:0070327,GO:0005215,GO:0005886,GO:0005887	ion transport|sodium-independent organic anion transmembrane transporter activity|thyroid hormone transmembrane transporter activity|integral component of membrane|thyroid hormone metabolic process|sodium-independent organic anion transport|transmembrane transport|thyroid hormone transport|transporter activity|plasma membrane|integral component of plasma membrane
TCONS_00015942	164.773	240.128	89.4182	0.372377	-1.42516	0.00981275	0.417692	Down	2.36823	2.28938	1.49378	1.6849	1.62878	0.948059	0.700474	0.479283	0.508354	0.806956	Chr2	98272308	98275879	+	XM_006232159.2	3123	sense	intergenic	downstream	same_strand	Pex2	GeneID:29534,Genbank:XM_006232159.2,RGD:61814	peroxisomal biogenesis factor 2, transcript variant X3	GO:0031648,GO:0003674,GO:0042632,GO:0005777,GO:0045540,GO:0005778,GO:0005779,GO:0006635,GO:0006699,GO:0007031,GO:0046872,GO:0007399,GO:0048147,GO:0008150,GO:0050680,GO:0016020,GO:0061630,GO:0016558,GO:0000038,GO:0016567,GO:0000122,GO:0016593,GO:0001764	protein destabilization|molecular_function|cholesterol homeostasis|peroxisome|regulation of cholesterol biosynthetic process|peroxisomal membrane|integral component of peroxisomal membrane|fatty acid beta-oxidation|bile acid biosynthetic process|peroxisome organization|metal ion binding|nervous system development|negative regulation of fibroblast proliferation|biological_process|negative regulati…	rno04146	Peroxisome
TCONS_00001708	12700.4	6001.24	19399.5	3.23258	1.69269	0.00981691	0.417692	Up	406.899	996.968	1.77e-25	767.134	1666.06	2707.92	2751.56	3424.51	7.92e-26	3292.05	Chr1	243279942	243283683	+	XM_006231216.3	0	sense	genic	intronic	nested	Kank1	GeneID:309429,Genbank:XM_006231216.3,RGD:1307714	KN motif and ankyrin repeat domains 1, transcript variant X4	GO:0046627,GO:0005737,GO:0090263,GO:0090303,GO:0005856,GO:0005886,GO:0008013,GO:0008150,GO:0010977,GO:1900025,GO:0030177,GO:1900028,GO:0030336,GO:2000114,GO:0030837,GO:2000393,GO:0003674,GO:0032587,GO:0005575,GO:0035024,GO:0005634	negative regulation of insulin receptor signaling pathway|cytoplasm|positive regulation of canonical Wnt signaling pathway|positive regulation of wound healing|cytoskeleton|plasma membrane|beta-catenin binding|biological_process|negative regulation of neuron projection development|negative regulation of substrate adhesion-dependent cell spreading|positive regulation of Wnt signaling pathway|negat…
NONRATT025797.2	56.7308	26.8648	86.5968	3.22343	1.6886	0.00985496	0.417692	Up	0.320814	0.465356	0.141665	0.105477	0.370173	0.117546	0.862317	1.51492	0.927749	0.956753	Chr7	54233689	54237880	+	XM_006241342.1	0	sense	genic	exonic	nested	Nap1l1	GeneID:89825,Genbank:XM_006241342.1,RGD:71094	nucleosome assembly protein 1-like 1, transcript variant X1	GO:0014010,GO:0019900,GO:0042470,GO:0043005,GO:0071375,GO:0005634,GO:0005737,GO:0006334	Schwann cell proliferation|kinase binding|melanosome|neuron projection|cellular response to peptide hormone stimulus|nucleus|cytoplasm|nucleosome assembly
NONRATT002358.2	16.427	5.28578	27.5683	5.21556	2.38282	0.00987591	0.417692	Up	0.0378096	0.280276	0.0544963	0.222162	4.26e-19	1.29924	0.845227	0.279033	0.114196	0.624216	Chr1	80335469	80336633	-	NM_001191071.1	0	sense	genic	exonic	overlapping	Mark4	GeneID:680407,Genbank:NM_001191071.1,RGD:1591792	microtubule affinity regulating kinase 4	GO:0036064,GO:0004674,GO:0043005,GO:0005515,GO:0043015,GO:0005524,GO:0005737,GO:0005813,GO:0005815,GO:0005874,GO:0050321,GO:0006468,GO:0007399,GO:0008017,GO:0008284,GO:0000226,GO:0015630,GO:0000930,GO:0030010,GO:0001578	ciliary basal body|protein serine/threonine kinase activity|neuron projection|protein binding|gamma-tubulin binding|ATP binding|cytoplasm|centrosome|microtubule organizing center|microtubule|tau-protein kinase activity|protein phosphorylation|nervous system development|microtubule binding|positive regulation of cell proliferation|microtubule cytoskeleton organization|microtubule cytoskeleton|gamm…
NONRATT011457.2	11.4401	1.10957	21.7706	19.6207	4.29431	0.00989995	0.417692	Up	0.11281	0.105206	1.96e-34	0.102618	1.21e-05	4.84e-33	1.1683	0.277655	3.08255	0.966378	Chr16	26032089	26032607	+	XM_006253055.3	48350	antisense	intergenic	downstream	convergent	LOC100910061	GeneID:100910061,Genbank:XM_006253055.3,RGD:6500479	E3 ubiquitin-protein ligase MARCH1-like
NONRATT009189.2	1321.94	761.098	1882.78	2.47377	1.30671	0.00991403	0.417692	Up	15.7424	9.49891	10.5318	10.326	8.24318	32.7717	28.6751	27.1196	25.0973	17.1278	Chr14	3680661	3682553	+	NM_017256.1	154	sense	intergenic	downstream	same_strand	Tgfbr3	GeneID:29610,Genbank:NM_017256.1,RGD:61821	transforming growth factor beta receptor 3	GO:0003150,GO:0003151,GO:0003223,GO:0005024,GO:0005114,GO:0005160,GO:0007181,GO:0005515,GO:0008201,GO:0005539,GO:0008284,GO:0009897,GO:0009986,GO:0010629,GO:0010633,GO:0032354,GO:0010719,GO:0032963,GO:0015026,GO:0034673,GO:0016021,GO:0034695,GO:0034699,GO:0035556,GO:0043235,GO:0001568,GO:0055010,GO:0001570,GO:0060021,GO:0043393,GO:0001649,GO:0060038,GO:0046328,GO:0001666,GO:0060045,GO:0001701,GO:…	muscular septum morphogenesis|outflow tract morphogenesis|ventricular compact myocardium morphogenesis|transforming growth factor beta-activated receptor activity|type II transforming growth factor beta receptor binding|transforming growth factor beta receptor binding|transforming growth factor beta receptor complex assembly|protein binding|heparin binding|glycosaminoglycan binding|positive regul…
NONRATT031233.2	534.79	762.978	306.602	0.401849	-1.31528	0.00992039	0.417692	Down	27.1378	26.9358	24.204	28.7652	34.1587	0.000982806	15.38	5.27379	17.6205	17.0917	ChrX	116751229	116751951	-	XM_006257422.1	0	sense	genic	exonic	overlapping	Amot	GeneID:300289,Genbank:XM_006257422.1,RGD:1564027	angiomotin, transcript variant X3	GO:0005634,GO:0005737,GO:0005884,GO:0005886,GO:0005923,GO:0006935,GO:0031410,GO:0008180,GO:0009897,GO:0034260,GO:0009986,GO:0034613,GO:0035329,GO:0038023,GO:0040019,GO:0042074,GO:0042802,GO:0001525,GO:0001570,GO:0001701,GO:0001702,GO:0001725,GO:0001726,GO:0003365,GO:0005515,GO:0016021,GO:0016525,GO:0030027,GO:0030036,GO:0030054,GO:0043116,GO:0030139,GO:0043532,GO:0030334,GO:0043534,GO:0043536,GO:…	nucleus|cytoplasm|actin filament|plasma membrane|bicellular tight junction|chemotaxis|cytoplasmic vesicle|COP9 signalosome|external side of plasma membrane|negative regulation of GTPase activity|cell surface|cellular protein localization|hippo signaling|signaling receptor activity|positive regulation of embryonic development|cell migration involved in gastrulation|identical protein binding|angiog…	rno04390,rno04530	Hippo signaling pathway|Tight junction
NONRATT024522.2	104.48	154.605	54.3562	0.351582	-1.50807	0.00992897	0.417692	Down	6.667	7.91419	5.28143	9.02675	5.57377	2.91357	1.55292	3.98808	1.89006	1.52096	Chr6	110315530	110316132	+	XM_008764759.2	44808	sense	intergenic	upstream	same_strand	Esrrb	GeneID:299210,Genbank:XM_008764759.2,RGD:1359557	estrogen-related receptor beta, transcript variant X2	GO:0001158,GO:0001191,GO:0001205,GO:0001701,GO:0001831,GO:0006355,GO:0001834,GO:0001892,GO:0006366,GO:0003700,GO:0008134,GO:0008270,GO:0008283,GO:0045494,GO:0017145,GO:0045725,GO:0019827,GO:0045821,GO:0045892,GO:0000122,GO:2000737,GO:0045893,GO:0000793,GO:0045944,GO:0000980,GO:0000993,GO:0001047,GO:0003705,GO:0003707,GO:0003713,GO:0005496,GO:0005634,GO:0032039,GO:0005737,GO:0035326,GO:0043401,GO:…	enhancer sequence-specific DNA binding|transcriptional repressor activity, RNA polymerase II transcription factor binding|transcriptional activator activity, RNA polymerase II distal enhancer sequence-specific DNA binding|in utero embryonic development|trophectodermal cellular morphogenesis|regulation of transcription, DNA-templated|trophectodermal cell proliferation|embryonic placenta developmen…	rno04550	Signaling pathways regulating pluripotency of stem cells
NONRATT018721.2	14.346	24.4983	4.19365	0.171181	-2.5464	0.00998027	0.418754	Down	0.3973	0.481142	0.447501	0.48605	0.845827	0.0892495	0.0211751	0.107755	0.134435	0.120178	Chr3	147235663	147236883	+	XM_006235253.3	1228	antisense	intergenic	downstream	convergent	Psmf1	GeneID:689852,Genbank:XM_006235253.3,RGD:1587528	proteasome inhibitor subunit 1, transcript variant X1	GO:0048471,GO:0005783,GO:0070628,GO:0005829,GO:0006511,GO:1901799,GO:0042803,GO:0046982,GO:0000502	perinuclear region of cytoplasm|endoplasmic reticulum|proteasome binding|cytosol|ubiquitin-dependent protein catabolic process|negative regulation of proteasomal protein catabolic process|protein homodimerization activity|protein heterodimerization activity|proteasome complex	rno03050	Proteasome
NONRATT023436.2	8.55815	15.5711	1.54517	0.099233	-3.33304	0.0102145	0.426808	Down	0.502065	0.550749	0.857783	0.50231	0.745506	1.02e-21	0.0544268	4.35e-07	0.255836	2.18e-25	Chr5	126086873	126096062	-	XM_006238540.3	0	sense	genic	exonic	nested	LOC100909776	GeneID:100909776,Genbank:XM_006238540.3,RGD:6501786	uncharacterized LOC100909776
TCONS_00024791	25.0318	0.528497	49.535	93.728	6.55041	0.0102253	0.426808	Up	0.402661	0	0	0	0	1.30198	0.345868	8.71961	18.7539	0	Chr5	127960628	128020979	-	NM_001106673.1	0	sense	genic	intronic	containing	Gpx7	GeneID:298376,Genbank:NM_001106673.1,RGD:1306999	glutathione peroxidase 7	GO:0005783,GO:0006979,GO:0055114,GO:0098869,GO:0004096,GO:0004601,GO:0004602	endoplasmic reticulum|response to oxidative stress|oxidation-reduction process|cellular oxidant detoxification|catalase activity|peroxidase activity|glutathione peroxidase activity	rno00590,rno00480,rno04918	Arachidonic acid metabolism|Glutathione metabolism|Thyroid hormone synthesis
NONRATT001499.2	100.176	51.334	149.018	2.90292	1.5375	0.0102868	0.427856	Up	2.51695	0.349002	0.985918	1.57245	0.370557	2.54603	3.04055	5.64126	1.58122	3.17584	Chr1	224921323	224923782	+	NM_019283.3	295	antisense	intergenic	upstream	divergent	Slc3a2	GeneID:50567,Genbank:NM_019283.3,RGD:3073	solute carrier family 3 member 2, transcript variant 1	GO:0016021,GO:0005634,GO:0016324,GO:0005829,GO:0042470,GO:0005886,GO:0005975,GO:0043330,GO:0009986,GO:0045296,GO:0015175,GO:1903801,GO:0015804,GO:0003725,GO:0015827,GO:0003824,GO:0016020	integral component of membrane|nucleus|apical plasma membrane|cytosol|melanosome|plasma membrane|carbohydrate metabolic process|response to exogenous dsRNA|cell surface|cadherin binding|neutral amino acid transmembrane transporter activity|L-leucine import across plasma membrane|neutral amino acid transport|double-stranded RNA binding|tryptophan transport|catalytic activity|membrane	rno04150,rno04216,rno04974	mTOR signaling pathway|Ferroptosis|Protein digestion and absorption
TCONS_00004021	6.8367	13.6734	0	0	Inf-	0.0103594	0.427856	Down	2.38929	2.66103	0.00482037	0.00249434	5.61e-12	3.36e-05	6.89e-18	0.0193773	1.84e-07	1.32e-10	Chr10	4363586	4387094	+	NM_001329198.1	0	sense	genic	exonic	overlapping	Rsl1d1	GeneID:302898,Genbank:NM_001329198.1,RGD:1359295	ribosomal L1 domain containing 1	GO:0042981,GO:0045296,GO:0048027,GO:2000772,GO:0003730,GO:0005730,GO:0032880	regulation of apoptotic process|cadherin binding|mRNA 5'-UTR binding|regulation of cellular senescence|mRNA 3'-UTR binding|nucleolus|regulation of protein localization
NONRATT025578.2	9.10327	0	18.2065	Inf	Inf	0.0103873	0.427856	Up	0	0	0	0	0	1.88954	0	0.503048	5.15662	0	Chr7	12456416	12457103	+	NM_001108069.1	0	antisense	genic	exonic	nested	Stk11	GeneID:314621,Genbank:NM_001108069.1,RGD:1308653	serine/threonine kinase 11	GO:0060770,GO:0071493,GO:0071902,GO:0002039,GO:0072332,GO:0004674,GO:0097484,GO:0005524,GO:0005829,GO:0005634,GO:0006468,GO:0006914,GO:0006974,GO:0007050,GO:0016020,GO:0018105,GO:0007286,GO:0018107,GO:0007409,GO:0030010,GO:0030111,GO:0000287,GO:0032147,GO:0032991,GO:0030275,GO:0001558,GO:0033762,GO:0033993,GO:0001894,GO:0035556,GO:0036398,GO:0001944,GO:0046777,GO:0036399,GO:0048814,GO:0042593,GO:…	negative regulation of epithelial cell proliferation involved in prostate gland development|cellular response to UV-B|positive regulation of protein serine/threonine kinase activity|p53 binding|intrinsic apoptotic signaling pathway by p53 class mediator|protein serine/threonine kinase activity|dendrite extension|ATP binding|cytosol|nucleus|protein phosphorylation|autophagy|cellular response to DN…	rno04068,rno04151,rno04152,rno04150,rno04140,rno04530,rno04920,rno04211	FoxO signaling pathway|PI3K-Akt signaling pathway|AMPK signaling pathway|mTOR signaling pathway|Autophagy - animal|Tight junction|Adipocytokine signaling pathway|Longevity regulating pathway - mammal
TCONS_00011780	94.6544	139.504	49.8051	0.357017	-1.48594	0.0103894	0.427856	Down	1.12675	1.46639	1.2729	0.392941	2.10385	0.375463	0.281025	0.210546	0.459875	0.903736	Chr15	83213428	83217579	-
NONRATT007757.2	16.417	0	32.834	Inf	Inf	0.0103975	0.427856	Up	0.000106248	1.4e-12	3.09e-08	6.46e-06	6.54e-09	1.73195	5.17e-08	3.78e-07	0.635313	1.59e-11	Chr12	12409870	12411750	-	NM_001137641.1	0	sense	genic	exonic	overlapping	Lmtk2	GeneID:304286,Genbank:NM_001137641.1,RGD:1598332	lemur tyrosine kinase 2	GO:0055037,GO:0033572,GO:0009968,GO:0004713,GO:0070374,GO:0033674,GO:0016021,GO:0004714,GO:0070853,GO:0043025,GO:0018105,GO:0004864,GO:0043066,GO:0004871,GO:0004888,GO:0005524,GO:0005737,GO:0018107,GO:0005769,GO:0043235,GO:0030154,GO:0005794,GO:0043410,GO:0030426,GO:0005829,GO:0045022,GO:0031434,GO:0005887,GO:0001881,GO:0046777,GO:0032456,GO:0006468,GO:0004674,GO:0048471,GO:0032515,GO:0007275,GO:…	recycling endosome|transferrin transport|negative regulation of signal transduction|protein tyrosine kinase activity|positive regulation of ERK1 and ERK2 cascade|positive regulation of kinase activity|integral component of membrane|transmembrane receptor protein tyrosine kinase activity|myosin VI binding|neuronal cell body|peptidyl-serine phosphorylation|protein phosphatase inhibitor activity|neg…
NONRATT023545.2	11.1349	0	22.2698	Inf	Inf	0.0104102	0.427856	Up	1.58e-10	1.08e-05	4.49e-11	9.86e-07	1.67e-06	2.64e-09	6.3716	2.02e-11	3.18579	5.78e-10	Chr5	138343933	138353614	-	XM_003750019.4	0	sense	genic	exonic	nested	Ppih	GeneID:366461,Genbank:XM_003750019.4,RGD:1564921	peptidylprolyl isomerase H, transcript variant X1	GO:0003755,GO:0005575,GO:0005737,GO:0006457,GO:0008150,GO:0016607,GO:0043021,GO:0045070,GO:0046540,GO:0071001,GO:0000413,GO:0003674	peptidyl-prolyl cis-trans isomerase activity|cellular_component|cytoplasm|protein folding|biological_process|nuclear speck|ribonucleoprotein complex binding|positive regulation of viral genome replication|U4/U6 x U5 tri-snRNP complex|U4/U6 snRNP|protein peptidyl-prolyl isomerization|molecular_function	rno03040	Spliceosome
NONRATT028892.2	7.45533	14.6916	0.219081	0.014912	-6.06738	0.0106345	0.43596	Down	1.68798	0.929078	0.160348	4.16e-20	0.0423086	4.91e-13	1.4e-13	2.33e-10	2.64e-08	0.0414151	Chr8	104632152	104656179	-	XM_008766523.2	0	sense	genic	exonic	nested	Zbtb38	GeneID:315936,Genbank:XM_008766523.2,RGD:1310136	zinc finger and BTB domain containing 38, transcript variant X8	GO:0008327,GO:0005634,GO:0042803,GO:0005654,GO:0005694,GO:0006275,GO:0045892,GO:0006351,GO:0006974,GO:0003674,GO:0045944,GO:0003700,GO:0046872,GO:0008150,GO:0005575	methyl-CpG binding|nucleus|protein homodimerization activity|nucleoplasm|chromosome|regulation of DNA replication|negative regulation of transcription, DNA-templated|transcription, DNA-templated|cellular response to DNA damage stimulus|molecular_function|positive regulation of transcription by RNA polymerase II|DNA binding transcription factor activity|metal ion binding|biological_process|cellula…
NONRATT023562.2	78.552	116.438	40.6661	0.349251	-1.51766	0.0108	0.441619	Down	1.66934	1.55255	2.1941	1.88497	1.2161	0.58279	0.185464	0.577608	0.466128	1.10454	Chr5	139687611	139696431	-	XM_017593159.1	0	sense	genic	exonic	nested	Nfyc	GeneID:25337,Genbank:XM_017593159.1,RGD:3173	nuclear transcription factor Y subunit gamma, transcript variant X2	GO:0045944,GO:0003677,GO:0046982,GO:0003700,GO:0090575,GO:0005634,GO:0005654,GO:0006355,GO:0006366,GO:0008134,GO:0016602,GO:0032993,GO:0000978,GO:0044212,GO:0000980,GO:0045893,GO:0001077	positive regulation of transcription by RNA polymerase II|DNA binding|protein heterodimerization activity|DNA binding transcription factor activity|RNA polymerase II transcription factor complex|nucleus|nucleoplasm|regulation of transcription, DNA-templated|transcription by RNA polymerase II|transcription factor binding|CCAAT-binding factor complex|protein-DNA complex|RNA polymerase II proximal p…	rno04612,rno05152	Antigen processing and presentation|Tuberculosis
NONRATT023871.2	268.24	385.616	150.865	0.391231	-1.35391	0.0109245	0.444551	Down	22.6354	15.367	27.3934	23.6403	26.6891	10.69	3.88879	6.37345	10.5469	13.278	Chr5	166092246	166138605	-	NM_057200.2	0	sense	genic	exonic	overlapping	Kif1b	GeneID:117548,Genbank:NM_057200.2,RGD:621520	kinesin family member 1B	GO:0005871,GO:0005874,GO:0005875,GO:0006098,GO:0007018,GO:0010970,GO:0016020,GO:0016192,GO:0016887,GO:0043005,GO:0019521,GO:0046982,GO:0019900,GO:0047497,GO:0030424,GO:0055114,GO:0071821,GO:0097110,GO:1904115,GO:0003777,GO:1904647,GO:1990090,GO:1990778,GO:0004616,GO:0005515,GO:0005524,GO:0005739,GO:0007270,GO:0007274,GO:0008017,GO:0008089,GO:0030425,GO:0030659,GO:0008574,GO:0010628,GO:0030705,GO:…	kinesin complex|microtubule|microtubule associated complex|pentose-phosphate shunt|microtubule-based movement|transport along microtubule|membrane|vesicle-mediated transport|ATPase activity|neuron projection|D-gluconate metabolic process|protein heterodimerization activity|kinase binding|mitochondrion transport along microtubule|axon|oxidation-reduction process|FANCM-MHF complex|scaffold protein …
NONRATT005639.2	104.923	56.3103	153.535	2.72659	1.4471	0.0109596	0.444551	Up	1.47e-05	0.202494	3.90184	2.60397	3.70038	6.34738	5.80053	4.50778	5.1225	7.06256	Chr10	57644193	57644893	-	XM_008767902.1	0	sense	genic	exonic	nested	Derl2	GeneID:100910823,Genbank:XM_008767902.1,RGD:6496100	derlin 2, transcript variant X1	GO:0005783,GO:0005785,GO:0008284,GO:0030176,GO:0030307,GO:0030433,GO:0030968,GO:0030970,GO:0048500,GO:1904153,GO:0001967,GO:0005769,GO:0005770	endoplasmic reticulum|signal recognition particle receptor complex|positive regulation of cell proliferation|integral component of endoplasmic reticulum membrane|positive regulation of cell growth|ubiquitin-dependent ERAD pathway|endoplasmic reticulum unfolded protein response|retrograde protein transport, ER to cytosol|signal recognition particle|negative regulation of retrograde protein transpo…	rno04141	Protein processing in endoplasmic reticulum
NONRATT003032.2	21.859	4.49324	39.2247	8.72972	3.12594	0.0109792	0.444551	Up	1.2063	0.171135	6.38e-24	0.000218887	0.170778	0.16941	4.17418	4.2286	0.00210013	3.76558	Chr1	170449364	170449771	-	NM_031786.1	0	sense	genic	exonic	nested	Trim3	GeneID:83616,Genbank:NM_031786.1,RGD:70074	tripartite motif-containing 3	GO:0005737,GO:0005769,GO:0005794,GO:0008270,GO:0015031,GO:0016567,GO:0030425,GO:0061630,GO:0004842,GO:0005515	cytoplasm|early endosome|Golgi apparatus|zinc ion binding|protein transport|protein ubiquitination|dendrite|ubiquitin protein ligase activity|ubiquitin-protein transferase activity|protein binding
NONRATT010733.2	7.20512	1.16078	13.2495	11.4143	3.51277	0.0109824	0.444551	Up	6.44e-23	9.13e-30	0.206745	0.108323	1.24e-15	0.559852	0.778036	1.37113	1.122	1.86e-19	Chr15	4053634	4055455	-	XM_017599801.1	0	sense	genic	exonic	nested	Sec24c	GeneID:685144,Genbank:XM_017599801.1,RGD:1597739	SEC24 homolog C, COPII coat complex component, transcript variant X3	GO:0005829,GO:0006886,GO:0006888,GO:0008270,GO:0030127,GO:0090110,GO:0000139,GO:0000149,GO:0001701	cytosol|intracellular protein transport|ER to Golgi vesicle-mediated transport|zinc ion binding|COPII vesicle coat|cargo loading into COPII-coated vesicle|Golgi membrane|SNARE binding|in utero embryonic development	rno04141	Protein processing in endoplasmic reticulum
NONRATT022127.2	150.054	55.866	244.243	4.37194	2.12827	0.0110178	0.444865	Up	0.00123511	2.59e-09	4.59105	0.000292387	1.11265	7.23028	0.000877131	8.64917	5.2117	4.55676	Chr5	29798959	29810662	+	XM_006237922.2	0	sense	genic	exonic	nested	Ube2w	GeneID:100909445,Genbank:XM_006237922.2,RGD:6503620	ubiquitin-conjugating enzyme E2W, transcript variant X1	GO:0043161,GO:0005524,GO:0005634,GO:0005730,GO:0005737,GO:0006281,GO:0061630,GO:0006513,GO:0061631,GO:0070979,GO:0006515,GO:0071218,GO:0000209,GO:0031625,GO:0004842	proteasome-mediated ubiquitin-dependent protein catabolic process|ATP binding|nucleus|nucleolus|cytoplasm|DNA repair|ubiquitin protein ligase activity|protein monoubiquitination|ubiquitin conjugating enzyme activity|protein K11-linked ubiquitination|protein quality control for misfolded or incompletely synthesized proteins|cellular response to misfolded protein|protein polyubiquitination|ubiquiti…	rno04120	Ubiquitin mediated proteolysis
TCONS_00030668	63.6312	95.96	31.3023	0.326202	-1.61616	0.0111693	0.449853	Down	2.81065	2.13321	1.88786	1.22052	2.268	0.932039	1.20558	0.239628	0.544826	0.373059	Chr9	26725261	26791772	+	XM_008766937.2	0	antisense	genic	intronic	overlapping	Pkhd1	GeneID:301287,Genbank:XM_008766937.2,RGD:1308476	polycystic kidney and hepatic disease 1, transcript variant X1	GO:0048471,GO:0005813,GO:0051898,GO:0005929,GO:0060271,GO:0006874,GO:0008150,GO:0008284,GO:0010824,GO:0070372,GO:0016020,GO:0072686,GO:0016324,GO:0032006,GO:0032088,GO:0001822,GO:0036064,GO:0003674,GO:0043066,GO:0005737	perinuclear region of cytoplasm|centrosome|negative regulation of protein kinase B signaling|cilium|cilium assembly|cellular calcium ion homeostasis|biological_process|positive regulation of cell proliferation|regulation of centrosome duplication|regulation of ERK1 and ERK2 cascade|membrane|mitotic spindle|apical plasma membrane|regulation of TOR signaling|negative regulation of NF-kappaB transcr…
NONRATT002687.2	74.4877	6.669	142.306	21.3385	4.41539	0.0112745	0.452951	Up	0.895383	0.245904	0.248853	0.873657	0	1.01645	9.61303	26.5679	1.11448	7.86923	Chr1	102786004	102788504	-	NM_001009478.1	5624	sense	intergenic	upstream	same_strand	Saa4	GeneID:365245,Genbank:NM_001009478.1,RGD:1307371	serum amyloid A4, constitutive	GO:0006953,GO:0034364	acute-phase response|high-density lipoprotein particle
NONRATT014889.2	219.372	418.63	20.1142	0.0480476	-4.37939	0.0113845	0.454825	Down	4.33486	3.59682	3.38194	0.583537	17.4872	0.242956	0.403338	4.99e-11	5.82e-05	0.763338	Chr2	11820908	11822791	+	XM_017591168.1	0	sense	genic	exonic	overlapping	Mef2c	GeneID:499497,Genbank:XM_017591168.1,RGD:1563119	myocyte enhancer factor 2C, transcript variant X9	GO:0048666,GO:0048667,GO:0048703,GO:0055012,GO:0048704,GO:0050680,GO:0060021,GO:0060025,GO:0060998,GO:0060045,GO:0061333,GO:0071222,GO:0071560,GO:0071277,GO:0071837,GO:0010694,GO:0071864,GO:0014033,GO:0072102,GO:0000977,GO:2000310,GO:0014898,GO:0072160,GO:0000978,GO:0030279,GO:0014902,GO:2000311,GO:0030318,GO:0016528,GO:0016607,GO:0000980,GO:0001102,GO:2000727,GO:0030501,GO:0001205,GO:0000981,GO:…	neuron development|cell morphogenesis involved in neuron differentiation|embryonic viscerocranium morphogenesis|ventricular cardiac muscle cell differentiation|embryonic skeletal system morphogenesis|negative regulation of epithelial cell proliferation|roof of mouth development|regulation of synaptic activity|regulation of dendritic spine development|positive regulation of cardiac muscle cell pro…	rno04010,rno04371,rno04022,rno04921,rno05202,rno05418	MAPK signaling pathway|Apelin signaling pathway|cGMP - PKG signaling pathway|Oxytocin signaling pathway|Transcriptional misregulation in cancers|Fluid shear stress and atherosclerosis
NONRATT007777.2	109.84	58.7596	160.921	2.73863	1.45345	0.0113928	0.454825	Up	2.58745	2.10753	2.74593	1.61029	2.86825	6.31245	6.27454	8.81903	6.15557	4.50624	Chr12	14177611	14178268	-	NM_001037220.4	1615	sense	intergenic	upstream	same_strand	Ap5z1	GeneID:641386,Genbank:NM_001037220.4,RGD:1593125	adaptor-related protein complex 5, zeta 1 subunit	GO:0005634,GO:0005654,GO:0005737,GO:0008150,GO:0016197,GO:0016607,GO:0000724,GO:0003674,GO:0005575	nucleus|nucleoplasm|cytoplasm|biological_process|endosomal transport|nuclear speck|double-strand break repair via homologous recombination|molecular_function|cellular_component
NONRATT013868.2	971.762	559.921	1383.6	2.47107	1.30514	0.011406	0.454825	Up	28.7092	26.9887	34.355	30.2973	25.969	57.6626	82.4062	128.722	38.2665	45.1624	Chr18	59059443	59061487	-	XM_006254827.3	0	sense	genic	exonic	nested	Txnl1	GeneID:140922,Genbank:XM_006254827.3,RGD:621717	thioredoxin-like 1, transcript variant X1	GO:0098869,GO:0005737,GO:0005829,GO:0015035,GO:0015036,GO:0016671,GO:0034599,GO:0045454,GO:0000502,GO:0047134,GO:0004791,GO:0055114,GO:0005634	cellular oxidant detoxification|cytoplasm|cytosol|protein disulfide oxidoreductase activity|disulfide oxidoreductase activity|oxidoreductase activity, acting on a sulfur group of donors, disulfide as acceptor|cellular response to oxidative stress|cell redox homeostasis|proteasome complex|protein-disulfide reductase activity|thioredoxin-disulfide reductase activity|oxidation-reduction process|nucl…
NONRATT026839.2	72.6852	36.8546	108.516	2.94443	1.55799	0.0114635	0.455987	Up	1.41171	1.29693	1.13977	0.555993	0.435495	1.42353	3.50522	3.71656	3.54289	1.58885	Chr7	70847667	70849298	-	XM_008765393.1	0	sense	genic	exonic	nested	Lrp1	GeneID:299858,Genbank:XM_008765393.1,RGD:1307535	LDL receptor related protein 1, transcript variant X1	GO:0007205,GO:0007568,GO:0008203,GO:0008283,GO:0010875,GO:0010942,GO:0010977,GO:0032956,GO:0014912,GO:0034185,GO:0016020,GO:0035909,GO:0016323,GO:0042157,GO:0043025,GO:0043235,GO:0043277,GO:1905167,GO:0043524,GO:2000587,GO:0044877,GO:0002020,GO:0002265,GO:0003279,GO:0005509,GO:0005515,GO:0005768,GO:0005769,GO:0005887,GO:0006898,GO:0016964,GO:0021987,GO:0030136,GO:0030178,GO:0030425,GO:0032050,GO:…	protein kinase C-activating G-protein coupled receptor signaling pathway|aging|cholesterol metabolic process|cell proliferation|positive regulation of cholesterol efflux|positive regulation of cell death|negative regulation of neuron projection development|regulation of actin cytoskeleton organization|negative regulation of smooth muscle cell migration|apolipoprotein binding|membrane|aorta morpho…	rno04979,rno05010,rno05144	Cholesterol metabolism|Alzheimer's disease|Malaria
NONRATT033692.1	10.553	18.6253	2.48069	0.133189	-2.90845	0.011532	0.457577	Down	1.38403	1.07984	0.584002	0.192616	0.756325	0.265012	0	0.128384	0.130061	0	Chr8	84906414	84919042	-	NM_001108170.1	26402	antisense	intergenic	upstream	divergent	Klhl31	GeneID:315833,Genbank:NM_001108170.1,RGD:1560540	kelch-like family member 31	GO:0016567,GO:0031463,GO:0004842,GO:0016021	protein ubiquitination|Cul3-RING ubiquitin ligase complex|ubiquitin-protein transferase activity|integral component of membrane
NONRATT021625.2	372.44	141.196	603.684	4.27551	2.09609	0.0115704	0.45797	Up	1.46557	1.80266	0.611544	1.14031	2.4394	3.44962	11.7152	10.2657	2.45199	2.92167	Chr4	123638614	123641167	-	XM_008763123.2	0	sense	genic	exonic	overlapping	Slc6a6	GeneID:29464,Genbank:XM_008763123.2,RGD:61912	solute carrier family 6 member 6, transcript variant X1	GO:0015734,GO:0005215,GO:0030977,GO:0005328,GO:0055085,GO:0005368,GO:0005369,GO:0005887,GO:0006810,GO:0006836,GO:0001761,GO:0001762,GO:0003333	taurine transport|transporter activity|taurine binding|neurotransmitter:sodium symporter activity|transmembrane transport|taurine transmembrane transporter activity|taurine:sodium symporter activity|integral component of plasma membrane|transport|neurotransmitter transport|beta-alanine transmembrane transporter activity|beta-alanine transport|amino acid transmembrane transport
TCONS_00026270	183.042	78.8129	287.271	3.64497	1.86591	0.0116532	0.458031	Up	0.760778	1.07143	0.333558	0.457968	0.90754	1.78015	2.2979	5.31664	1.38751	1.61741	Chr6	25585396	25598716	-	NM_001013146.1	220	sense	intergenic	downstream	same_strand	Fosl2	GeneID:25446,Genbank:NM_001013146.1,RGD:2628	FOS like 2, AP-1 transcription factor subunit, transcript variant 2	GO:0003682,GO:0003690,GO:0003700,GO:0005634,GO:0030431,GO:0005654,GO:0032355,GO:0006357,GO:0032570,GO:0034097,GO:0035902,GO:0043434,GO:0043565,GO:0044212,GO:0045893,GO:0000977,GO:0000978,GO:0000982,GO:0001228,GO:0001661,GO:0001666,GO:0003334,GO:0003677,GO:0006366,GO:0007565,GO:0007568,GO:0007623,GO:0009409,GO:0009416,GO:0009612,GO:0045944,GO:0009636,GO:0048146,GO:0009648,GO:0051591,GO:0014070	chromatin binding|double-stranded DNA binding|DNA binding transcription factor activity|nucleus|sleep|nucleoplasm|response to estradiol|regulation of transcription by RNA polymerase II|response to progesterone|response to cytokine|response to immobilization stress|response to peptide hormone|sequence-specific DNA binding|transcription regulatory region DNA binding|positive regulation of transcrip…	rno04380	Osteoclast differentiation
NONRATT016149.2	24.546	7.55882	41.5332	5.49467	2.45803	0.0116622	0.458031	Up	0.145718	0.142256	0.187562	0.105843	0.120773	0.32089	0.236487	0.455832	1.22584	1.59978	Chr2	54714201	54741555	-	XM_008760831.1	0	sense	genic	exonic	nested	C7	GeneID:117517,Genbank:XM_008760831.1,RGD:620318	complement component 7, transcript variant X1	GO:0006956,GO:0003674,GO:0005579,GO:0006883	complement activation|molecular_function|membrane attack complex|cellular sodium ion homeostasis	rno04610,rno05322,rno05020	Complement and coagulation cascades|Systemic lupus erythematosus|Prion diseases
NONRATT015821.2	560.922	799.445	322.399	0.403278	-1.31015	0.0116802	0.458031	Down	28.2043	16.8825	18.5207	22.4969	41.3708	16.3775	5.84945	0.130637	13.9609	14.7976	Chr2	243352381	243353220	+	XM_006233392.3	0	sense	genic	exonic	nested	LOC102555814	GeneID:102555814,Genbank:XM_006233392.3,RGD:7695964	uncharacterized LOC102555814, transcript variant X1
NONRATT030317.2	15.6916	27.181	4.20231	0.154605	-2.69334	0.011718	0.458031	Down	1.10611	0.445091	2.02266	0.0759836	1.49149	0.231952	1.14e-19	2.44e-13	0.586282	1.19e-15	Chr9	100921568	100922269	-	XM_008767363.2	0	sense	genic	exonic	nested	Dtymk	GeneID:301622,Genbank:XM_008767363.2,RGD:1309614	deoxythymidylate kinase, transcript variant X2	GO:0009041,GO:0005634,GO:0009165,GO:0005737,GO:0043627,GO:0005739,GO:0005758,GO:0005759,GO:0005829,GO:0045445,GO:0006227,GO:0046686,GO:0006233,GO:0046939,GO:0046940,GO:0004798,GO:0050145,GO:0006235,GO:0071363,GO:0005524	uridylate kinase activity|nucleus|nucleotide biosynthetic process|cytoplasm|response to estrogen|mitochondrion|mitochondrial intermembrane space|mitochondrial matrix|cytosol|myoblast differentiation|dUDP biosynthetic process|response to cadmium ion|dTDP biosynthetic process|nucleotide phosphorylation|nucleoside monophosphate phosphorylation|thymidylate kinase activity|nucleoside phosphate kinase …	rno00240	Pyrimidine metabolism
TCONS_00001691	78.6632	40.6327	116.694	2.87191	1.52201	0.0117314	0.458031	Up	0.617117	0.792755	0.407478	0.364508	1.05287	2.48282	1.24624	1.44426	1.92324	2.08821	Chr1	240831716	240852650	+	NM_057211.1	55833	sense	intergenic	upstream	same_strand	Klf9	GeneID:117560,Genbank:NM_057211.1,RGD:70934	Kruppel-like factor 9	GO:0097067,GO:0010839,GO:0005634,GO:1901653,GO:0005654,GO:0005829,GO:0005886,GO:0045944,GO:0046872,GO:0006355,GO:0050847,GO:0006366,GO:0071387,GO:0007566,GO:0000977,GO:0007623,GO:0001228,GO:0003676	cellular response to thyroid hormone stimulus|negative regulation of keratinocyte proliferation|nucleus|cellular response to peptide|nucleoplasm|cytosol|plasma membrane|positive regulation of transcription by RNA polymerase II|metal ion binding|regulation of transcription, DNA-templated|progesterone receptor signaling pathway|transcription by RNA polymerase II|cellular response to cortisol stimul…
NONRATT000311.2	3.46349	6.92698	0	0	Inf-	0.0117429	0.458031	Down	0	1.19752	1.05663	1.63e-15	1.68055	0	0	0	0	0	Chr1	63763815	63766461	+	NM_001037357.2	0	sense	genic	intronic	nested	Lilrb3l	GeneID:361493,Genbank:NM_001037357.2,RGD:1307219	leukocyte immunoglobulin-like receptor, subfamily B (with TM and ITIM domains), member 3-like			rno04380	Osteoclast differentiation
NONRATT030806.2	21.9331	35.4137	8.45252	0.23868	-2.06685	0.0118494	0.460087	Down	2.64341	0.385586	2.12681	2.8762	0.376121	0.246739	0.291296	0.664478	0.216513	0.479421
NONRATT008372.2	1884.53	730.201	3038.87	4.16169	2.05717	0.0118529	0.460087	Up	43.8591	55.7954	49.1357	47.4513	31.5493	152.882	175.391	408.536	79.3407	103.555	Chr13	78852522	78855844	+	XM_006250110.3	299	antisense	intergenic	upstream	divergent	Zbtb37	GeneID:304918,Genbank:XM_006250110.3,RGD:1308731	zinc finger and BTB domain containing 37, transcript variant X4	GO:0003676	nucleic acid binding
NONRATT005772.2	20.95	35.8156	6.08445	0.169883	-2.55739	0.0119025	0.460751	Down	0.0964872	1.53503	3.76475	1.35364	1.58939	0.381033	5.23e-10	0.542606	2.18e-05	0.528532	Chr10	67753080	67753637	-	NM_001139506.1	2032	sense	intergenic	upstream	same_strand	RGD1310429	GeneID:303764,Genbank:NM_001139506.1,RGD:1310429	similar to Protein Njmu-R1
NONRATT011574.2	6.12017	0.752925	11.4874	15.257	3.9314	0.0119367	0.460751	Up	0.063552	0.0595163	0.0608695	0	0.0602834	0.117795	0.858231	1.11205	0.310536	0.203575
NONRATT021743.2	42.3715	19.5993	65.1438	3.32379	1.73283	0.0120018	0.460751	Up	0.790136	1.01828	0.461298	1.63785	0.558473	1.77015	2.89422	2.79149	3.73503	3.2784	Chr4	163282819	163293322	-	NM_001044294.1	402	antisense	intergenic	upstream	divergent	Gabarapl1	GeneID:689161,Genbank:NM_001044294.1,RGD:1596143	GABA type A receptor associated protein like 1	GO:0032590,GO:0005515,GO:0032839,GO:0005622,GO:0044297,GO:0005739,GO:0005776,GO:0005783,GO:0005794,GO:0005829,GO:0050811,GO:0005874,GO:0006995,GO:0008150,GO:0030659,GO:0000045,GO:0030957,GO:0000421,GO:0031625,GO:0000422	dendrite membrane|protein binding|dendrite cytoplasm|intracellular|cell body|mitochondrion|autophagosome|endoplasmic reticulum|Golgi apparatus|cytosol|GABA receptor binding|microtubule|cellular response to nitrogen starvation|biological_process|cytoplasmic vesicle membrane|autophagosome assembly|Tat protein binding|autophagosome membrane|ubiquitin protein ligase binding|autophagy of mitochondrion	rno04371,rno04068,rno04140,rno04136,rno04137,rno04621,rno04727,rno05167	Apelin signaling pathway|FoxO signaling pathway|Autophagy - animal|Autophagy - other eukaryotes|Mitophagy - animal|NOD-like receptor signaling pathway|GABAergic synapse|Kaposi's sarcoma-associated herpesvirus infection
NONRATT004582.2	3.43555	6.8711	0	0	Inf-	0.0120125	0.460751	Down	1.81e-73	0.819668	0.196289	0.204155	0.510686	6.76e-32	1.01e-31	1.16e-30	4.98e-31	1.85e-31	Chr10	64548924	64549850	-	XM_006246907.1	0	sense	genic	exonic	nested	Nxn	GeneID:360577,Genbank:XM_006246907.1,RGD:1310489	nucleoredoxin, transcript variant X1	GO:0005737,GO:0030178,GO:0031397,GO:0045454,GO:0072358,GO:0098869,GO:0004791,GO:0005634	cytoplasm|negative regulation of Wnt signaling pathway|negative regulation of protein ubiquitination|cell redox homeostasis|cardiovascular system development|cellular oxidant detoxification|thioredoxin-disulfide reductase activity|nucleus
NONRATT010871.2	6542.41	3723.06	9361.76	2.51454	1.33029	0.012016	0.460751	Up	5.04e-10	9.87e-06	164.13	164.089	171.575	141.35	168.197	221.013	383.611	357.385	Chr15	33605653	33611354	-	NM_017239.2	0	sense	genic	exonic	nested	Myh6	GeneID:29556,Genbank:NM_017239.2,RGD:62029	myosin heavy chain 6	GO:0002027,GO:0003777,GO:0005515,GO:0005516,GO:0005524,GO:0008016,GO:0008017,GO:0005737,GO:0008217,GO:0005739,GO:0009408,GO:0014898,GO:0030509,GO:0016459,GO:0030898,GO:0016887,GO:0030899,GO:0032982,GO:0042802,GO:0000146,GO:0055010,GO:0042803,GO:0043462,GO:0060048,GO:0001701,GO:0060070,GO:0001725,GO:0060420,GO:0002026,GO:1905243,GO:0005859,GO:0006936,GO:0006941,GO:0007018,GO:0007512,GO:0019901,GO:…	regulation of heart rate|microtubule motor activity|protein binding|calmodulin binding|ATP binding|regulation of heart contraction|microtubule binding|cytoplasm|regulation of blood pressure|mitochondrion|response to heat|cardiac muscle hypertrophy in response to stress|BMP signaling pathway|myosin complex|actin-dependent ATPase activity|ATPase activity|calcium-dependent ATPase activity|myosin fil…	rno04919,rno04260,rno04261,rno05410,rno05414,rno05416	Thyroid hormone signaling pathway|Cardiac muscle contraction|Adrenergic signaling in cardiomyocytes|Hypertrophic cardiomyopathy (HCM)|Dilated cardiomyopathy (DCM)|Viral myocarditis
NONRATT026051.2	75.0274	37.5827	112.472	2.99266	1.58143	0.012042	0.460751	Up	0.0765376	0.71563	2.53761	1.9643	2.06893	5.54332	8.05919	2.68895	4.99356	1.07408	Chr7	117417646	117418895	+	XM_006241812.1	0	sense	genic	exonic	nested	Maf1	GeneID:315093,Genbank:XM_006241812.1,RGD:1359315	MAF1 homolog, negative regulator of RNA polymerase III, transcript variant X2	GO:0048471,GO:0005886,GO:0001032,GO:0050811,GO:0006351,GO:0005515,GO:0060077,GO:0008150,GO:0005622,GO:0005634,GO:0016480,GO:0005730,GO:0005737,GO:0030424,GO:0000994,GO:0030425,GO:0001030,GO:0043231,GO:0005829,GO:0001031	perinuclear region of cytoplasm|plasma membrane|RNA polymerase III type 3 promoter DNA binding|GABA receptor binding|transcription, DNA-templated|protein binding|inhibitory synapse|biological_process|intracellular|nucleus|negative regulation of transcription by RNA polymerase III|nucleolus|cytoplasm|axon|RNA polymerase III core binding|dendrite|RNA polymerase III type 1 promoter DNA binding|intra…
NONRATT029868.2	12.0696	2.55671	21.5824	8.4415	3.0775	0.0121871	0.465195	Up	0.496413	0.265236	0	0.224468	5.99e-87	0.436762	2.32896	3.17705	1.4691	0	Chr9	28140784	28141194	-	NM_001134643.2	0	sense	genic	exonic	overlapping	Kcnq5	GeneID:259273,Genbank:NM_001134643.2,RGD:628848	potassium voltage-gated channel subfamily Q member 5	GO:0005251,GO:0005516,GO:0005887,GO:0006813,GO:0008076,GO:0016021,GO:0030118,GO:0071805,GO:0005249	delayed rectifier potassium channel activity|calmodulin binding|integral component of plasma membrane|potassium ion transport|voltage-gated potassium channel complex|integral component of membrane|clathrin coat|potassium ion transmembrane transport|voltage-gated potassium channel activity	rno04725	Cholinergic synapse
NONRATT022718.2	1113.49	115.185	2111.8	18.334	4.19645	0.0122505	0.465852	Up	3.72568	4.14057	3.37024	3.71232	6.5126	46.7963	71.2468	223.16	21.852	17.4421	Chr5	152540925	152541641	+	NM_080903.1	0	sense	genic	exonic	nested	Trim63	GeneID:140939,Genbank:NM_080903.1,RGD:619964	tripartite motif containing 63	GO:0043292,GO:0005737,GO:0051384,GO:0006936,GO:0061630,GO:0008270,GO:0010468,GO:0010614,GO:0014732,GO:0014878,GO:0070555,GO:0014894,GO:0071549,GO:0016567,GO:0030018,GO:0031430,GO:0000151,GO:0031432,GO:0004842,GO:0043161,GO:0005634	contractile fiber|cytoplasm|response to glucocorticoid|muscle contraction|ubiquitin protein ligase activity|zinc ion binding|regulation of gene expression|negative regulation of cardiac muscle hypertrophy|skeletal muscle atrophy|response to electrical stimulus involved in regulation of muscle adaptation|response to interleukin-1|response to denervation involved in regulation of muscle adaptation|…
NONRATT013307.2	633.042	274.86	991.224	3.60629	1.85052	0.0122623	0.465852	Up	14.7353	13.1978	18.0044	16.9665	10.5291	31.0207	46.9911	111.294	30.0611	37.6265	Chr18	26568699	26569706	+	XM_006254583.3	345	antisense	intergenic	downstream	convergent	Epb41l4a	GeneID:307514,Genbank:XM_006254583.3,RGD:1306034	erythrocyte membrane protein band 4.1 like 4A, transcript variant X6	GO:0031032,GO:0005200,GO:0005856	actomyosin structure organization|structural constituent of cytoskeleton|cytoskeleton
NONRATT005467.2	7.22795	0	14.4559	Inf	Inf	0.0123427	0.467537	Up	1.93e-09	4.83e-11	8.04e-12	4.34e-12	1.29e-06	1.95599	4.92e-12	1.5e-09	3.2044	6.85e-11	Chr10	45353184	45372632	-	XM_017597640.1	0	sense	genic	exonic	nested	Obscn	GeneID:338458,Genbank:XM_017597640.1,RGD:631335	obscurin, cytoskeletal calmodulin and titin-interacting RhoGEF, transcript variant X1	GO:0031430,GO:0005524,GO:0005615,GO:0031432,GO:0005829,GO:0005886,GO:0006468,GO:0014704,GO:0035023,GO:0016604,GO:0042383,GO:0045296,GO:0030017,GO:0046777,GO:0030018,GO:0004672,GO:0005089,GO:0030506,GO:0005515	M band|ATP binding|extracellular space|titin binding|cytosol|plasma membrane|protein phosphorylation|intercalated disc|regulation of Rho protein signal transduction|nuclear body|sarcolemma|cadherin binding|sarcomere|protein autophosphorylation|Z disc|protein kinase activity|Rho guanyl-nucleotide exchange factor activity|ankyrin binding|protein binding
NONRATT009788.2	176.087	94.4357	257.739	2.72925	1.44851	0.0123649	0.467537	Up	1.24081	1.46046	1.2265	0.774601	1.94809	3.02542	5.57752	5.54222	2.75989	0.835153	Chr14	17969429	17971324	-	NM_173114.1	1590	sense	intergenic	downstream	same_strand	Parm1	GeneID:286894,Genbank:NM_173114.1,RGD:708342	prostate androgen-regulated mucin-like protein 1	GO:0005886,GO:0005769,GO:0006915,GO:0010008,GO:0005770,GO:0005794,GO:0016021,GO:0043231,GO:0051973,GO:0005829,GO:0000139,GO:0005634	plasma membrane|early endosome|apoptotic process|endosome membrane|late endosome|Golgi apparatus|integral component of membrane|intracellular membrane-bounded organelle|positive regulation of telomerase activity|cytosol|Golgi membrane|nucleus
NONRATT020883.2	3.31404	0	6.62807	Inf	Inf	0.0124203	0.468533	Up	0	0	0	0	0	0.363507	0.11285	0.818734	0.70153	0	Chr4	156107623	156131102	+	NM_001005896.1	0	sense	genic	exonic	overlapping	Clec4b2	GeneID:450222,Genbank:NM_001005896.1,RGD:1359354	C-type lectin domain family 4, member B2	GO:0051281,GO:0005623,GO:0016021,GO:0030246	positive regulation of release of sequestered calcium ion into cytosol|cell|integral component of membrane|carbohydrate binding	rno04625	C-type lectin receptor signaling pathway
NONRATT011135.2	8.27926	14.9882	1.57029	0.104768	-3.25472	0.0124942	0.469689	Down	0.439082	0.609592	0.922338	1.12725	0.184549	4.67e-13	2.31e-06	4.88e-05	0.309546	0.0677421
NONRATT020980.2	36.6555	16.602	56.7091	3.4158	1.77223	0.0125095	0.469689	Up	1.12623	0.412036	0.211245	0.151484	1.09826	2.68149	0.955894	3.16332	2.26867	0.846421	Chr4	168781540	168786126	+	NM_001015005.2	0	sense	genic	exonic	nested	Ddx47	GeneID:297685,Genbank:NM_001015005.2,RGD:1310437	DEAD-box helicase 47	GO:0005730,GO:0005737,GO:0006364,GO:0008380,GO:0008625,GO:0010501,GO:0004004,GO:0005524	nucleolus|cytoplasm|rRNA processing|RNA splicing|extrinsic apoptotic signaling pathway via death domain receptors|RNA secondary structure unwinding|ATP-dependent RNA helicase activity|ATP binding
NONRATT012014.2	905.212	531.137	1279.29	2.40858	1.26819	0.0125691	0.470829	Up	5.80781	5.66779	7.35732	6.22349	5.50968	12.2176	15.346	24.0862	11.5639	8.7348	Chr16	54455037	54457355	-	XM_008771282.2	2054	sense	intergenic	downstream	same_strand	Slc7a2	GeneID:64554,Genbank:XM_008771282.2,RGD:68387	solute carrier family 7 member 2, transcript variant X1	GO:0097638,GO:0030054,GO:0005289,GO:0097639,GO:0005292,GO:0097640,GO:0042116,GO:0005886,GO:1902023,GO:0006809,GO:0015181,GO:0043030,GO:1903352,GO:0050727,GO:0061459,GO:0015189,GO:0097626,GO:0000064,GO:0097627,GO:0015809,GO:0016021,GO:0002537	L-arginine import across plasma membrane|cell junction|high-affinity arginine transmembrane transporter activity|L-lysine import across plasma membrane|high-affinity lysine transmembrane transporter activity|L-ornithine import across plasma membrane|macrophage activation|plasma membrane|L-arginine transport|nitric oxide biosynthetic process|arginine transmembrane transporter activity|regulation o…
NONRATT027872.2	180.857	101.613	260.1	2.55972	1.35598	0.0126894	0.474229	Up	1.45006	1.65489	1.45363	1.99878	1.29651	4.89797	3.76701	4.229	3.75595	3.12078	Chr8	81931729	81933458	+	NM_001106838.1	0	sense	genic	intronic	nested	Fam214a	GeneID:300836,Genbank:NM_001106838.1,RGD:1310552	family with sequence similarity 214, member A
NONRATT018977.2	14.858	25.3207	4.39534	0.173587	-2.52627	0.0127763	0.474355	Down	1.50083	2.33991	0.47689	1.31453	0.0642561	0.272625	5.49e-16	3.93e-06	0.739816	7.64e-06	Chr3	176691435	176692268	+	NM_001009316.1	0	sense	genic	exonic	nested	Ppdpf	GeneID:296470,Genbank:NM_001009316.1,RGD:1310660	pancreatic progenitor cell differentiation and proliferation factor	GO:0001708,GO:0031017	cell fate specification|exocrine pancreas development
NONRATT001854.2	5.44028	0.547061	10.3335	18.8891	4.23948	0.0127783	0.474355	Up	0.103	6.62e-13	0.0416866	3.68e-25	1.13e-14	0.912665	1.0131	1.17978	1.4e-06	0.104824
NONRATT019459.2	77.3201	39.8461	114.794	2.88094	1.52654	0.0127813	0.474355	Up	3.82939	1.88903	1.28414	1.6089	1.9015	4.67619	6.18327	10.3532	4.30186	3.40493	Chr3	80585074	80587527	-	NM_001271212.1	0	sense	genic	exonic	nested	Atg13	GeneID:362164,Genbank:NM_001271212.1,RGD:1310685	autophagy related 13	GO:0019901,GO:0000407,GO:0032147,GO:0000422,GO:0034497,GO:0000423,GO:0003674,GO:0005575,GO:0005739,GO:0005829,GO:0044804,GO:0098780,GO:0008150,GO:1903955,GO:0016236,GO:1990316,GO:0019887,GO:0000045,GO:0019898	protein kinase binding|phagophore assembly site|activation of protein kinase activity|autophagy of mitochondrion|protein localization to phagophore assembly site|mitophagy|molecular_function|cellular_component|mitochondrion|cytosol|autophagy of nucleus|response to mitochondrial depolarisation|biological_process|positive regulation of protein targeting to mitochondrion|macroautophagy|Atg1/ULK1 kin…	rno04140,rno04136,rno04211	Autophagy - animal|Autophagy - other eukaryotes|Longevity regulating pathway - mammal
TCONS_00018897	162.078	78.7363	245.419	3.11697	1.64015	0.012855	0.474707	Up	0.282778	0.253311	0.16838	0.329177	0.371569	0.918888	0.491213	1.73844	0.668705	0.438758	Chr20	22820456	22882364	-	XM_006256361.3	0	sense	genic	intronic	nested	Jmjd1c	GeneID:171120,Genbank:XM_006256361.3,RGD:708458	jumonji domain containing 1C, transcript variant X3	GO:0005634,GO:0006355,GO:0008584,GO:0031490,GO:0032454,GO:0033169,GO:0036098,GO:0072520,GO:0098727,GO:1990636,GO:0000785,GO:0000976,GO:0003382	nucleus|regulation of transcription, DNA-templated|male gonad development|chromatin DNA binding|histone demethylase activity (H3-K9 specific)|histone H3-K9 demethylation|male germ-line stem cell population maintenance|seminiferous tubule development|maintenance of cell number|reproductive senescence|chromatin|transcription regulatory region sequence-specific DNA binding|epithelial cell morphogene…	rno05202	Transcriptional misregulation in cancers
TCONS_00025925	523.855	287.557	760.152	2.64348	1.40244	0.0128715	0.474707	Up	1.03079	0.990411	0.605622	0.76439	0.868744	1.67937	1.89355	4.29267	1.47818	1.52395	Chr6	119517575	119554053	+	XM_008764760.2	0	sense	genic	intronic	overlapping	Flrt2	GeneID:299236,Genbank:XM_008764760.2,RGD:1308574	fibronectin leucine rich transmembrane protein 2, transcript variant X2	GO:0051965,GO:0008543,GO:0005104,GO:0061343,GO:0005578,GO:0019221,GO:0005615,GO:0071711,GO:0005737,GO:0005789,GO:0005887,GO:0031090,GO:0005911,GO:0043005,GO:2001222,GO:0045202,GO:0005925,GO:0045499,GO:0003007,GO:0046426,GO:0006469,GO:0050919,GO:0007411,GO:0004860	positive regulation of synapse assembly|fibroblast growth factor receptor signaling pathway|fibroblast growth factor receptor binding|cell adhesion involved in heart morphogenesis|proteinaceous extracellular matrix|cytokine-mediated signaling pathway|extracellular space|basement membrane organization|cytoplasm|endoplasmic reticulum membrane|integral component of plasma membrane|organelle membrane…
NONRATT019181.2	11.3585	19.6065	3.11039	0.15864	-2.65617	0.0128794	0.474707	Down	1.06157	1.23422	0.647541	0.500269	1.44288	0	0.0856171	0.170984	0.0868724	0.379121	Chr3	11364063	11364598	-	NM_080689.4	0	sense	genic	intronic	nested	Dnm1	GeneID:140694,Genbank:NM_080689.4,RGD:71096	dynamin 1	GO:0005654,GO:0005737,GO:0005794,GO:0005874,GO:0005886,GO:0016020,GO:0016185,GO:0006897,GO:0017124,GO:0019901,GO:0030117,GO:0030424,GO:0044877,GO:0031410,GO:0031623,GO:0045202,GO:0045211,GO:0046983,GO:0048285,GO:0000266,GO:1904645,GO:0050803,GO:0001917,GO:0050998,GO:0002031,GO:0003374,GO:0003924,GO:0005515,GO:0005525,GO:0005634,GO:0006898,GO:0007032,GO:0007605,GO:0008017,GO:0008021,GO:0008022,GO:…	nucleoplasm|cytoplasm|Golgi apparatus|microtubule|plasma membrane|membrane|synaptic vesicle budding from presynaptic endocytic zone membrane|endocytosis|SH3 domain binding|protein kinase binding|membrane coat|axon|protein-containing complex binding|cytoplasmic vesicle|receptor internalization|synapse|postsynaptic membrane|protein dimerization activity|organelle fission|mitochondrial fission|respo…	rno04072,rno04144,rno04961,rno04721,rno05100	Phospholipase D signaling pathway|Endocytosis|Endocrine and other factor-regulated calcium reabsorption|Synaptic vesicle cycle|Bacterial invasion of epithelial cells
TCONS_00016445	131.946	191.738	72.1542	0.376317	-1.40998	0.0131841	0.484488	Down	1.83242	2.75875	3.34106	5.45039	2.34542	2.39412	1.18726	0.000264281	0.355114	1.99136	Chr2	198693906	198751979	+	NM_001024303.1	0	sense	genic	exonic	overlapping	Lix1l	GeneID:499677,Genbank:NM_001024303.1,RGD:1593161	Lix1-like	GO:0006914,GO:0008150,GO:0097352,GO:0003674,GO:0005575,GO:0005737	autophagy|biological_process|autophagosome maturation|molecular_function|cellular_component|cytoplasm
NONRATT026027.2	315.938	444.811	187.066	0.42055	-1.24965	0.0132502	0.484488	Down	16.037	8.00387	14.2175	10.376	7.91589	0.678569	7.39781	1.19887	2.38281	11.3122	Chr7	116358305	116359862	+	XM_006241762.2	0	sense	genic	exonic	nested	Ly6e	GeneID:362934,Genbank:XM_006241762.2,RGD:1565342	lymphocyte antigen 6 complex, locus E, transcript variant X4	GO:0016021,GO:0030325,GO:0030550,GO:0031225,GO:0033130,GO:0035265,GO:0042415,GO:0048242,GO:0055010,GO:0095500,GO:0001701,GO:2000272,GO:0005886,GO:0016020	integral component of membrane|adrenal gland development|acetylcholine receptor inhibitor activity|anchored component of membrane|acetylcholine receptor binding|organ growth|norepinephrine metabolic process|epinephrine secretion|ventricular cardiac muscle tissue morphogenesis|acetylcholine receptor signaling pathway|in utero embryonic development|negative regulation of signaling receptor activity…
NONRATT012391.2	14.1886	23.844	4.53322	0.19012	-2.39502	0.013265	0.484488	Down	1.05497	0.989492	0.457369	0.736489	2.20452	5.83e-10	5.66e-09	1.35e-05	0.496721	0.523481	Chr17	25185313	25185891	+	XM_017600769.1	0	sense	genic	intronic	nested	Ofcc1	GeneID:690971,Genbank:XM_017600769.1,RGD:1589812	orofacial cleft 1 candidate 1, transcript variant X1	GO:0015630,GO:0048471,GO:0005737,GO:0005783,GO:0005829	microtubule cytoskeleton|perinuclear region of cytoplasm|cytoplasm|endoplasmic reticulum|cytosol
NONRATT016711.2	198.505	112.967	284.043	2.51439	1.33021	0.0132654	0.484488	Up	1.48919	1.6888	1.57477	1.26758	1.57038	4.54323	5.64631	3.50575	2.70176	2.33689	Chr2	202887407	202889399	-	NM_001106452.1	2138	sense	intergenic	downstream	same_strand	Man1a2	GeneID:295319,Genbank:NM_001106452.1,RGD:1309767	mannosidase, alpha, class 1A, member 2	GO:0005509,GO:0005783,GO:0005794,GO:0006491,GO:0007585,GO:0009100,GO:0016021,GO:0048286,GO:0000139,GO:0004571	calcium ion binding|endoplasmic reticulum|Golgi apparatus|N-glycan processing|respiratory gaseous exchange|glycoprotein metabolic process|integral component of membrane|lung alveolus development|Golgi membrane|mannosyl-oligosaccharide 1,2-alpha-mannosidase activity	rno00510,rno04141	N-Glycan biosynthesis|Protein processing in endoplasmic reticulum
NONRATT001742.2	60.311	28.7724	91.8495	3.19228	1.67459	0.0132955	0.484488	Up	0.840854	0.250274	9.41e-06	0.837843	0.310038	1.0183	0.83901	2.52944	1.78656	0.630302	Chr1	261434057	261435821	+	XM_006231392.3	0	sense	genic	exonic	nested	Zfyve27	GeneID:309376,Genbank:XM_006231392.3,RGD:735177	zinc finger FYVE-type containing 27, transcript variant X1	GO:0016192,GO:0030176,GO:0030424,GO:0045773,GO:0030425,GO:0046872,GO:0048011,GO:0055038,GO:0071782,GO:0071787,GO:0005654,GO:0005737,GO:0005783,GO:0005829,GO:0016021,GO:0031175,GO:0032584,GO:0043621,GO:0072659	vesicle-mediated transport|integral component of endoplasmic reticulum membrane|axon|positive regulation of axon extension|dendrite|metal ion binding|neurotrophin TRK receptor signaling pathway|recycling endosome membrane|endoplasmic reticulum tubular network|endoplasmic reticulum tubular network formation|nucleoplasm|cytoplasm|endoplasmic reticulum|cytosol|integral component of membrane|neuron p…	rno04144	Endocytosis
NONRATT026011.2	5.39096	0	10.7819	Inf	Inf	0.0133473	0.485272	Up	1.65e-25	3.35e-20	2.76e-24	1.08e-24	4.47e-25	6.59e-14	0.057252	0.778639	1.49431	0.0650962	Chr7	110120952	110179059	+	NM_022249.1	0	sense	genic	exonic	nested	Khdrbs3	GeneID:64015,Genbank:NM_022249.1,RGD:620921	KH RNA binding domain containing, signal transduction associated 3	GO:0033120,GO:0003727,GO:0042802,GO:0005515,GO:0005634,GO:0005654,GO:0006351,GO:0048024,GO:0006355,GO:0006397,GO:0051259,GO:0007283,GO:0017124,GO:0003723,GO:0019904	positive regulation of RNA splicing|single-stranded RNA binding|identical protein binding|protein binding|nucleus|nucleoplasm|transcription, DNA-templated|regulation of mRNA splicing, via spliceosome|regulation of transcription, DNA-templated|mRNA processing|protein complex oligomerization|spermatogenesis|SH3 domain binding|RNA binding|protein domain specific binding
TCONS_00006228	12.0422	24.0843	0	0	Inf-	0.0134237	0.486407	Down	9.90781	4.51e-22	1.33e-16	1.11e-19	3.50263	9.33e-15	4.1e-16	8.1e-16	1.54e-24	3.44e-23	Chr10	76230388	76241438	-	NM_133383.1	0	sense	genic	exonic	nested	Scpep1	GeneID:114861,Genbank:NM_133383.1,RGD:620067	serine carboxypeptidase 1	GO:0005829,GO:0042573,GO:0045776,GO:0051603,GO:0097755,GO:0004185	cytosol|retinoic acid metabolic process|negative regulation of blood pressure|proteolysis involved in cellular protein catabolic process|positive regulation of blood vessel diameter|serine-type carboxypeptidase activity
TCONS_00024643	88.7849	46.8517	130.718	2.79004	1.48029	0.013439	0.486407	Up	3.32778	1.08143	0.773904	3.82077	2.39557	6.16416	5.50594	8.58674	4.65308	5.77702	Chr5	77267948	77293984	-	NM_198784.1	1915	sense	intergenic	downstream	same_strand	Mup4	GeneID:362527,Genbank:NM_198784.1,RGD:735211	major urinary protein 4	GO:0005549,GO:0005615,GO:0036094	odorant binding|extracellular space|small molecule binding
NONRATT005989.2	21.7993	43.1605	0.438161	0.0101519	-6.62211	0.0134812	0.486838	Down	1.20816	0.0027955	6.87275	2.04352	3.55e-08	2.66e-06	5.61e-06	7.56e-08	1.24e-10	0.0928781	Chr10	87116825	87117378	-	NM_001024993.1	0	sense	genic	exonic	overlapping	Smarce1	GeneID:303518,Genbank:NM_001024993.1,RGD:1304726	SWI/SNF related, matrix associated, actin dependent regulator of chromatin, subfamily e, member 1	GO:0071565,GO:0016922,GO:0005634,GO:0017053,GO:0022008,GO:0005654,GO:0006337,GO:0006338,GO:0043044,GO:0006355,GO:0045892,GO:0007286,GO:0007420,GO:0047485,GO:0008080,GO:0003677,GO:0016514,GO:0003682,GO:0071564,GO:0003723	nBAF complex|ligand-dependent nuclear receptor binding|nucleus|transcriptional repressor complex|neurogenesis|nucleoplasm|nucleosome disassembly|chromatin remodeling|ATP-dependent chromatin remodeling|regulation of transcription, DNA-templated|negative regulation of transcription, DNA-templated|spermatid development|brain development|protein N-terminus binding|N-acetyltransferase activity|DNA bin…	rno04714,rno05225	Thermogenesis|Hepatocellular carcinoma
NONRATT014924.2	11.6076	20.1033	3.11183	0.154792	-2.69159	0.0135217	0.487206	Down	1.13851	1.86946	1.20217	0.798255	0.41019	0.102979	0.398591	0.198759	0.0987741	0	Chr2	22430343	22430842	+	XM_008760655.2	0	sense	genic	intronic	nested	Mtx3	GeneID:688905,Genbank:XM_008760655.2,RGD:1583002	metaxin 3, transcript variant X3	GO:0005741,GO:0006626	mitochondrial outer membrane|protein targeting to mitochondrion
TCONS_00028431	33.2216	51.4858	14.9574	0.290515	-1.78332	0.0136141	0.489436	Down	0.695925	1.11529	0.819464	2.4287	1.29086	0.334401	0.380575	0.251013	0.167648	0.691421	Chr7	118448721	118456268	-	XM_017595388.1	16221	sense	intergenic	downstream	same_strand	LOC100910885	GeneID:100910885,Genbank:XM_017595388.1,RGD:6496055	apolipoprotein L3-like, transcript variant X1
NONRATT006654.2	95.8399	144.692	46.9879	0.324745	-1.62262	0.0137084	0.490508	Down	1.04733	3.72657	4.13877	2.76451	2.01485	5.4e-07	1.2	0.180731	2.32e-05	2.99764	Chr11	73329289	73330681	+	XM_344027.8	0	sense	genic	exonic	nested	Xxylt1	GeneID:363799,Genbank:XM_344027.8,RGD:1308154	xyloside xylosyltransferase 1	GO:0030176,GO:0035252,GO:0000287,GO:0016266,GO:0030145	integral component of endoplasmic reticulum membrane|UDP-xylosyltransferase activity|magnesium ion binding|O-glycan processing|manganese ion binding
NONRATT022634.2	48.7168	23.7647	73.6688	3.09993	1.63223	0.0137134	0.490508	Up	0.531333	1.73703	1.34161	0.96425	4.02791	5.16349	4.58389	6.43902	2.34963	7.80104	Chr5	145081871	145095206	+	NM_001025271.1	0	sense	genic	exonic	overlapping	Sfpq	GeneID:252855,Genbank:NM_001025271.1,RGD:727923	splicing factor proline and glutamine rich	GO:0044212,GO:0005654,GO:0000398,GO:0045876,GO:0006355,GO:0000724,GO:0045892,GO:0006974,GO:0000785,GO:0045944,GO:0000976,GO:0000980,GO:0001047,GO:0016363,GO:0002218,GO:0051276,GO:0042382,GO:0003676,GO:0051726,GO:0042752,GO:0003677,GO:0070932,GO:0042754,GO:0003682,GO:0000122,GO:0090575,GO:0042803,GO:0005634,GO:0000380,GO:1902177,GO:0042826	transcription regulatory region DNA binding|nucleoplasm|mRNA splicing, via spliceosome|positive regulation of sister chromatid cohesion|regulation of transcription, DNA-templated|double-strand break repair via homologous recombination|negative regulation of transcription, DNA-templated|cellular response to DNA damage stimulus|chromatin|positive regulation of transcription by RNA polymerase II|tra…
NONRATT018056.2	42.7119	15.5281	69.8957	4.50124	2.17032	0.0137354	0.490508	Up	0.294945	0.456512	0.340523	0.299512	0.462619	1.04797	1.87672	3.57964	0.419283	1.17078	Chr3	12009595	12010715	+	NM_001109198.1	0	sense	genic	exonic	nested	Rpl12	GeneID:499782,Genbank:NM_001109198.1,RGD:1565106	ribosomal protein L12	GO:0005634,GO:0005730,GO:0005737,GO:0005840,GO:0006412,GO:0019843,GO:0022625,GO:0045901,GO:0070180,GO:0000027,GO:0003735	nucleus|nucleolus|cytoplasm|ribosome|translation|rRNA binding|cytosolic large ribosomal subunit|positive regulation of translational elongation|large ribosomal subunit rRNA binding|ribosomal large subunit assembly|structural constituent of ribosome	rno03010	Ribosome
NONRATT022097.2	391.032	31.0313	751.032	24.2024	4.59708	0.0139245	0.495538	Up	0.220365	0.813997	1.12e-07	0.821936	0.0705886	7.27747	9.06827	26.9378	0.860138	0.632978	Chr5	24416432	24418598	+	XM_006237868.2	0	sense	genic	exonic	nested	Tp53inp1	GeneID:297822,Genbank:XM_006237868.2,RGD:631423	tumor protein p53 inducible nuclear protein 1, transcript variant X2	GO:0005776,GO:0005829,GO:0006351,GO:0006915,GO:0007050,GO:0016209,GO:0016605,GO:0008285,GO:0030336,GO:0031410,GO:0034644,GO:0071447,GO:0043065,GO:0072703,GO:0045893,GO:0098869,GO:1904761,GO:0000045,GO:2001235,GO:0005634,GO:0005730,GO:0009408,GO:0010508,GO:0010628,GO:0010629,GO:0048102,GO:0048147,GO:0071361	autophagosome|cytosol|transcription, DNA-templated|apoptotic process|cell cycle arrest|antioxidant activity|PML body|negative regulation of cell proliferation|negative regulation of cell migration|cytoplasmic vesicle|cellular response to UV|cellular response to hydroperoxide|positive regulation of apoptotic process|cellular response to methyl methanesulfonate|positive regulation of transcription,…	rno05166	HTLV-I infection
NONRATT004641.2	162.686	92.2196	233.153	2.52824	1.33813	0.0139619	0.495538	Up	1.10402	0.973651	1.34868	0.882381	1.01126	3.9215	3.04698	2.64055	2.01268	1.59325	Chr10	67526245	67528566	+	XM_017597484.1	0	sense	genic	exonic	overlapping	Adap2	GeneID:56826,Genbank:XM_017597484.1,RGD:708487	ArfGAP with dual PH domains 2, transcript variant X1	GO:0043231,GO:0005886,GO:0005546,GO:0043325,GO:0005547,GO:0043533,GO:0007507,GO:0005737,GO:0005740,GO:0043547,GO:0016020,GO:0005829,GO:0046872,GO:0016192,GO:0005096,GO:1902936,GO:0031267,GO:0032012,GO:0005545	intracellular membrane-bounded organelle|plasma membrane|phosphatidylinositol-4,5-bisphosphate binding|phosphatidylinositol-3,4-bisphosphate binding|phosphatidylinositol-3,4,5-trisphosphate binding|inositol 1,3,4,5 tetrakisphosphate binding|heart development|cytoplasm|mitochondrial envelope|positive regulation of GTPase activity|membrane|cytosol|metal ion binding|vesicle-mediated transport|GTPase…
NONRATT034090.1	9.111	2.00533	16.2167	8.08677	3.01556	0.0139977	0.495538	Up	0.142401	0.0660742	8.84e-06	0.0322168	0.02773	0.098132	0.649664	0.635513	0.643972	3.84e-24	Chr7	102650146	102869518	+	NM_012603.2	58907	sense	intergenic	downstream	same_strand	Myc	GeneID:24577,Genbank:NM_012603.2,RGD:3130	myelocytomatosis oncogene	GO:0043066,GO:0043085,GO:0043279,GO:0043280,GO:0000987,GO:0001077,GO:0043388,GO:0001541,GO:0043473,GO:0001658,GO:0045787,GO:0043565,GO:0045821,GO:0044195,GO:0001701,GO:0045893,GO:0044330,GO:0001783,GO:0005634,GO:0002053,GO:0045944,GO:0002082,GO:0050910,GO:0046325,GO:0005635,GO:0051276,GO:0046722,GO:0005654,GO:0046982,GO:0051782,GO:0006352,GO:0006355,GO:0005719,GO:0051973,GO:0005730,GO:0060070,GO:…	negative regulation of apoptotic process|positive regulation of catalytic activity|response to alkaloid|positive regulation of cysteine-type endopeptidase activity involved in apoptotic process|proximal promoter sequence-specific DNA binding|transcriptional activator activity, RNA polymerase II proximal promoter sequence-specific DNA binding|positive regulation of DNA binding|ovarian follicle dev…	rno04010,rno04012,rno04310,rno04350,rno04390,rno04630,rno04151,rno04110,rno04218,rno04550,rno04919,rno05200,rno05230,rno05202,rno05206,rno05205,rno05210,rno05225,rno05226,rno05216,rno05221,rno05220,rno05219,rno05213,rno05224,rno05222,rno05166,rno05161,rno05167,rno05169	MAPK signaling pathway|ErbB signaling pathway|Wnt signaling pathway|TGF-beta signaling pathway|Hippo signaling pathway|Jak-STAT signaling pathway|PI3K-Akt signaling pathway|Cell cycle|Cellular senescence|Signaling pathways regulating pluripotency of stem cells|Thyroid hormone signaling pathway|Pathways in cancer|Central carbon metabolism in cancer|Transcriptional misregulation in cancers|MicroRNA…
NONRATT029889.2	84.1807	31.5423	136.819	4.33764	2.11691	0.0139996	0.495538	Up	2.80306	0.621884	0.939141	0.929032	2.12093	4.376	12.0376	9.74088	2.83284	1.60915	Chr9	37227907	37231141	-	NM_031579.3	0	sense	genic	exonic	nested	Ptp4a1	GeneID:29463,Genbank:NM_031579.3,RGD:61970	protein tyrosine phosphatase type IVA, member 1	GO:0005634,GO:0005737,GO:0005769,GO:0005783,GO:0005819,GO:0007275,GO:0008138,GO:0009898,GO:0030335,GO:0004725,GO:0035335	nucleus|cytoplasm|early endosome|endoplasmic reticulum|spindle|multicellular organism development|protein tyrosine/serine/threonine phosphatase activity|cytoplasmic side of plasma membrane|positive regulation of cell migration|protein tyrosine phosphatase activity|peptidyl-tyrosine dephosphorylation
NONRATT004427.2	12.6977	21.5757	3.81967	0.177036	-2.49789	0.014214	0.501723	Down	2.61651	1.22789	1.06242	1.35381	0.808493	0	0.431028	0.106625	0.332644	0.370564	Chr10	55544936	55548899	+	XM_008767788.2	0	antisense	genic	exonic	overlapping	Arhgef15	GeneID:287418,Genbank:XM_008767788.2,RGD:1306961	Rho guanine nucleotide exchange factor 15, transcript variant X1	GO:0005737,GO:0030425,GO:0035023,GO:0050790,GO:0051496,GO:0061299,GO:2000297,GO:0005089,GO:0005515	cytoplasm|dendrite|regulation of Rho protein signal transduction|regulation of catalytic activity|positive regulation of stress fiber assembly|retina vasculature morphogenesis in camera-type eye|negative regulation of synapse maturation|Rho guanyl-nucleotide exchange factor activity|protein binding
NONRATT008375.2	166.479	74.2557	258.702	3.48394	1.80072	0.0142368	0.501723	Up	2.94465	1.89255	1.03155	1.41488	1.64893	3.27975	7.34406	12.1197	2.81086	4.05731	Chr13	78853131	78855841	+	XM_006250110.3	908	antisense	intergenic	upstream	divergent	Zbtb37	GeneID:304918,Genbank:XM_006250110.3,RGD:1308731	zinc finger and BTB domain containing 37, transcript variant X4	GO:0003676	nucleic acid binding
NONRATT002735.2	27.456	43.5902	11.3218	0.259733	-1.9449	0.0142974	0.502755	Down	0.541644	0.733916	0.904135	1.39013	0.329807	0.44005	0.436025	0.0487698	0.025172	0.0559192	Chr1	125181374	125182865	-	XM_006229339.3	0	sense	genic	exonic	overlapping	Fan1	GeneID:309256,Genbank:XM_006229339.3,RGD:1566323	FANCD2/FANCI-associated nuclease 1, transcript variant X1	GO:0070336,GO:0005654,GO:0140036,GO:0005829,GO:0006281,GO:0006289,GO:0008409,GO:0017108,GO:0033683,GO:0036297,GO:0000724,GO:0045171,GO:0005634	flap-structured DNA binding|nucleoplasm|ubiquitin-dependent protein binding|cytosol|DNA repair|nucleotide-excision repair|5'-3' exonuclease activity|5'-flap endonuclease activity|nucleotide-excision repair, DNA incision|interstrand cross-link repair|double-strand break repair via homologous recombination|intercellular bridge|nucleus	rno03460	Fanconi anemia pathway
TCONS_00026574	34.4185	57.7042	11.1328	0.192929	-2.37386	0.0144047	0.505018	Down	0.9156	1.60956	0.743137	3.58648	0.713558	0.387155	0.377671	0.363232	0.000131339	0.336969	Chr6	103088204	103092101	-	XM_017594556.1	12601	sense	intergenic	upstream	same_strand	LOC688022	GeneID:688022,Genbank:XM_017594556.1,RGD:1593640	similar to ATP synthase D chain, mitochondrial, transcript variant X1
NONRATT012834.2	198.917	285.553	112.281	0.393207	-1.34664	0.0144349	0.505018	Down	8.63734	5.82725	9.65409	13.7165	5.91983	5.3971	2.96563	1.32474	3.91152	3.50454	Chr17	15495796	15519060	-	XM_008771557.2	0	sense	genic	exonic	overlapping	Aspnl1	GeneID:103690027,Genbank:XM_008771557.2,RGD:9278606	asporin-like 1, transcript variant X1	GO:0006469,GO:0015288,GO:0019221,GO:0046426,GO:0046930,GO:0055085,GO:0004860,GO:0005518,GO:0005737	negative regulation of protein kinase activity|porin activity|cytokine-mediated signaling pathway|negative regulation of JAK-STAT cascade|pore complex|transmembrane transport|protein kinase inhibitor activity|collagen binding|cytoplasm
NONRATT026791.2	17.0448	5.90398	28.1856	4.77401	2.2552	0.014456	0.505018	Up	0.248454	0.217811	0.0292055	0.182539	3.54e-28	0.363655	0.736372	0.427306	1.05612	0.47127	Chr7	63659422	63661250	-	NM_001106786.1	0	sense	genic	exonic	nested	Tbk1	GeneID:299827,Genbank:NM_001106786.1,RGD:1588588	TANK-binding kinase 1	GO:0050830,GO:0018107,GO:0004674,GO:0051219,GO:0032727,GO:0005524,GO:1904417,GO:0032728,GO:0005654,GO:0005737,GO:0006468,GO:0042802,GO:0010629,GO:0043123,GO:0016235,GO:0044565,GO:0045087,GO:0016239,GO:0002218,GO:0045359,GO:0018105,GO:0003676,GO:0045944	defense response to Gram-positive bacterium|peptidyl-threonine phosphorylation|protein serine/threonine kinase activity|phosphoprotein binding|positive regulation of interferon-alpha production|ATP binding|positive regulation of xenophagy|positive regulation of interferon-beta production|nucleoplasm|cytoplasm|protein phosphorylation|identical protein binding|negative regulation of gene expression…	rno04014,rno04137,rno04620,rno04621,rno04622,rno04623,rno04657,rno05162,rno05164,rno05161,rno05160,rno05168,rno05167,rno05169,rno05165	Ras signaling pathway|Mitophagy - animal|Toll-like receptor signaling pathway|NOD-like receptor signaling pathway|RIG-I-like receptor signaling pathway|Cytosolic DNA-sensing pathway|IL-17 signaling pathway|Measles|Influenza A|Hepatitis B|Hepatitis C|Herpes simplex infection|Kaposi's sarcoma-associated herpesvirus infection|Epstein-Barr virus infection|Human papillomavirus infection
NONRATT029426.2	28.3296	12.144	44.5151	3.66561	1.87405	0.0148082	0.515677	Up	0.452046	0.585333	0.336975	0.0404784	0.166626	1.21831	1.31569	1.79975	0.348813	0.857614	Chr9	66518738	66519788	+	XM_006245013.2	0	sense	genic	exonic	nested	Nop58	GeneID:60373,Genbank:XM_006245013.2,RGD:620484	NOP58 ribonucleoprotein, transcript variant X1	GO:0032040,GO:0001650,GO:0048254,GO:0005515,GO:0051117,GO:0005634,GO:0005730,GO:0005732,GO:0005829,GO:0070761,GO:0008150,GO:0015030,GO:0030515,GO:0000154,GO:0001094,GO:0031428	small-subunit processome|fibrillar center|snoRNA localization|protein binding|ATPase binding|nucleus|nucleolus|small nucleolar ribonucleoprotein complex|cytosol|pre-snoRNP complex|biological_process|Cajal body|snoRNA binding|rRNA modification|TFIID-class transcription factor binding|box C/D snoRNP complex	rno03008	Ribosome biogenesis in eukaryotes
NONRATT001293.2	5.24299	0	10.486	Inf	Inf	0.0148253	0.515677	Up	4.12e-27	1.2e-21	2.53e-50	8.1e-31	2.8e-27	0.116626	1.06006	1.977	8.86e-30	2.82e-27	Chr1	204997783	205001753	+	NM_053335.1	0	antisense	genic	exonic	overlapping	Ctbp2	GeneID:81717,Genbank:NM_053335.1,RGD:68372	C-terminal binding protein 2	GO:0048386,GO:0035563,GO:0003714,GO:0050872,GO:0042803,GO:0005634,GO:0042974,GO:0051287,GO:0005829,GO:0006351,GO:0016616,GO:0044877,GO:0016618,GO:0055114,GO:0017053,GO:0097470,GO:0045202,GO:1990830,GO:0045892,GO:0019901,GO:0003682,GO:0030054,GO:0003713,GO:0045944,GO:0030267	positive regulation of retinoic acid receptor signaling pathway|positive regulation of chromatin binding|transcription corepressor activity|white fat cell differentiation|protein homodimerization activity|nucleus|retinoic acid receptor binding|NAD binding|cytosol|transcription, DNA-templated|oxidoreductase activity, acting on the CH-OH group of donors, NAD or NADP as acceptor|protein-containing c…	rno04310,rno04330,rno05200,rno05220	Wnt signaling pathway|Notch signaling pathway|Pathways in cancer|Chronic myeloid leukemia
NONRATT015758.2	16.5496	27.42	5.67916	0.207117	-2.27148	0.0148708	0.516142	Down	0.660568	1.25516	1.11315	0.74616	0.449277	0.218529	0.0919635	0	0.420393	0.157041	Chr2	227295108	227295972	+	NM_001191963.1	0	antisense	genic	exonic	nested	Synpo2	GeneID:499702,Genbank:NM_001191963.1,RGD:1564779	synaptopodin 2	GO:0071889,GO:0030335,GO:0001725,GO:0099023,GO:0031005,GO:0003779,GO:2000298,GO:0032233,GO:0005634,GO:0005829,GO:0005925,GO:0043231,GO:0015629,GO:0051371,GO:0030018,GO:0000045,GO:0051393	14-3-3 protein binding|positive regulation of cell migration|stress fiber|tethering complex|filamin binding|actin binding|regulation of Rho-dependent protein serine/threonine kinase activity|positive regulation of actin filament bundle assembly|nucleus|cytosol|focal adhesion|intracellular membrane-bounded organelle|actin cytoskeleton|muscle alpha-actinin binding|Z disc|autophagosome assembly|alph…
NONRATT001917.2	4.87694	9.75389	0	0	Inf-	0.0151197	0.52365	Down	0.247009	1.22e-33	1.28771	2.64457	2.19e-06	6.25e-12	3.26e-09	1.94e-19	4.04e-21	3.63e-12	Chr1	237487	237792	-	XM_017589815.1	117	sense	intergenic	downstream	same_strand	LOC108349479	GeneID:108349479,Genbank:XM_017589815.1	zinc finger protein 431-like, transcript variant X1
NONRATT016595.2	7.79756	15.5951	0	0	Inf-	0.0152079	0.524299	Down	1.66093	0.0155137	5.8e-06	2.89417	3.37e-09	1.62e-11	2.08e-09	5.74e-18	1.62e-11	5.45e-19	Chr2	188661831	188664157	-	XM_008761203.2	0	sense	genic	exonic	nested	Adam15	GeneID:57025,Genbank:XM_008761203.2,RGD:620402	ADAM metallopeptidase domain 15, transcript variant X1	GO:0070528,GO:0030308,GO:0002418,GO:0098609,GO:0030336,GO:0004222,GO:1900121,GO:0030574,GO:0005178,GO:0005615,GO:0005912,GO:0006508,GO:0006915,GO:0042246,GO:0007229,GO:0042995,GO:0008237,GO:0045087,GO:0008584,GO:0046872,GO:0009986,GO:0001525,GO:0060317,GO:0016021,GO:0001669,GO:0070062,GO:0017124,GO:0001953	protein kinase C signaling|negative regulation of cell growth|immune response to tumor cell|cell-cell adhesion|negative regulation of cell migration|metalloendopeptidase activity|negative regulation of receptor binding|collagen catabolic process|integrin binding|extracellular space|adherens junction|proteolysis|apoptotic process|tissue regeneration|integrin-mediated signaling pathway|cell project…
NONRATT024530.2	6.78032	1.10146	12.4592	11.3116	3.49973	0.0152238	0.524299	Up	0.0892419	0.0426765	0	0.0416526	0.0438456	0.835949	0.256532	0.658169	0.313476	0.191926	Chr6	110915761	110916684	+	NM_001012470.1	11474	antisense	intergenic	upstream	divergent	Irf2bpl	GeneID:314329,Genbank:NM_001012470.1,RGD:1310994	interferon regulatory factor 2 binding protein-like	GO:0005634,GO:0005654,GO:0045944,GO:0046543,GO:0046872,GO:0000122	nucleus|nucleoplasm|positive regulation of transcription by RNA polymerase II|development of secondary female sexual characteristics|metal ion binding|negative regulation of transcription by RNA polymerase II
NONRATT033062.1	21.2922	8.39266	34.1917	4.074	2.02645	0.0152363	0.524299	Up	0.0366395	0.0612364	0.118801	0.0435863	0.0711227	0.248555	0.264692	0.360379	0.203927	0.273607	Chr4	97829340	97833460	+	NM_024127.2	44527	antisense	intergenic	upstream	divergent	Gadd45a	GeneID:25112,Genbank:NM_024127.2,RGD:2654	growth arrest and DNA-damage-inducible, alpha	GO:0005737,GO:0006469,GO:0006974,GO:0007098,GO:0046982,GO:0016607,GO:0047485,GO:0019900,GO:0051726,GO:0071260,GO:0071479,GO:0071850,GO:0000086,GO:0000185,GO:0000979,GO:0005634,GO:0042770,GO:0042803,GO:0043065,GO:0046330,GO:1900745,GO:2000379	cytoplasm|negative regulation of protein kinase activity|cellular response to DNA damage stimulus|centrosome cycle|protein heterodimerization activity|nuclear speck|protein N-terminus binding|kinase binding|regulation of cell cycle|cellular response to mechanical stimulus|cellular response to ionizing radiation|mitotic cell cycle arrest|G2/M transition of mitotic cell cycle|activation of MAPKKK a…	rno04010,rno04068,rno04110,rno04210,rno04115,rno04218,rno05200,rno05202,rno05210,rno05212,rno05225,rno05226,rno05214,rno05216,rno05220,rno05217,rno05218,rno05213,rno05224,rno05222,rno05223	MAPK signaling pathway|FoxO signaling pathway|Cell cycle|Apoptosis|p53 signaling pathway|Cellular senescence|Pathways in cancer|Transcriptional misregulation in cancers|Colorectal cancer|Pancreatic cancer|Hepatocellular carcinoma|Gastric cancer|Glioma|Thyroid cancer|Chronic myeloid leukemia|Basal cell carcinoma|Melanoma|Endometrial cancer|Breast cancer|Small cell lung cancer|Non-small cell lung c…
TCONS_00000057	814.583	374.874	1254.29	3.3459	1.74239	0.0153572	0.526051	Up	22.9172	4.69126	34.0194	9.35147	4.07787	68.3663	33.7756	63.3462	81.4303	0.295108	Chr1	11962889	11972230	+	XM_003748653.4	9988	antisense	intergenic	downstream	convergent	LOC100909599	GeneID:100909599,Genbank:XM_003748653.4,RGD:6502578	probable ATP-dependent RNA helicase YTHDC2-like
NONRATT025518.2	25.284	10.1773	40.3908	3.96873	1.98868	0.0153655	0.526051	Up	0.427966	0.32271	0.231221	0.166817	0.614276	1.21049	2.89455	0.838459	0.264159	1.71332	Chr7	11238688	11240125	+	XM_006240944.2	0	sense	genic	exonic	nested	Hmg20b	GeneID:362825,Genbank:XM_006240944.2,RGD:1309235	high mobility group 20 B, transcript variant X1	GO:0005654,GO:0006338,GO:0006355,GO:0016604,GO:0033234,GO:0035914,GO:0045666,GO:0046982,GO:0003677,GO:0003682,GO:0005634	nucleoplasm|chromatin remodeling|regulation of transcription, DNA-templated|nuclear body|negative regulation of protein sumoylation|skeletal muscle cell differentiation|positive regulation of neuron differentiation|protein heterodimerization activity|DNA binding|chromatin binding|nucleus
NONRATT012292.2	19.5504	32.6685	6.43235	0.196898	-2.34448	0.0154145	0.526051	Down	0.928826	0.114716	1.54806	0.909558	2.49316	0.0621837	0.767138	0.129171	0.124547	0.0571308	Chr17	10458077	10468176	+	XM_017600594.1	0	sense	genic	exonic	overlapping	Rnf44	GeneID:361212,Genbank:XM_017600594.1,RGD:1307212	ring finger protein 44, transcript variant X7	GO:0043161,GO:0046872,GO:0061630,GO:0005654,GO:0016567	proteasome-mediated ubiquitin-dependent protein catabolic process|metal ion binding|ubiquitin protein ligase activity|nucleoplasm|protein ubiquitination
NONRATT003755.2	323.142	189.133	457.15	2.41708	1.27326	0.0154352	0.526051	Up	23.3569	11.2883	17.85	8.87601	24.5892	35.8648	33.8002	65.8396	43.4861	22.7409	Chr1	259434815	259446795	-	XM_017590354.1	0	sense	genic	exonic	nested	Sorbs1	GeneID:686098,Genbank:XM_017590354.1,RGD:1586598	sorbin and SH3 domain containing 1, transcript variant X1	GO:0005829,GO:0005856,GO:0005886,GO:0005899,GO:0005913,GO:0019901,GO:0031625,GO:0005924,GO:0031667,GO:0032868,GO:0032869,GO:0033993,GO:0042594,GO:0043149,GO:0045121,GO:0001725,GO:0005070,GO:0005158,GO:0005634,GO:0005813,GO:0005925,GO:0007015,GO:0008134,GO:0008286,GO:0009967,GO:0014823,GO:0045725,GO:0016020,GO:0046326,GO:0016363,GO:0046889,GO:0048041,GO:1903078,GO:1904608,GO:2001275	cytosol|cytoskeleton|plasma membrane|insulin receptor complex|cell-cell adherens junction|protein kinase binding|ubiquitin protein ligase binding|cell-substrate adherens junction|response to nutrient levels|response to insulin|cellular response to insulin stimulus|response to lipid|response to starvation|stress fiber assembly|membrane raft|stress fiber|SH3/SH2 adaptor activity|insulin receptor bi…	rno04520,rno04910,rno03320	Adherens junction|Insulin signaling pathway|PPAR signaling pathway
NONRATT027255.2	3.59041	0	7.18082	Inf	Inf	0.0154509	0.526051	Up	1.08e-08	1.75e-06	8.34e-16	0.000898116	6.71e-14	0.278303	0.0124705	6.6e-21	0.209195	1.57e-05	Chr7	132430851	132432796	-	NM_133611.2	0	sense	genic	exonic	nested	Slc2a13	GeneID:171147,Genbank:NM_133611.2,RGD:621814	solute carrier family 2 member 13	GO:0016021,GO:0046323,GO:1902600,GO:0005351,GO:0005355,GO:0005887	integral component of membrane|glucose import|proton transmembrane transport|carbohydrate:proton symporter activity|glucose transmembrane transporter activity|integral component of plasma membrane
NONRATT006698.2	4.05918	0.19473	7.92363	40.6904	5.34662	0.0155438	0.528095	Up	0	0	0.0367229	0	0	0	0.404768	0.510162	0	0.336742	Chr11	81514488	81515535	+	NM_012696.2	0	sense	genic	intronic	nested	Kng1	GeneID:24903,Genbank:NM_012696.2,RGD:2980	kininogen 1	GO:0072562,GO:0043204,GO:0007204,GO:0004866,GO:0043231,GO:0004869,GO:0043407,GO:0010951,GO:0043410,GO:0005102,GO:0005576,GO:0005615,GO:0045861,GO:0030195,GO:0005623,GO:0048146,GO:0031012,GO:0006953,GO:0001938,GO:0050672,GO:0042130,GO:0006954,GO:0002020,GO:0052548,GO:0042311,GO:0007162,GO:0002542	blood microparticle|perikaryon|positive regulation of cytosolic calcium ion concentration|endopeptidase inhibitor activity|intracellular membrane-bounded organelle|cysteine-type endopeptidase inhibitor activity|negative regulation of MAP kinase activity|negative regulation of endopeptidase activity|positive regulation of MAPK cascade|signaling receptor binding|extracellular region|extracellular s…	rno04610	Complement and coagulation cascades
NONRATT000479.2	10.6739	2.77009	18.5778	6.70655	2.74557	0.0157796	0.534976	Up	0.221373	2.57e-23	0.0386373	8.46e-21	0.171502	0.430961	0.943606	0.693083	9.26e-20	0.648044	Chr1	81795948	81797237	+	NM_021694.3	0	sense	genic	exonic	nested	Arhgef1	GeneID:60323,Genbank:NM_021694.3,RGD:620951	Rho guanine nucleotide exchange factor 1	GO:0005737,GO:0005829,GO:0005886,GO:0007186,GO:0016020,GO:0035023,GO:0043547,GO:0060548,GO:0001664,GO:0005089,GO:0005096	cytoplasm|cytosol|plasma membrane|G-protein coupled receptor signaling pathway|membrane|regulation of Rho protein signal transduction|positive regulation of GTPase activity|negative regulation of cell death|G-protein coupled receptor binding|Rho guanyl-nucleotide exchange factor activity|GTPase activator activity	rno04810,rno04611,rno04270,rno05200,rno05205	Regulation of actin cytoskeleton|Platelet activation|Vascular smooth muscle contraction|Pathways in cancer|Proteoglycans in cancer
NONRATT026746.2	17.2492	6.21048	28.2879	4.55487	2.18741	0.0159244	0.537969	Up	0.988884	2.34e-74	1.67266	0.296787	1e-48	2.09248	2.09078	5.56724	1.99782	1.39212
NONRATT025364.2	54.4996	81.7892	27.21	0.332685	-1.58777	0.0159542	0.537969	Down	1.66163	2.66218	2.14403	3.63277	0.64318	0.870485	0.641649	0.765979	1.031	0.198683	Chr6	135576344	135577365	+	XM_017593974.1	24190	sense	intergenic	downstream	same_strand	Rcor1	GeneID:102554884,Genbank:XM_017593974.1,RGD:7505493	REST corepressor 1, transcript variant X1	GO:0045654,GO:0003700,GO:0045892,GO:0003714,GO:0070933,GO:0005634,GO:0005667,GO:0006357,GO:0008134,GO:1990391,GO:0017053,GO:0019899,GO:0030218,GO:0000122,GO:0044212,GO:0001078	positive regulation of megakaryocyte differentiation|DNA binding transcription factor activity|negative regulation of transcription, DNA-templated|transcription corepressor activity|histone H4 deacetylation|nucleus|transcription factor complex|regulation of transcription by RNA polymerase II|transcription factor binding|DNA repair complex|transcriptional repressor complex|enzyme binding|erythrocy…	rno05016	Huntington's disease
NONRATT007553.2	6.64921	0.77892	12.5195	16.0729	4.00656	0.0159963	0.537969	Up	1.62e-20	2.44e-30	0.238966	1.29e-18	3.1e-15	0.25903	0.503509	2.46009	0.734202	0.273414	Chr12	40619351	40619727	+	NM_053961.2	0	sense	genic	exonic	overlapping	Erp29	GeneID:117030,Genbank:NM_053961.2,RGD:619781	endoplasmic reticulum protein 29	GO:0042470,GO:0005783,GO:0042803,GO:0050709,GO:0005788,GO:0005790,GO:0006457,GO:0006886,GO:0051087,GO:0009306,GO:1902235,GO:0009986,GO:0010628,GO:0010629,GO:0000187,GO:0030133,GO:0001934,GO:0034976,GO:0005515	melanosome|endoplasmic reticulum|protein homodimerization activity|negative regulation of protein secretion|endoplasmic reticulum lumen|smooth endoplasmic reticulum|protein folding|intracellular protein transport|chaperone binding|protein secretion|regulation of endoplasmic reticulum stress-induced intrinsic apoptotic signaling pathway|cell surface|positive regulation of gene expression|negative …	rno04141	Protein processing in endoplasmic reticulum
NONRATT029702.2	12.1384	20.768	3.50892	0.168958	-2.56526	0.0160165	0.537969	Down	1.19642	0.521712	1.12572	0.100253	1.53223	0.31954	0	0.101681	0.213478	0.117317	Chr9	110476811	110477546	+	NM_001108235.1	38012	antisense	intergenic	downstream	convergent	Fbxl17	GeneID:316663,Genbank:NM_001108235.1,RGD:1309773	F-box and leucine-rich repeat protein 17
NONRATT027251.2	73.4619	119.061	27.8625	0.234018	-2.09531	0.0160427	0.537969	Down	0.0562358	10.9273	26.0623	14.0879	14.9638	8.70919	5.14e-19	1.22562	3.3873	2.70424
TCONS_00008902	90.0244	1.36038	178.688	131.352	7.0373	0.0160829	0.537969	Up	0	0	0	0	0.28644	2.11026	2.0846	28.3569	4.58172	0.477501	Chr13	70748287	70749455	+	NM_053966.2	0	antisense	genic	intronic	nested	Lamc1	GeneID:117036,Genbank:NM_053966.2,RGD:621052	laminin subunit gamma 1	GO:0043208,GO:0005604,GO:0043259,GO:0005605,GO:0065003,GO:0005606,GO:0005615,GO:0007155,GO:0016477,GO:0022617,GO:0031012,GO:0031175,GO:0005201,GO:0031581,GO:0005578,GO:0034446	glycosphingolipid binding|basement membrane|laminin-10 complex|basal lamina|protein-containing complex assembly|laminin-1 complex|extracellular space|cell adhesion|cell migration|extracellular matrix disassembly|extracellular matrix|neuron projection development|extracellular matrix structural constituent|hemidesmosome assembly|proteinaceous extracellular matrix|substrate adhesion-dependent cell …	rno04151,rno04512,rno04510,rno05200,rno05222,rno05020,rno05165,rno05146,rno05145	PI3K-Akt signaling pathway|ECM-receptor interaction|Focal adhesion|Pathways in cancer|Small cell lung cancer|Prion diseases|Human papillomavirus infection|Amoebiasis|Toxoplasmosis
NONRATT018155.2	38.3328	58.2364	18.4292	0.316455	-1.65993	0.0161022	0.537969	Down	2.13803	2.55124	2.46463	2.21263	2.24207	0.765404	0.468486	0.323612	0.543143	1.52443	Chr3	44074083	44074751	+	NM_031796.1	2011	sense	intergenic	downstream	same_strand	Galnt5	GeneID:83627,Genbank:NM_031796.1,RGD:620361	polypeptide N-acetylgalactosaminyltransferase 5	GO:0005794,GO:0006486,GO:0009312,GO:0016020,GO:0016021,GO:0016266,GO:0018242,GO:0018243,GO:0030246,GO:0046872,GO:0000139,GO:0004653	Golgi apparatus|protein glycosylation|oligosaccharide biosynthetic process|membrane|integral component of membrane|O-glycan processing|protein O-linked glycosylation via serine|protein O-linked glycosylation via threonine|carbohydrate binding|metal ion binding|Golgi membrane|polypeptide N-acetylgalactosaminyltransferase activity	rno00512	Mucin type O-glycan biosynthesis
TCONS_00008790	6.32316	0.190928	12.4554	65.2359	6.02759	0.0162032	0.54022	Up	9.06e-09	6.52e-07	0.000104867	0.0148525	7.1e-08	0.956567	0.449484	6.42e-05	0.125815	2.55e-07	Chr13	48697355	48709662	+	XM_006249797.3	0	sense	genic	exonic	nested	Nucks1	GeneID:64709,Genbank:XM_006249797.3,RGD:620993	nuclear casein kinase and cyclin-dependent kinase substrate 1, transcript variant X1	GO:1990968,GO:0042593,GO:0005737,GO:0001077,GO:1990969,GO:0043923,GO:0001678,GO:0044829,GO:0006275,GO:0003682,GO:0045944,GO:0003690,GO:0003697,GO:0006325,GO:0046626,GO:0006366,GO:0005634,GO:0046628,GO:0008134,GO:0051726,GO:0019046,GO:0000724,GO:0060382,GO:0031297,GO:0005730,GO:0000785,GO:0071481,GO:0036297,GO:0000790	modulation by host of RNA binding by virus|glucose homeostasis|cytoplasm|transcriptional activator activity, RNA polymerase II proximal promoter sequence-specific DNA binding|modulation by host of viral RNA-binding transcription factor activity|positive regulation by host of viral transcription|cellular glucose homeostasis|positive regulation by host of viral genome replication|regulation of DNA …
NONRATT019701.2	34.6484	52.8888	16.4079	0.310233	-1.68858	0.0162659	0.541187	Down	2.23825	3.08355	3.23463	3.64605	2.70758	0.202987	0.617978	0.304968	1.22162	2.17274	Chr3	123595114	123597171	-	XM_017592341.1	0	sense	genic	exonic	nested	Adam33	GeneID:311425,Genbank:XM_017592341.1,RGD:1305278	ADAM metallopeptidase domain 33	GO:0006508,GO:0008150,GO:0016021,GO:0046872,GO:0003674,GO:0004222,GO:0005575	proteolysis|biological_process|integral component of membrane|metal ion binding|molecular_function|metalloendopeptidase activity|cellular_component
NONRATT027083.2	15.3453	25.389	5.30171	0.208819	-2.25967	0.0164342	0.545655	Down	0.478438	0.592252	1.86933	1.12255	0.436456	0.0710754	0.231065	0.142793	0.105503	0.397896	Chr7	118928196	118929394	-	XM_008765642.2	0	sense	genic	exonic	overlapping	Apol9a	GeneID:503164,Genbank:XM_008765642.2,RGD:1562332	apolipoprotein L 9a, transcript variant X1	GO:0008289,GO:0016020,GO:0042157,GO:0050896,GO:0005576,GO:0006869	lipid binding|membrane|lipoprotein metabolic process|response to stimulus|extracellular region|lipid transport
TCONS_00007988	13.6124	22.8566	4.3682	0.191113	-2.3875	0.0164846	0.546125	Down	2.47153	0.881455	2.26749	0.726011	1.00324	0.747416	0.123952	0	0	0.560225	Chr12	39408772	39418895	+	NM_199120.1	1266	sense	intergenic	upstream	same_strand	Ift81	GeneID:373066,Genbank:NM_199120.1,RGD:727862	intraflagellar transport 81	GO:0097225,GO:0035735,GO:0005929,GO:0097228,GO:0007283,GO:0015631,GO:0036064,GO:0042073,GO:0030992,GO:0060271,GO:0005813	sperm midpiece|intraciliary transport involved in cilium assembly|cilium|sperm principal piece|spermatogenesis|tubulin binding|ciliary basal body|intraciliary transport|intraciliary transport particle B|cilium assembly|centrosome
NONRATT012560.2	336.422	473.773	199.07	0.420181	-1.25092	0.0165163	0.546125	Down	13.4362	9.73979	10.1968	11.6487	9.09861	4.89584	3.06217	3.44856	4.92973	5.90481	Chr17	60251589	60252767	+	XM_017600562.1	1287	sense	intergenic	downstream	same_strand	Mpp7	GeneID:307035,Genbank:XM_017600562.1,RGD:1305675	membrane palmitoylated protein 7, transcript variant X3	GO:0005923,GO:0019904,GO:0030054,GO:0031334,GO:0032947,GO:0045296,GO:0046982,GO:0070830,GO:0071896,GO:0097025,GO:0005654,GO:0005912	bicellular tight junction|protein domain specific binding|cell junction|positive regulation of protein complex assembly|protein-containing complex scaffold activity|cadherin binding|protein heterodimerization activity|bicellular tight junction assembly|protein localization to adherens junction|MPP7-DLG1-LIN7 complex|nucleoplasm|adherens junction
NONRATT007409.2	22.2215	44.4429	0	0	Inf-	0.016563	0.546544	Down	3.35e-05	1.44388	5.23989	1.6e-06	1.1e-05	6.13e-09	0.000243965	4.37e-08	0.000228702	9.02e-10	Chr12	25107985	25108838	+	NM_001006957.2	0	sense	genic	exonic	nested	Eif4h	GeneID:288599,Genbank:NM_001006957.2,RGD:1359222	eukaryotic translation initiation factor 4H	GO:0097010,GO:0003723,GO:0003743,GO:0005575,GO:0005844,GO:0008150,GO:0016281,GO:0019953,GO:0033592,GO:0034057,GO:0043024,GO:0045296,GO:0001731,GO:0048471,GO:0002181,GO:0048589,GO:0003674	eukaryotic translation initiation factor 4F complex assembly|RNA binding|translation initiation factor activity|cellular_component|polysome|biological_process|eukaryotic translation initiation factor 4F complex|sexual reproduction|RNA strand annealing activity|RNA strand-exchange activity|ribosomal small subunit binding|cadherin binding|formation of translation preinitiation complex|perinuclear r…
NONRATT012612.2	20.7295	8.07807	33.381	4.1323	2.04695	0.0166137	0.547096	Up	0.52512	0.567075	0.158201	0.00127045	0.807525	2.08922	1.41572	1.2042	0.972861	2.55558	Chr17	76287728	76288467	+	NM_001108421.1	483	antisense	intergenic	upstream	divergent	Upf2	GeneID:361271,Genbank:NM_001108421.1,RGD:1309178	UPF2 regulator of nonsense transcripts homolog (yeast)	GO:0005634,GO:0005737,GO:0005829,GO:0005844,GO:0031100,GO:0035145,GO:0036464,GO:0042162,GO:0000184,GO:0001889	nucleus|cytoplasm|cytosol|polysome|animal organ regeneration|exon-exon junction complex|cytoplasmic ribonucleoprotein granule|telomeric DNA binding|nuclear-transcribed mRNA catabolic process, nonsense-mediated decay|liver development	rno03013,rno03015	RNA transport|mRNA surveillance pathway
NONRATT014663.2	30.5467	47.6268	13.4666	0.282752	-1.82239	0.0167152	0.548204	Down	1.46065	1.95804	1.58874	2.11431	4.70851	0.7101	0.886237	0.535273	0.880902	0.3008	Chr19	39353334	39354425	-	NM_001014271.1	0	sense	genic	intronic	nested	LOC367515	GeneID:367515,Genbank:NM_001014271.1,RGD:1359286	similar to RIKEN cDNA 1700081O22
NONRATT019501.2	6.17287	0.938451	11.4073	12.1555	3.60353	0.0167156	0.548204	Up	8e-28	0.228149	1.65e-25	2.77e-27	2.45e-29	1.29731	0.707829	0.897696	3.32e-21	0.112012
NONRATT019897.2	18.3634	4.13433	32.5925	7.88337	2.97881	0.016781	0.549229	Up	0.186403	0.633539	3.11e-17	0.089264	0.249788	1.84502	1.00642	4.6224	1.23092	0.308407	Chr3	156557262	156618004	-	XM_008762439.2	7601	antisense	intergenic	upstream	divergent	LOC103691948	GeneID:103691948,Genbank:XM_008762439.2,RGD:9450932	uncharacterized LOC103691948
NONRATT010276.2	30.154	13.6053	46.7027	3.43269	1.77934	0.0168658	0.550879	Up	0.487061	0.468423	0.383429	0.428636	0.619807	1.00417	1.43746	2.66086	2.09687	0.738599	Chr15	8188785	8189555	+	NM_139114.3	0	sense	genic	exonic	nested	Rpl15	GeneID:245981,Genbank:NM_139114.3,RGD:621181	ribosomal protein L15	GO:0003735,GO:0005634,GO:0016020,GO:0022625,GO:0031672,GO:0045296,GO:0045471,GO:0002181,GO:0003674,GO:0003723	structural constituent of ribosome|nucleus|membrane|cytosolic large ribosomal subunit|A band|cadherin binding|response to ethanol|cytoplasmic translation|molecular_function|RNA binding	rno03010	Ribosome
NONRATT010802.2	3.12799	6.25599	0	0	Inf-	0.0169401	0.552184	Down	0.805442	0.137859	0.268965	0.0689419	0.209949	0	0	0	0	0	Chr15	23660034	23660771	-	XM_017599654.1	5772	antisense	intergenic	upstream	divergent	Samd4a	GeneID:305826,Genbank:XM_017599654.1,RGD:1310361	sterile alpha motif domain containing 4A, transcript variant X1	GO:0043488,GO:0001650,GO:0003723,GO:0045202,GO:0003729,GO:0005829,GO:0017148,GO:0030054,GO:0045727,GO:0030371,GO:0000289,GO:0000932,GO:0030425	regulation of mRNA stability|fibrillar center|RNA binding|synapse|mRNA binding|cytosol|negative regulation of translation|cell junction|positive regulation of translation|translation repressor activity|nuclear-transcribed mRNA poly(A) tail shortening|P-body|dendrite
NONRATT024837.2	5.22695	0.58419	9.8697	16.8947	4.0785	0.0170817	0.555674	Up	3.24e-30	0	0.13972	1.64e-31	0.00719065	4.89e-36	0.661919	0.454601	0.916118	0.842192	Chr6	23457767	23458218	-	XM_006239770.3	0	sense	genic	exonic	nested	Wdr43	GeneID:362703,Genbank:XM_006239770.3,RGD:1565005	WD repeat domain 43, transcript variant X1	GO:2000234,GO:0001650,GO:0005730,GO:0045943	positive regulation of rRNA processing|fibrillar center|nucleolus|positive regulation of transcription by RNA polymerase I	rno03008	Ribosome biogenesis in eukaryotes
NONRATT016735.2	39.0339	59.2167	18.8511	0.318341	-1.65136	0.0171636	0.557209	Down	5.51004	5.84494	3.56148	4.15881	2.41979	1.39923	2.83367	0.175963	0.51376	1.73619	Chr2	206227774	206231541	-	XM_017590998.1	0	sense	genic	exonic	nested	Hipk1	GeneID:365895,Genbank:XM_017590998.1,RGD:1304941	homeodomain interacting protein kinase 1, transcript variant X11	GO:0005829,GO:0006351,GO:0006355,GO:0006468,GO:0007224,GO:0008284,GO:0034333,GO:0009952,GO:0042771,GO:0048596,GO:0060059,GO:0060235,GO:0004672,GO:0004674,GO:0005524,GO:0005634,GO:0005654,GO:0005737,GO:0005813,GO:0010803,GO:0010842,GO:0016605,GO:0016607,GO:0061072,GO:0030182,GO:0072577,GO:0097191	cytosol|transcription, DNA-templated|regulation of transcription, DNA-templated|protein phosphorylation|smoothened signaling pathway|positive regulation of cell proliferation|adherens junction assembly|anterior/posterior pattern specification|intrinsic apoptotic signaling pathway in response to DNA damage by p53 class mediator|embryonic camera-type eye morphogenesis|embryonic retina morphogenesis…	rno04218	Cellular senescence
NONRATT004272.2	55.9096	83.2597	28.5595	0.343018	-1.54365	0.017244	0.558383	Down	1.38084	2.3894	1.75048	2.27239	1.47533	0.597675	0.373786	0.449392	1.17008	0.559001	Chr10	39716730	39717925	+	XM_017596965.1	0	sense	genic	exonic	overlapping	Acsl6	GeneID:117243,Genbank:XM_017596965.1,RGD:69403	acyl-CoA synthetase long-chain family member 6, transcript variant X3	GO:0016021,GO:0007405,GO:0001676,GO:0019899,GO:0007584,GO:0004467,GO:0032869,GO:0008654,GO:0042803,GO:0005524,GO:0005634,GO:0009629,GO:0005739,GO:0010747,GO:0005741,GO:0048545,GO:0010867,GO:0005778,GO:0048666,GO:0010976,GO:0005789,GO:0001666,GO:0102391,GO:0015908,GO:0006641,GO:0016020	integral component of membrane|neuroblast proliferation|long-chain fatty acid metabolic process|enzyme binding|response to nutrient|long-chain fatty acid-CoA ligase activity|cellular response to insulin stimulus|phospholipid biosynthetic process|protein homodimerization activity|ATP binding|nucleus|response to gravity|mitochondrion|positive regulation of plasma membrane long-chain fatty acid tran…	rno00061,rno00071,rno04146,rno04216,rno04920,rno03320,rno04714	Fatty acid biosynthesis|Fatty acid degradation|Peroxisome|Ferroptosis|Adipocytokine signaling pathway|PPAR signaling pathway|Thermogenesis
NONRATT008371.2	975.579	532.197	1418.96	2.66623	1.4148	0.0172692	0.558383	Up	4.83917	7.54734	4.87896	6.2337	4.43689	11.5663	19.3593	26.8106	8.32398	6.30679	Chr13	78852518	78855844	+	XM_006250110.3	295	antisense	intergenic	upstream	divergent	Zbtb37	GeneID:304918,Genbank:XM_006250110.3,RGD:1308731	zinc finger and BTB domain containing 37, transcript variant X4	GO:0003676	nucleic acid binding
NONRATT015129.2	19.0024	7.42368	30.5812	4.11941	2.04244	0.0176098	0.568253	Up	0.0246069	0.748736	0.331086	0.963622	3.84e-23	1.53603	0.780492	2.25577	2.96062	0.771853	Chr2	84658212	84658696	+	NM_001008770.3	0	sense	genic	exonic	nested	Cmbl	GeneID:310201,Genbank:NM_001008770.3,RGD:1306952	carboxymethylenebutenolidase homolog	GO:0005829,GO:0016787	cytosol|hydrolase activity
NONRATT025640.2	17.3528	6.48683	28.2188	4.35016	2.12107	0.0176709	0.56908	Up	0.0516931	0.0808068	0.0265331	0.471358	0.221227	0.993874	0.424517	0.625354	0.854366	0.746227	Chr7	18703706	18706244	+	XM_006241128.3	0	sense	genic	exonic	nested	Cd320	GeneID:362851,Genbank:XM_006241128.3,RGD:1305860	CD320 molecule, transcript variant X1	GO:0031419,GO:0005783,GO:0005886,GO:0005887,GO:0008083,GO:0010469,GO:0015889,GO:0030656,GO:0030890,GO:0005509,GO:0031296	cobalamin binding|endoplasmic reticulum|plasma membrane|integral component of plasma membrane|growth factor activity|regulation of signaling receptor activity|cobalamin transport|regulation of vitamin metabolic process|positive regulation of B cell proliferation|calcium ion binding|B cell costimulation
NONRATT020832.2	13.3576	22.4168	4.29831	0.191745	-2.38274	0.017731	0.569875	Down	1.67795	1.03623	0.27002	0.473084	0.760805	0.176255	0.114357	0.0285222	0.347273	0.125847
NONRATT023560.2	5.38696	10.5732	0.200712	0.0189831	-5.71914	0.017824	0.571721	Down	0.00173825	0.110822	7.41e-10	1.02779	0.867288	1.23e-09	2.28e-06	0.0373051	3.09e-07	2.69e-06	Chr5	139625786	139626472	-	XM_008764111.2	0	sense	genic	exonic	nested	Kcnq4	GeneID:298496,Genbank:XM_008764111.2,RGD:61799	potassium voltage-gated channel subfamily Q member 4, transcript variant X3	GO:0042472,GO:0005267,GO:0005737,GO:0043005,GO:0005886,GO:0006813,GO:0007605,GO:0071805,GO:0008076,GO:0009925,GO:0016021,GO:0005249,GO:0032227,GO:0034765	inner ear morphogenesis|potassium channel activity|cytoplasm|neuron projection|plasma membrane|potassium ion transport|sensory perception of sound|potassium ion transmembrane transport|voltage-gated potassium channel complex|basal plasma membrane|integral component of membrane|voltage-gated potassium channel activity|negative regulation of synaptic transmission, dopaminergic|regulation of ion tra…	rno04725	Cholinergic synapse
NONRATT011732.2	3.11271	6.22543	0	0	Inf-	0.0179417	0.574348	Down	0.484317	0	0.0778776	0.0772217	0.889323	0	0	0	0	0	Chr16	6668948	6671396	-	NM_133307.1	0	sense	genic	exonic	nested	Prkcd	GeneID:170538,Genbank:NM_133307.1,RGD:67383	protein kinase C, delta	GO:0043560,GO:0045471,GO:0046326,GO:0005515,GO:0046627,GO:0005524,GO:0005622,GO:0046777,GO:0005634,GO:0071447,GO:0046872,GO:0048471,GO:0005737,GO:0090331,GO:0050732,GO:0006468,GO:0005739,GO:0005783,GO:0090398,GO:0006915,GO:2001235,GO:1900163,GO:0006979,GO:1904385,GO:0007568,GO:0016572,GO:0008047,GO:0018105,GO:0009408,GO:0018107,GO:0001666,GO:0032147,GO:0004672,GO:0019899,GO:0004674,GO:0032613,GO:…	insulin receptor substrate binding|response to ethanol|positive regulation of glucose import|protein binding|negative regulation of insulin receptor signaling pathway|ATP binding|intracellular|protein autophosphorylation|nucleus|cellular response to hydroperoxide|metal ion binding|perinuclear region of cytoplasm|cytoplasm|negative regulation of platelet aggregation|negative regulation of peptidyl…	rno04140,rno04621,rno04625,rno04666,rno04062,rno04912,rno04915,rno04270,rno04722,rno04750,rno04930,rno04931,rno04933	Autophagy - animal|NOD-like receptor signaling pathway|C-type lectin receptor signaling pathway|Fc gamma R-mediated phagocytosis|Chemokine signaling pathway|GnRH signaling pathway|Estrogen signaling pathway|Vascular smooth muscle contraction|Neurotrophin signaling pathway|Inflammatory mediator regulation of TRP channels|Type II diabetes mellitus|Insulin resistance|AGE-RAGE signaling pathway in di…
NONRATT004246.2	86.1411	20.8053	151.477	7.28071	2.86408	0.0180036	0.575184	Up	2.49e-09	7.16e-10	2.64905	8.15e-10	7.56238	34.2256	27.1845	11.9833	4.13e-08	3.16092	Chr10	37594594	37605642	+	NM_001007608.2	0	sense	genic	exonic	nested	Skp1	GeneID:287280,Genbank:NM_001007608.2,RGD:1359648	S-phase kinase-associated protein 1	GO:0097602,GO:0031146,GO:0005737,GO:0005813,GO:0031467,GO:0005829,GO:0008013,GO:0016567,GO:0019005,GO:0031519,GO:0035518,GO:0004842,GO:0051457,GO:0019904,GO:0005515,GO:0061630,GO:0005634	cullin family protein binding|SCF-dependent proteasomal ubiquitin-dependent protein catabolic process|cytoplasm|centrosome|Cul7-RING ubiquitin ligase complex|cytosol|beta-catenin binding|protein ubiquitination|SCF ubiquitin ligase complex|PcG protein complex|histone H2A monoubiquitination|ubiquitin-protein transferase activity|maintenance of protein location in nucleus|protein domain specific bin…	rno04141,rno04120,rno04310,rno04350,rno04110,rno04114,rno04710,rno05200,rno05168	Protein processing in endoplasmic reticulum|Ubiquitin mediated proteolysis|Wnt signaling pathway|TGF-beta signaling pathway|Cell cycle|Oocyte meiosis|Circadian rhythm|Pathways in cancer|Herpes simplex infection
NONRATT013191.2	17.4229	0.94549	33.9003	35.8548	5.16409	0.0180831	0.576579	Up	6.2e-09	0.0585038	0.00794803	0.0033454	0.00214505	0.715767	0.275186	4.38e-08	0.0755634	1.78716	Chr18	402485	407952	+	XM_017600984.1	0	sense	genic	exonic	overlapping	Fundc2	GeneID:361288,Genbank:XM_017600984.1,RGD:1560916	FUN14 domain containing 2, transcript variant X2	GO:0000422,GO:0005739,GO:0031307	autophagy of mitochondrion|mitochondrion|integral component of mitochondrial outer membrane
TCONS_00031948	81.1928	44.3837	118.002	2.65868	1.41071	0.018211	0.579506	Up	0.940067	0.256582	4.35344	1.62769	2.98583	5.53339	1.77971	6.82433	5.39516	7.77278	ChrX	1543581	1601428	+	XM_003751987.4	0	antisense	genic	intronic	overlapping	LOC100911510	GeneID:100911510,Genbank:XM_003751987.4,RGD:6492272	zinc finger protein 157-like
NONRATT005821.2	702.816	425.998	979.634	2.29962	1.20139	0.0184761	0.586467	Up	3.95341	2.5801	3.03864	3.34548	2.65452	9.98751	7.131	5.89826	6.13102	5.93231	Chr10	76361726	76365407	+	NM_001009536.1	0	sense	genic	exonic	overlapping	Trim25	GeneID:494338,Genbank:NM_001009536.1,RGD:1594396	tripartite motif-containing 25	GO:1902187,GO:0043627,GO:0005654,GO:1990830,GO:0005737,GO:0045087,GO:0005829,GO:0006511,GO:0006513,GO:0008270,GO:0045296,GO:0016604,GO:0046596,GO:0046597,GO:0030433,GO:0051091,GO:0033280,GO:0003674,GO:0051092,GO:0036503,GO:0004842,GO:1902186,GO:0043123,GO:0005575	negative regulation of viral release from host cell|response to estrogen|nucleoplasm|cellular response to leukemia inhibitory factor|cytoplasm|innate immune response|cytosol|ubiquitin-dependent protein catabolic process|protein monoubiquitination|zinc ion binding|cadherin binding|nuclear body|regulation of viral entry into host cell|negative regulation of viral entry into host cell|ubiquitin-depe…	rno04064,rno04622,rno05164	NF-kappa B signaling pathway|RIG-I-like receptor signaling pathway|Influenza A
NONRATT008381.2	230.16	120.557	339.763	2.81827	1.49481	0.0185027	0.586467	Up	3.8052	3.25507	2.76308	2.94207	2.91842	4.468	9.60967	17.1564	6.5744	4.81065	Chr13	78855174	78856208	+	NM_001034143.1	1430	antisense	intergenic	downstream	convergent	Dars2	GeneID:304919,Genbank:NM_001034143.1,RGD:1308286	aspartyl-tRNA synthetase 2 (mitochondrial)	GO:0005524,GO:0005634,GO:0005739,GO:0005759,GO:0042803,GO:0043039,GO:0050560,GO:0070145,GO:0003676,GO:0004815	ATP binding|nucleus|mitochondrion|mitochondrial matrix|protein homodimerization activity|tRNA aminoacylation|aspartate-tRNA(Asn) ligase activity|mitochondrial asparaginyl-tRNA aminoacylation|nucleic acid binding|aspartate-tRNA ligase activity	rno00970	Aminoacyl-tRNA biosynthesis
NONRATT021044.2	5.18544	0	10.3709	Inf	Inf	0.0186312	0.589377	Up	0	3.32e-05	1.49e-08	3.02e-05	9.36e-05	0.0466543	3.92e-12	0.868086	0.00104884	1.63089	Chr4	180961218	180968151	+	NM_001107895.2	0	sense	genic	exonic	nested	Med21	GeneID:312849,Genbank:NM_001107895.2,RGD:1309836	mediator complex subunit 21	GO:0003713,GO:0006351,GO:0006357,GO:0016567,GO:0016592,GO:0019827,GO:0045944,GO:0061630,GO:0000151,GO:0001104,GO:0001824	transcription coactivator activity|transcription, DNA-templated|regulation of transcription by RNA polymerase II|protein ubiquitination|mediator complex|stem cell population maintenance|positive regulation of transcription by RNA polymerase II|ubiquitin protein ligase activity|ubiquitin ligase complex|RNA polymerase II transcription cofactor activity|blastocyst development
NONRATT005094.2	9.61224	2.46049	16.764	6.81326	2.76835	0.0186844	0.589898	Up	0.0489893	0.0459109	0.0449785	0.140291	0.0496103	0.460374	0.185996	0.733115	0.444083	0.573775	Chr10	105649024	105649940	+	NM_001031652.1	926	antisense	intergenic	downstream	convergent	St6galnac2	GeneID:303692,Genbank:NM_001031652.1,RGD:1560747	ST6 N-acetylgalactosaminide alpha-2,6-sialyltransferase 2	GO:0006486,GO:0006493,GO:0008373,GO:0009311,GO:0016021,GO:0018279,GO:0097503,GO:1990743,GO:0000139,GO:0001665	protein glycosylation|protein O-linked glycosylation|sialyltransferase activity|oligosaccharide metabolic process|integral component of membrane|protein N-linked glycosylation via asparagine|sialylation|protein sialylation|Golgi membrane|alpha-N-acetylgalactosaminide alpha-2,6-sialyltransferase activity
NONRATT029380.2	158.896	91.4858	226.306	2.47368	1.30666	0.0188524	0.594035	Up	2.44303	2.58154	1.07859	1.4315	1.43886	4.51012	2.83677	7.61883	3.76333	2.68934	Chr9	55049944	55056295	+	NM_001014216.1	0	sense	genic	exonic	overlapping	Nabp1	GeneID:363227,Genbank:NM_001014216.1,RGD:1306658	nucleic acid binding protein 1	GO:0007093,GO:0003697,GO:0010212,GO:0003723,GO:0005634,GO:0005654,GO:0005829,GO:0070876,GO:0006281,GO:0000724,GO:0006974,GO:0000784	mitotic cell cycle checkpoint|single-stranded DNA binding|response to ionizing radiation|RNA binding|nucleus|nucleoplasm|cytosol|SOSS complex|DNA repair|double-strand break repair via homologous recombination|cellular response to DNA damage stimulus|nuclear chromosome, telomeric region
TCONS_00003694	3193.16	4429.69	1956.63	0.441707	-1.17884	0.018891	0.594088	Down	511.128	776.882	713.055	226.641	348.989	189.564	311.66	162.822	198.758	251.487	Chr1	243232320	243283683	-	XM_006231216.3	0	antisense	genic	intronic	overlapping	Kank1	GeneID:309429,Genbank:XM_006231216.3,RGD:1307714	KN motif and ankyrin repeat domains 1, transcript variant X4	GO:0046627,GO:0005737,GO:0090263,GO:0090303,GO:0005856,GO:0005886,GO:0008013,GO:0008150,GO:0010977,GO:1900025,GO:0030177,GO:1900028,GO:0030336,GO:2000114,GO:0030837,GO:2000393,GO:0003674,GO:0032587,GO:0005575,GO:0035024,GO:0005634	negative regulation of insulin receptor signaling pathway|cytoplasm|positive regulation of canonical Wnt signaling pathway|positive regulation of wound healing|cytoskeleton|plasma membrane|beta-catenin binding|biological_process|negative regulation of neuron projection development|negative regulation of substrate adhesion-dependent cell spreading|positive regulation of Wnt signaling pathway|negat…
NONRATT000020.2	26.1329	11.5201	40.7458	3.53694	1.8225	0.0189403	0.594474	Up	0.252442	0.205275	0.244951	0.158888	0.260938	0.884353	0.535383	1.16985	0.820155	0.4952	Chr1	7131614	7139844	+	NM_001126092.2	29188	sense	intergenic	downstream	same_strand	Sf3b5	GeneID:680891,Genbank:NM_001126092.2,RGD:1586993	splicing factor 3b, subunit 5	GO:0005634,GO:0005654,GO:0005686,GO:0005689,GO:0008150,GO:0071011,GO:0000398,GO:0003674,GO:0005575	nucleus|nucleoplasm|U2 snRNP|U12-type spliceosomal complex|biological_process|precatalytic spliceosome|mRNA splicing, via spliceosome|molecular_function|cellular_component	rno03040	Spliceosome
[truncated: 394 more rows]
