# Supplementary material for: Transcriptome profiling of the diaphragm in a controlled mechanical ventilation model reveals key genes involved in ventilator-induced diaphragmatic dysfunction
Source: BMC Genomics. 2021 Jun 25;22:472. doi: 10.1186/s12864-021-07741-9 (PMC8227366; doi:10.1186/s12864-021-07741-9)
Supplement: Supplementary file 3 — Additional file 3: Table S3. Detailed information on differentially expressed (DE) mRNAs (|log2FC|>1and p< 0.05). [file 12864_2021_7741_MOESM3_ESM.xlsx]

## Sheet: all_diff
Table S3. Detailed informaiton of screened differentially expressed (DE) mRNAs (|log2FC|>1and p < 0.05)
Gene	logFC	logCPM	pvalue	FDR	regulate	Dbxref	product	GO_id	GO_term	pathway	pathway_description
A1cf	3.46173	-2.26528	0.0009845	0.00738236	Up	\GeneID:170912,Genbank:XM_006231272.3,RGD:619834\""	APOBEC1 complementation factor	\GO:0016556,GO:0007566,GO:0003727,GO:0030895,GO:0010609,GO:0003729,GO:0005515,GO:0005634,GO:0005654,GO:0005720,GO:0045293,GO:0016554,GO:0005737,GO:0050821,GO:0003725,GO:0005783,GO:0006397\""	mRNA modification|embryo implantation|single-stranded RNA binding|apolipoprotein B mRNA editing enzyme complex|mRNA localization resulting in posttranscriptional regulation of gene expression|mRNA binding|protein binding|nucleus|nucleoplasm|nuclear heterochromatin|mRNA editing complex|cytidine to uridine editing|cytoplasm|protein stabilization|double-stranded RNA binding|endoplasmic reticulum|mRN…
A2m	4.56904	-1.12814	6.60786e-07	1.8069e-05	Up	\GeneID:24153,Genbank:NM_012488.2,RGD:2004\""	alpha-2-macroglobulin	\GO:0051384,GO:0019966,GO:0002438,GO:1990402,GO:0034695,GO:0004866,GO:0042803,GO:0004867,GO:0005102,GO:0005615,GO:0006953,GO:0007584,GO:0043120,GO:0009611,GO:0048306,GO:0010037,GO:0048403,GO:0010951,GO:0048406,GO:0019838,GO:0001553,GO:0048863,GO:0019899,GO:0001869,GO:0051289,GO:0019959,GO:0002020\""	\response to glucocorticoid|interleukin-1 binding|acute inflammatory response to antigenic stimulus|embryonic liver development|response to prostaglandin E|endopeptidase inhibitor activity|protein homodimerization activity|serine-type endopeptidase inhibitor activity|signaling receptor binding|extracellular space|acute-phase response|response to nutrient|tumor necrosis factor binding|response to …	rno04610	Complement and coagulation cascades
Aadat	1.38783	-0.808438	0.00240298	0.0148657	Up	\GeneID:29416,Genbank:XM_006253067.3,RGD:2948\""	aminoadipate aminotransferase	\GO:0047536,GO:0006103,GO:0006536,GO:0070189,GO:0008483,GO:0009058,GO:0016212,GO:0097052,GO:0019441,GO:0030170,GO:0003824,GO:0033512,GO:0005739,GO:0042803\""	2-aminoadipate transaminase activity|2-oxoglutarate metabolic process|glutamate metabolic process|kynurenine metabolic process|transaminase activity|biosynthetic process|kynurenine-oxoglutarate transaminase activity|L-kynurenine metabolic process|tryptophan catabolic process to kynurenine|pyridoxal phosphate binding|catalytic activity|L-lysine catabolic process to acetyl-CoA via saccharopine|mito…	\rno00310,rno00380\""	Lysine degradation|Tryptophan metabolism
Aard	-2.30594	-1.51892	0.00222708	0.0140443	Down	\GeneID:246323,Genbank:NM_145093.1,RGD:631378\""	alanine and arginine rich domain containing protein	GO:0030324	lung development
Abca1	1.58859	6.32535	7.93444e-09	3.9777e-07	Up	\GeneID:313210,Genbank:XM_008763708.2,RGD:631344\""	ATP binding cassette subfamily A member 1	\GO:0006911,GO:0007040,GO:0007186,GO:0007189,GO:0007584,GO:0008203,GO:0008509,GO:0032367,GO:0009897,GO:0032489,GO:0009986,GO:0033344,GO:0010875,GO:0033700,GO:0034185,GO:0034186,GO:0034188,GO:0043231,GO:0034364,GO:0043691,GO:0034380,GO:0045121,GO:0034616,GO:0045332,GO:0045335,GO:0048471,GO:0050702,GO:0002790,GO:0051117,GO:0005102,GO:0055091,GO:0005524,GO:0060155,GO:0005548,GO:0005794,GO:0005886,GO…	\phagocytosis, engulfment|lysosome organization|G-protein coupled receptor signaling pathway|adenylate cyclase-activating G-protein coupled receptor signaling pathway|response to nutrient|cholesterol metabolic process|anion transmembrane transporter activity|intracellular cholesterol transport|external side of plasma membrane|regulation of Cdc42 protein signal transduction|cell surface|cholestero…	\rno02010,rno04975,rno04979\""	ABC transporters|Fat digestion and absorption|Cholesterol metabolism
Abca4	-1.38774	-0.0213058	0.000888694	0.00681095	Down	\GeneID:310836,Genbank:XM_006233242.3,RGD:1309445\""	ATP binding cassette subfamily A member 4	\GO:0055085,GO:0005524,GO:0090555,GO:0005548,GO:0005575,GO:0005887,GO:0006649,GO:0006869,GO:0007601,GO:0008150,GO:0016887,GO:0042626,GO:0043231,GO:0001750,GO:0045332,GO:0003674,GO:0045494,GO:0004012\""	\transmembrane transport|ATP binding|phosphatidylethanolamine-translocating ATPase activity|phospholipid transporter activity|cellular_component|integral component of plasma membrane|phospholipid transfer to membrane|lipid transport|visual perception|biological_process|ATPase activity|ATPase activity, coupled to transmembrane movement of substances|intracellular membrane-bounded organelle|photore…	rno02010	ABC transporters
Abca6	2.6018	-0.987457	4.22754e-05	0.000581497	Up	\GeneID:303639,Genbank:XM_006247654.3,RGD:1308998\""	ATP binding cassette subfamily A member 6	\GO:0005654,GO:0006869,GO:0008150,GO:0016021,GO:0042626,GO:0043231,GO:0055085,GO:0003674,GO:0005524,GO:0005575\""	\nucleoplasm|lipid transport|biological_process|integral component of membrane|ATPase activity, coupled to transmembrane movement of substances|intracellular membrane-bounded organelle|transmembrane transport|molecular_function|ATP binding|cellular_component\""	rno02010	ABC transporters
Abca8	-1.3577	2.92298	5.5236e-06	0.000107649	Down	\GeneID:303637,Genbank:XM_008768450.2,RGD:1307069\""	ATP binding cassette subfamily A member 8	\GO:0005743,GO:0006869,GO:0008150,GO:0016021,GO:0042626,GO:0043231,GO:0055085,GO:0003674,GO:0005524,GO:0005575\""	\mitochondrial inner membrane|lipid transport|biological_process|integral component of membrane|ATPase activity, coupled to transmembrane movement of substances|intracellular membrane-bounded organelle|transmembrane transport|molecular_function|ATP binding|cellular_component\""	rno02010	ABC transporters
Abcb11	2.03749	-0.127403	0.00407247	0.0220378	Up	\GeneID:83569,Genbank:NM_031760.1,RGD:619930\""	ATP binding cassette subfamily B member 11	\GO:0046618,GO:0016324,GO:0005794,GO:0055085,GO:0042493,GO:0005886,GO:0042626,GO:0006855,GO:0006979,GO:0015126,GO:0015238,GO:0015721,GO:0043627,GO:0015722,GO:0045177,GO:0016020,GO:0000139,GO:0046581,GO:0016021,GO:0005515,GO:0005524\""	\drug export|apical plasma membrane|Golgi apparatus|transmembrane transport|response to drug|plasma membrane|ATPase activity, coupled to transmembrane movement of substances|drug transmembrane transport|response to oxidative stress|canalicular bile acid transmembrane transporter activity|drug transmembrane transporter activity|bile acid and bile salt transport|response to estrogen|canalicular bil…	\rno02010,rno04976,rno04979,rno01522\""	ABC transporters|Bile secretion|Cholesterol metabolism|Endocrine resistance
Abcb1b	1.49446	0.971174	0.000200842	0.00209407	Up	\GeneID:24646,Genbank:XM_017592469.1,RGD:3318\""	\ATP-binding cassette, subfamily B (MDR/TAP), member 1B\""	\GO:0046581,GO:0016021,GO:0005215,GO:0046685,GO:0005515,GO:0048545,GO:0016324,GO:0005524,GO:0055085,GO:0006855,GO:0007420,GO:0007595,GO:0008559,GO:0032496,GO:0010046,GO:0071217,GO:0033189,GO:0010212,GO:0071356,GO:0033595,GO:0014045,GO:0097327,GO:0042493,GO:0014070,GO:0000139,GO:1903416,GO:0042626,GO:0015238,GO:0001666,GO:0042908,GO:0015893,GO:0001890\""	\intercellular canaliculus|integral component of membrane|transporter activity|response to arsenic-containing substance|protein binding|response to steroid hormone|apical plasma membrane|ATP binding|transmembrane transport|drug transmembrane transport|brain development|lactation|xenobiotic transmembrane transporting ATPase activity|response to lipopolysaccharide|response to mycotoxin|cellular res…	\rno02010,rno04976,rno05206,rno05226\""	ABC transporters|Bile secretion|MicroRNAs in cancer|Gastric cancer
Abcc12	-4.7649	-2.97875	0.00125884	0.0089312	Down	\GeneID:291923,Genbank:XM_008772378.2,RGD:735100\""	ATP binding cassette subfamily C member 12	\GO:0016021,GO:0042626,GO:0055085,GO:0005524,GO:0005739,GO:0016020\""	\integral component of membrane|ATPase activity, coupled to transmembrane movement of substances|transmembrane transport|ATP binding|mitochondrion|membrane\""	rno02010	ABC transporters
Abcc2	2.52882	-0.303184	0.00776634	0.0363295	Up	\GeneID:25303,Genbank:NM_012833.2,RGD:2366\""	ATP binding cassette subfamily C member 2	\GO:0009986,GO:0015694,GO:0015711,GO:0015722,GO:0015732,GO:0016020,GO:0043627,GO:0046581,GO:0016324,GO:0046685,GO:0048545,GO:0055085,GO:0070327,GO:0071222,GO:0071347,GO:0071354,GO:0071356,GO:0005515,GO:0005524,GO:0005887,GO:0006855,GO:0006979,GO:0007565,GO:0008514,GO:0009408,GO:0016999,GO:0019904,GO:0030644,GO:0031427,GO:0031526,GO:0032496,GO:0071549,GO:0033762,GO:0097327,GO:0042493,GO:1901086,GO…	\cell surface|mercury ion transport|organic anion transport|canalicular bile acid transport|prostaglandin transport|membrane|response to estrogen|intercellular canaliculus|apical plasma membrane|response to arsenic-containing substance|response to steroid hormone|transmembrane transport|thyroid hormone transport|cellular response to lipopolysaccharide|cellular response to interleukin-1|cellular r…	\rno02010,rno04976,rno01524,rno01523\""	ABC transporters|Bile secretion|Platinum drug resistance|Antifolate resistance
Abcc6	2.17933	-1.2451	0.0234637	0.0823373	Up	\GeneID:81642,Genbank:XM_017589769.1,RGD:620268\""	ATP binding cassette subfamily C member 6	\GO:0005774,GO:0005886,GO:0008150,GO:0016020,GO:0016021,GO:0016323,GO:0016324,GO:0016328,GO:0016887,GO:0005524,GO:0042626,GO:0005634,GO:0055085\""	\vacuolar membrane|plasma membrane|biological_process|membrane|integral component of membrane|basolateral plasma membrane|apical plasma membrane|lateral plasma membrane|ATPase activity|ATP binding|ATPase activity, coupled to transmembrane movement of substances|nucleus|transmembrane transport\""	rno02010	ABC transporters
Abcg2	1.7733	-0.464053	1.15429e-05	0.000200019	Up	\GeneID:312382,Genbank:XM_006236576.2,RGD:631345\""	\ATP-binding cassette, subfamily G (WHITE), member 2\""	\GO:0008559,GO:0010039,GO:0015238,GO:0015747,GO:0015893,GO:0016020,GO:0016021,GO:0043278,GO:0016324,GO:0046415,GO:0017127,GO:0046618,GO:0019389,GO:0046983,GO:0051593,GO:0055085,GO:0060136,GO:0071392,GO:0071549,GO:0097744,GO:0005524,GO:0005634,GO:0005886,GO:0006855,GO:0007568,GO:0008092,GO:0031966,GO:0032496,GO:0032868,GO:0033344,GO:0042626,GO:0042802,GO:1904479,GO:0042803,GO:1904612,GO:0042908,GO…	\xenobiotic transmembrane transporting ATPase activity|response to iron ion|drug transmembrane transporter activity|urate transport|drug transport|membrane|integral component of membrane|response to morphine|apical plasma membrane|urate metabolic process|cholesterol transporter activity|drug export|glucuronoside metabolic process|protein dimerization activity|response to folic acid|transmembrane …	\rno02010,rno04976,rno01523\""	ABC transporters|Bile secretion|Antifolate resistance
Abcg3l3	-1.00564	2.67079	0.000937779	0.00709912	Down	\GeneID:305142,Genbank:XM_017599162.1,RGD:1564709\""	\ATP-binding cassette, subfamily G (WHITE), member 3-like 3\""	\GO:0016021,GO:0016324,GO:0017127,GO:0033344,GO:0042626,GO:0043235,GO:0055085,GO:0005524,GO:0005886,GO:0006855\""	\integral component of membrane|apical plasma membrane|cholesterol transporter activity|cholesterol efflux|ATPase activity, coupled to transmembrane movement of substances|receptor complex|transmembrane transport|ATP binding|plasma membrane|drug transmembrane transport\""
Abhd1	1.86593	2.87386	1.60302e-08	7.32244e-07	Up	\GeneID:313917,Genbank:NM_001008520.1,RGD:1310988\""	abhydrolase domain containing 1	\GO:0008150,GO:0008970,GO:0016021,GO:0016298,GO:0016788,GO:0034338,GO:0044255,GO:0046470,GO:0047372,GO:0051792,GO:0051793,GO:0003674,GO:0052689,GO:0004623,GO:0005575\""	\biological_process|phosphatidylcholine 1-acylhydrolase activity|integral component of membrane|lipase activity|hydrolase activity, acting on ester bonds|short-chain carboxylesterase activity|cellular lipid metabolic process|phosphatidylcholine metabolic process|acylglycerol lipase activity|medium-chain fatty acid biosynthetic process|medium-chain fatty acid catabolic process|molecular_function|c…
Abhd15	1.49116	2.86947	3.3425e-13	5.027e-11	Up	\GeneID:303343,Genbank:NM_001107025.1,RGD:1304598\""	abhydrolase domain containing 15	\GO:0016788,GO:0044255\""	\hydrolase activity, acting on ester bonds|cellular lipid metabolic process\""
Abhd17b	1.22851	5.50756	2.76602e-05	0.000411342	Up	\GeneID:309399,Genbank:XM_006231162.3,RGD:1305246\""	abhydrolase domain containing 17B	\GO:0014069,GO:0018345,GO:0030054,GO:0043197,GO:0045211,GO:0055038,GO:1902473,GO:1902817,GO:1902950,GO:1905668,GO:0002084,GO:0005886,GO:0008474\""	postsynaptic density|protein palmitoylation|cell junction|dendritic spine|postsynaptic membrane|recycling endosome membrane|regulation of protein localization to synapse|negative regulation of protein localization to microtubule|regulation of dendritic spine maintenance|positive regulation of protein localization to endosome|protein depalmitoylation|plasma membrane|palmitoyl-(protein) hydrolase a…
Abhd2	1.11452	3.92404	0.00153303	0.0105297	Up	\GeneID:293050,Genbank:NM_001106275.1,RGD:1311389\""	abhydrolase domain containing 2	\GO:0046464,GO:0009611,GO:0047372,GO:0016298,GO:0016788,GO:0030336,GO:0032570,GO:0034338,GO:0036126,GO:0048240,GO:0042562,GO:0051792,GO:0043401,GO:0051793,GO:0001669,GO:0097524,GO:0044255,GO:0003707,GO:0007340\""	\acylglycerol catabolic process|response to wounding|acylglycerol lipase activity|lipase activity|hydrolase activity, acting on ester bonds|negative regulation of cell migration|response to progesterone|short-chain carboxylesterase activity|sperm flagellum|sperm capacitation|hormone binding|medium-chain fatty acid biosynthetic process|steroid hormone mediated signaling pathway|medium-chain fatty …
Abhd4	1.11304	5.47061	1.08012e-07	3.77616e-06	Up	\GeneID:364380,Genbank:XM_006251995.3,RGD:1311858\""	abhydrolase domain containing 4	\GO:0070291,GO:0004622,GO:0052689,GO:0055088\""	N-acylethanolamine metabolic process|lysophospholipase activity|carboxylic ester hydrolase activity|lipid homeostasis
Acaca	-1.0613	6.47348	1.42484e-06	3.43643e-05	Down	\GeneID:60581,Genbank:NM_022193.1,RGD:621248\""	acetyl-CoA carboxylase alpha	\GO:0005524,GO:0005739,GO:0005829,GO:0006084,GO:0042802,GO:0046872,GO:0051289,GO:0006629,GO:0055088,GO:0071380,GO:2001295,GO:0001650,GO:0001894,GO:0003989,GO:0004075,GO:0006633,GO:0009374,GO:0014070,GO:0015629,GO:0019900,GO:0042493\""	ATP binding|mitochondrion|cytosol|acetyl-CoA metabolic process|identical protein binding|metal ion binding|protein homotetramerization|lipid metabolic process|lipid homeostasis|cellular response to prostaglandin E stimulus|malonyl-CoA biosynthetic process|fibrillar center|tissue homeostasis|acetyl-CoA carboxylase activity|biotin carboxylase activity|fatty acid biosynthetic process|biotin binding|…	\rno00620,rno00640,rno00061,rno04152,rno04910,rno04922\""	Pyruvate metabolism|Propanoate metabolism|Fatty acid biosynthesis|AMPK signaling pathway|Insulin signaling pathway|Glucagon signaling pathway
Acad11	1.5707	6.41052	0.000245012	0.00241856	Up	\GeneID:315973,Genbank:NM_001108181.1,RGD:1306270\""	\acyl-CoA dehydrogenase family, member 11\""	\GO:0005739,GO:0005777,GO:0017099,GO:0031966,GO:0033539,GO:0050660,GO:0070991,GO:0003995,GO:0004466,GO:0005634\""	mitochondrion|peroxisome|very-long-chain-acyl-CoA dehydrogenase activity|mitochondrial membrane|fatty acid beta-oxidation using acyl-CoA dehydrogenase|flavin adenine dinucleotide binding|medium-chain-acyl-CoA dehydrogenase activity|acyl-CoA dehydrogenase activity|long-chain-acyl-CoA dehydrogenase activity|nucleus
Ace	1.29905	4.75782	4.39471e-14	9.34139e-12	Up	\GeneID:24310,Genbank:NM_012544.1,RGD:2493\""	angiotensin I converting enzyme	\GO:1903597,GO:1904045,GO:2000170,GO:0003084,GO:0003779,GO:0004175,GO:0004180,GO:0005615,GO:0005737,GO:0008144,GO:0005764,GO:0008217,GO:0005768,GO:0008233,GO:0008237,GO:0010608,GO:0010629,GO:0008238,GO:0010815,GO:0014910,GO:0016021,GO:0001666,GO:0032496,GO:0019233,GO:0001822,GO:0034616,GO:0030324,GO:0035814,GO:0031100,GO:0042310,GO:0002446,GO:0042447,GO:0003081,GO:0042493,GO:0060047,GO:0042755,GO…	negative regulation of gap junction assembly|cellular response to aldosterone|positive regulation of peptidyl-cysteine S-nitrosylation|positive regulation of systemic arterial blood pressure|actin binding|endopeptidase activity|carboxypeptidase activity|extracellular space|cytoplasm|drug binding|lysosome|regulation of blood pressure|endosome|peptidase activity|metallopeptidase activity|posttransc…	\rno04924,rno04614,rno05410,rno05142\""	Renin secretion|Renin-angiotensin system|Hypertrophic cardiomyopathy (HCM)|Chagas disease (American trypanosomiasis)
Acer2	1.95291	4.08083	1.61918e-22	2.15108e-19	Up	\GeneID:313339,Genbank:XM_006238363.3,RGD:1304629\""	alkaline ceramidase 2	\GO:0090285,GO:0005794,GO:0102121,GO:0006672,GO:0006919,GO:0008150,GO:0008284,GO:0010942,GO:0017040,GO:0030173,GO:0032526,GO:0033629,GO:0035690,GO:0001953,GO:0046512,GO:0003674,GO:0071633,GO:0005575\""	negative regulation of protein glycosylation in Golgi|Golgi apparatus|ceramidase activity|ceramide metabolic process|activation of cysteine-type endopeptidase activity involved in apoptotic process|biological_process|positive regulation of cell proliferation|positive regulation of cell death|N-acylsphingosine amidohydrolase activity|integral component of Golgi membrane|response to retinoic acid|n…	\rno00600,rno04071\""	Sphingolipid metabolism|Sphingolipid signaling pathway
Ache	-1.71645	4.4238	1.32348e-10	1.06024e-08	Down	\GeneID:83817,Genbank:NM_172009.1,RGD:69313\""	acetylcholinesterase	\GO:0004104,GO:0005518,GO:0005576,GO:0005605,GO:0006581,GO:0005615,GO:0005635,GO:0007155,GO:0007416,GO:0008291,GO:0030425,GO:0009897,GO:0030673,GO:0009986,GO:0031225,GO:0031594,GO:0031623,GO:0001507,GO:0043621,GO:0033265,GO:0001919,GO:0042166,GO:0044306,GO:0002076,GO:0045202,GO:0003990,GO:0045211,GO:0045212,GO:0048237,GO:0048471,GO:0005737,GO:0005788,GO:0005791,GO:0005794,GO:0005886,GO:0016020,GO…	cholinesterase activity|collagen binding|extracellular region|basal lamina|acetylcholine catabolic process|extracellular space|nuclear envelope|cell adhesion|synapse assembly|acetylcholine metabolic process|dendrite|external side of plasma membrane|axolemma|cell surface|anchored component of membrane|neuromuscular junction|receptor internalization|acetylcholine catabolic process in synaptic cleft…	\rno00564,rno04725\""	Glycerophospholipid metabolism|Cholinergic synapse
Ackr2	2.00568	3.60699	8.30188e-14	1.53894e-11	Up	\GeneID:140473,Genbank:XM_017595421.1,RGD:620323\""	atypical chemokine receptor 2	\GO:0043231,GO:0006954,GO:0005654,GO:0055037,GO:0007165,GO:0070098,GO:0007186,GO:0005769,GO:0005829,GO:0005884,GO:0016493,GO:0005886,GO:0019957,GO:0005887,GO:0005044,GO:0031965,GO:0006898,GO:0006935\""	intracellular membrane-bounded organelle|inflammatory response|nucleoplasm|recycling endosome|signal transduction|chemokine-mediated signaling pathway|G-protein coupled receptor signaling pathway|early endosome|cytosol|actin filament|C-C chemokine receptor activity|plasma membrane|C-C chemokine binding|integral component of plasma membrane|scavenger receptor activity|nuclear membrane|receptor-med…
Acly	-1.97217	6.52358	3.73457e-23	5.95365e-20	Down	\GeneID:24159,Genbank:NM_001111095.1,RGD:2018\""	ATP citrate lyase	\GO:0006633,GO:0006085,GO:0003878,GO:0005524,GO:0008610,GO:0006101,GO:0005654,GO:0005737,GO:0005829,GO:0005886,GO:0009346,GO:0006107,GO:0016829,GO:0006084,GO:0046872,GO:0006629,GO:0048037\""	fatty acid biosynthetic process|acetyl-CoA biosynthetic process|ATP citrate synthase activity|ATP binding|lipid biosynthetic process|citrate metabolic process|nucleoplasm|cytoplasm|cytosol|plasma membrane|citrate lyase complex|oxaloacetate metabolic process|lyase activity|acetyl-CoA metabolic process|metal ion binding|lipid metabolic process|cofactor binding	rno00020	Citrate cycle (TCA cycle)
Acnat2	2.92194	-2.58751	0.00925615	0.0414965	Up	\GeneID:313220,Genbank:NM_001014063.1,RGD:1359532\""	acyl-coenzyme A amino acid N-acyltransferase 2	\GO:0006631,GO:0006637,GO:0016410,GO:0016790,GO:0047617,GO:0005777\""	fatty acid metabolic process|acyl-CoA metabolic process|N-acyltransferase activity|thiolester hydrolase activity|acyl-CoA hydrolase activity|peroxisome
Acot1	3.89788	-0.0892525	2.05114e-07	6.52681e-06	Up	\GeneID:50559,Genbank:NM_031315.2,RGD:70894\""	acyl-CoA thioesterase 1	\GO:0006631,GO:0006637,GO:0016290,GO:0047617,GO:0052689,GO:0102991,GO:0005737,GO:0005829,GO:0006629\""	fatty acid metabolic process|acyl-CoA metabolic process|palmitoyl-CoA hydrolase activity|acyl-CoA hydrolase activity|carboxylic ester hydrolase activity|myristoyl-CoA hydrolase activity|cytoplasm|cytosol|lipid metabolic process	\rno00062,rno01040\""	Fatty acid elongation|Biosynthesis of unsaturated fatty acids
Acot2	1.31983	6.52417	6.25438e-05	0.000799577	Up	\GeneID:192272,Genbank:XM_006240320.3,RGD:621055\""	acyl-CoA thioesterase 2	\GO:0042493,GO:0005102,GO:0042760,GO:0005739,GO:0047617,GO:0005759,GO:0006631,GO:0006637,GO:0052689,GO:0009725,GO:0070849,GO:0016290,GO:0000038,GO:0102991,GO:0016790,GO:0001666,GO:0031667,GO:0001676\""	response to drug|signaling receptor binding|very long-chain fatty acid catabolic process|mitochondrion|acyl-CoA hydrolase activity|mitochondrial matrix|fatty acid metabolic process|acyl-CoA metabolic process|carboxylic ester hydrolase activity|response to hormone|response to epidermal growth factor|palmitoyl-CoA hydrolase activity|very long-chain fatty acid metabolic process|myristoyl-CoA hydrola…	\rno00062,rno01040,rno04913\""	Fatty acid elongation|Biosynthesis of unsaturated fatty acids|Ovarian Steroidogenesis
Acsl4	2.76006	6.51617	2.6193e-09	1.48601e-07	Up	\GeneID:113976,Genbank:XM_006257316.2,RGD:69401\""	acyl-CoA synthetase long-chain family member 4	\GO:0070672,GO:0030307,GO:0005524,GO:0102391,GO:0031957,GO:0005737,GO:0031966,GO:0005739,GO:0005777,GO:0005783,GO:0005811,GO:0006629,GO:0032307,GO:0006631,GO:0043025,GO:0006641,GO:0044233,GO:0007584,GO:0047676,GO:0008610,GO:0001676,GO:0060136,GO:0015908,GO:0004467,GO:0060996,GO:0030182\""	response to interleukin-15|positive regulation of cell growth|ATP binding|decanoate-CoA ligase activity|very long-chain fatty acid-CoA ligase activity|cytoplasm|mitochondrial membrane|mitochondrion|peroxisome|endoplasmic reticulum|lipid droplet|lipid metabolic process|negative regulation of prostaglandin secretion|fatty acid metabolic process|neuronal cell body|triglyceride metabolic process|ER-m…	\rno00061,rno00071,rno04146,rno04216,rno04920,rno03320,rno04714\""	Fatty acid biosynthesis|Fatty acid degradation|Peroxisome|Ferroptosis|Adipocytokine signaling pathway|PPAR signaling pathway|Thermogenesis
Acsm3	2.17349	-2.58635	0.0444756	0.131757	Up	\GeneID:24763,Genbank:XM_006230106.3,RGD:62086\""	acyl-CoA synthetase medium-chain family member 3	\GO:0005524,GO:0005575,GO:0005759,GO:0006633,GO:0006637,GO:0008150,GO:0015645,GO:0046872,GO:0003674,GO:0047760,GO:0003996,GO:0004321\""	ATP binding|cellular_component|mitochondrial matrix|fatty acid biosynthetic process|acyl-CoA metabolic process|biological_process|fatty acid ligase activity|metal ion binding|molecular_function|butyrate-CoA ligase activity|acyl-CoA ligase activity|fatty-acyl-CoA synthase activity	rno00650	Butanoate metabolism
Acsm5	-2.19264	-0.82953	0.000169418	0.0018249	Down	\GeneID:361637,Genbank:XM_017589392.1,RGD:1309578\""	acyl-CoA synthetase medium-chain family member 5	\GO:0004321,GO:0005524,GO:0005525,GO:0005575,GO:0005759,GO:0006633,GO:0006637,GO:0008150,GO:0015645,GO:0046872,GO:0047760,GO:0003674,GO:0003824,GO:0003996\""	fatty-acyl-CoA synthase activity|ATP binding|GTP binding|cellular_component|mitochondrial matrix|fatty acid biosynthetic process|acyl-CoA metabolic process|biological_process|fatty acid ligase activity|metal ion binding|butyrate-CoA ligase activity|molecular_function|catalytic activity|acyl-CoA ligase activity	rno00650	Butanoate metabolism
Actg2	-1.33775	1.59789	3.38488e-05	0.000481372	Down	\GeneID:25365,Genbank:XM_006236728.2,RGD:2027\""	\actin, gamma 2, smooth muscle, enteric\""	\GO:0005737,GO:0008150,GO:0010628,GO:0030027,GO:0030175,GO:0032982,GO:0044297,GO:0071944,GO:0090131,GO:0003674,GO:0005524,GO:0005575\""	cytoplasm|biological_process|positive regulation of gene expression|lamellipodium|filopodium|myosin filament|cell body|cell periphery|mesenchyme migration|molecular_function|ATP binding|cellular_component	rno04270	Vascular smooth muscle contraction
Actl10	-1.17029	-1.21859	0.049095	0.140921	Down	\GeneID:100911682,Genbank:XM_003749597.4,RGD:6491130\""	actin-like 10
Actn3	-1.00357	11.0663	8.8035e-06	0.000159665	Down	\GeneID:171009,Genbank:NM_133424.2,RGD:621792\""	actinin alpha 3	\GO:1903715,GO:0048633,GO:0005903,GO:1904025,GO:0048743,GO:0005925,GO:0051015,GO:0006936,GO:0014728,GO:0014732,GO:0014883,GO:0014894,GO:0060349,GO:0030017,GO:0070885,GO:0030018,GO:0090257,GO:0031448,GO:0090324,GO:0044325,GO:0001649,GO:1900159,GO:0045820,GO:0005509,GO:1901078,GO:0048041,GO:0005622\""	regulation of aerobic respiration|positive regulation of skeletal muscle tissue growth|brush border|positive regulation of glucose catabolic process to lactate via pyruvate|positive regulation of skeletal muscle fiber development|focal adhesion|actin filament binding|muscle contraction|regulation of the force of skeletal muscle contraction|skeletal muscle atrophy|transition between fast and slow …	rno05412	Arrhythmogenic right ventricular cardiomyopathy (ARVC)
Acvr1	-1.06511	3.83858	2.09444e-06	4.77676e-05	Down	\GeneID:79558,Genbank:XM_006234214.3,RGD:620200\""	activin A receptor type 1	\GO:1905007,GO:2000017,GO:2001237,GO:0001707,GO:0001755,GO:0002526,GO:0003143,GO:0004702,GO:0003148,GO:0005025,GO:0003181,GO:0005524,GO:0005887,GO:0009968,GO:0006468,GO:0010862,GO:0016361,GO:0000082,GO:0032926,GO:0018107,GO:0001569,GO:0042803,GO:0001655,GO:0045177,GO:0001701,GO:0045669,GO:0001702,GO:0048641,GO:0050431,GO:0045893,GO:0045944,GO:0051145,GO:0060037,GO:0060412,GO:0060389,GO:0060923,GO…	\positive regulation of epithelial to mesenchymal transition involved in endocardial cushion formation|positive regulation of determination of dorsal identity|negative regulation of extrinsic apoptotic signaling pathway|mesoderm formation|neural crest cell migration|acute inflammatory response|embryonic heart tube morphogenesis|signal transducer, downstream of receptor, with serine/threonine kina…	\rno04350,rno04060,rno04550,rno05418\""	TGF-beta signaling pathway|Cytokine-cytokine receptor interaction|Signaling pathways regulating pluripotency of stem cells|Fluid shear stress and atherosclerosis
Adam19	-1.21038	4.14306	2.69062e-07	8.34156e-06	Down	\GeneID:303068,Genbank:NM_001160228.1,RGD:1585017\""	ADAM metallopeptidase domain 19	\GO:0005794,GO:0006509,GO:0007507,GO:0008150,GO:0009897,GO:0016021,GO:0017124,GO:0046872,GO:0003674,GO:0004222,GO:0005575\""	Golgi apparatus|membrane protein ectodomain proteolysis|heart development|biological_process|external side of plasma membrane|integral component of membrane|SH3 domain binding|metal ion binding|molecular_function|metalloendopeptidase activity|cellular_component
Adam23	-1.10308	3.05323	2.41804e-05	0.000370657	Down	\GeneID:301460,Genbank:NM_001029899.1,RGD:1305739\""	ADAM metallopeptidase domain 23	\GO:1990830,GO:0004222,GO:0006508,GO:0016021\""	cellular response to leukemia inhibitory factor|metalloendopeptidase activity|proteolysis|integral component of membrane
Adam32	2.15906	-0.96302	0.000254563	0.00249431	Up	\GeneID:361170,Genbank:XM_008771362.2,RGD:735114\""	ADAM metallopeptidase domain 32	\GO:0004222,GO:0006508,GO:0016021\""	metalloendopeptidase activity|proteolysis|integral component of membrane
Adam33	-1.15427	3.53406	4.00944e-05	0.000556781	Down	\GeneID:311425,Genbank:XM_017592341.1,RGD:1305278\""	ADAM metallopeptidase domain 33	\GO:0006508,GO:0008150,GO:0016021,GO:0046872,GO:0003674,GO:0004222,GO:0005575\""	proteolysis|biological_process|integral component of membrane|metal ion binding|molecular_function|metalloendopeptidase activity|cellular_component
Adamts1	1.28298	6.88974	1.58019e-09	9.3998e-08	Up	\GeneID:79252,Genbank:NM_024400.2,RGD:621241\""	\ADAM metallopeptidase with thrombospondin type 1 motif, 1\""	\GO:0071380,GO:0030728,GO:0001822,GO:0031012,GO:0003674,GO:0031410,GO:0004222,GO:0005578,GO:0005604,GO:0006508,GO:0044691,GO:0007229,GO:0060347,GO:0008201,GO:0001542,GO:0071305,GO:0008270,GO:0071374,GO:0010976\""	cellular response to prostaglandin E stimulus|ovulation|kidney development|extracellular matrix|molecular_function|cytoplasmic vesicle|metalloendopeptidase activity|proteinaceous extracellular matrix|basement membrane|proteolysis|tooth eruption|integrin-mediated signaling pathway|heart trabecula formation|heparin binding|ovulation from ovarian follicle|cellular response to vitamin D|zinc ion bind…
Adamts14	-1.42519	0.855108	8.84753e-05	0.00107016	Down	\GeneID:309837,Genbank:XM_006256449.3,RGD:1308899\""	\ADAM metallopeptidase with thrombospondin type 1 motif, 14\""	\GO:0005576,GO:0006508,GO:0008150,GO:0008233,GO:0008237,GO:0030199,GO:0046872,GO:0003674,GO:0004222,GO:0005575\""	extracellular region|proteolysis|biological_process|peptidase activity|metallopeptidase activity|collagen fibril organization|metal ion binding|molecular_function|metalloendopeptidase activity|cellular_component
Adamts16	-1.62854	0.837087	0.00111232	0.00811934	Down	\GeneID:306664,Genbank:XM_003748684.4,RGD:1310046\""	\ADAM metallopeptidase with thrombospondin type 1 motif, 16\""	\GO:0006508,GO:0046872,GO:0048232,GO:1902017,GO:0001658,GO:0003073,GO:0004222\""	proteolysis|metal ion binding|male gamete generation|regulation of cilium assembly|branching involved in ureteric bud morphogenesis|regulation of systemic arterial blood pressure|metalloendopeptidase activity
Adamts17	-1.04893	1.56679	0.0140597	0.056845	Down	\GeneID:293004,Genbank:XM_006229360.3,RGD:1308783\""	\ADAM metallopeptidase with thrombospondin type 1 motif, 17\""	\GO:0046872,GO:0003676,GO:0004222,GO:0006508\""	metal ion binding|nucleic acid binding|metalloendopeptidase activity|proteolysis
Adamts19	-3.39237	0.861418	7.44926e-11	6.63442e-09	Down	\GeneID:361332,Genbank:XM_006254755.3,RGD:1308359\""	\ADAM metallopeptidase with thrombospondin type 1 motif, 19\""	\GO:0046872,GO:0004222,GO:0006508,GO:0007229\""	metal ion binding|metalloendopeptidase activity|proteolysis|integrin-mediated signaling pathway
Adamts4	2.00568	2.76155	0.00263728	0.0159015	Up	\GeneID:66015,Genbank:NM_023959.1,RGD:621242\""	\ADAM metallopeptidase with thrombospondin type 1 motif, 4\""	\GO:0004222,GO:0005578,GO:0005615,GO:0006508,GO:0008237,GO:0016607,GO:0042742,GO:0002020,GO:0044691,GO:0046872\""	metalloendopeptidase activity|proteinaceous extracellular matrix|extracellular space|proteolysis|metallopeptidase activity|nuclear speck|defense response to bacterium|protease binding|tooth eruption|metal ion binding
Adamts5	1.21403	4.67012	2.45875e-05	0.000375095	Up	\GeneID:304135,Genbank:NM_198761.1,RGD:735196\""	\ADAM metallopeptidase with thrombospondin type 1 motif, 5\""	\GO:0005578,GO:0005615,GO:0006508,GO:0007229,GO:0008201,GO:0008270,GO:0042742,GO:0044691,GO:0050840,GO:0003674,GO:0004222,GO:0005575\""	proteinaceous extracellular matrix|extracellular space|proteolysis|integrin-mediated signaling pathway|heparin binding|zinc ion binding|defense response to bacterium|tooth eruption|extracellular matrix binding|molecular_function|metalloendopeptidase activity|cellular_component
Adamts8	-1.77744	3.65035	0.00119829	0.00859727	Down	\GeneID:300475,Genbank:XM_003750455.4,RGD:1308511\""	\ADAM metallopeptidase with thrombospondin type 1 motif, 8\""	\GO:0008270,GO:0004222,GO:0005578,GO:0006508\""	zinc ion binding|metalloendopeptidase activity|proteinaceous extracellular matrix|proteolysis
Adamts9	1.86357	6.16531	1.27543e-07	4.35394e-06	Up	\GeneID:312566,Genbank:XM_006236916.3,RGD:1306889\""	\ADAM metallopeptidase with thrombospondin type 1 motif, 9\""	\GO:0043231,GO:0004222,GO:0045636,GO:0005578,GO:0048070,GO:0005615,GO:0005783,GO:0006508,GO:0007229,GO:0090673,GO:0008237,GO:1903671,GO:0008270,GO:0009986,GO:0010596,GO:0003179,GO:0030198,GO:0003229,GO:0035909,GO:0004175\""	intracellular membrane-bounded organelle|metalloendopeptidase activity|positive regulation of melanocyte differentiation|proteinaceous extracellular matrix|regulation of developmental pigmentation|extracellular space|endoplasmic reticulum|proteolysis|integrin-mediated signaling pathway|endothelial cell-matrix adhesion|metallopeptidase activity|negative regulation of sprouting angiogenesis|zinc io…
Adamtsl3	-1.17739	3.5702	1.66609e-06	3.94662e-05	Down	\GeneID:308787,Genbank:NM_001107533.2,RGD:1305155\""	ADAMTS-like 3	GO:0043231	intracellular membrane-bounded organelle
Adap2	1.06594	2.84983	2.11332e-06	4.81293e-05	Up	\GeneID:56826,Genbank:XM_017597484.1,RGD:708487\""	ArfGAP with dual PH domains 2	\GO:0043231,GO:0005886,GO:0005546,GO:0043325,GO:0005547,GO:0043533,GO:0007507,GO:0005737,GO:0005740,GO:0043547,GO:0016020,GO:0005829,GO:0046872,GO:0016192,GO:0005096,GO:1902936,GO:0031267,GO:0032012,GO:0005545\""	\intracellular membrane-bounded organelle|plasma membrane|phosphatidylinositol-4,5-bisphosphate binding|phosphatidylinositol-3,4-bisphosphate binding|phosphatidylinositol-3,4,5-trisphosphate binding|inositol 1,3,4,5 tetrakisphosphate binding|heart development|cytoplasm|mitochondrial envelope|positive regulation of GTPase activity|membrane|cytosol|metal ion binding|vesicle-mediated transport|GTPas…
Adarb1	1.25561	4.80811	3.82659e-11	3.76565e-09	Up	\GeneID:25367,Genbank:XM_017601551.1,RGD:2033\""	\adenosine deaminase, RNA-specific, B1\""	\GO:0003726,GO:0004000,GO:0005515,GO:0005634,GO:0005654,GO:0007274,GO:0005730,GO:0007420,GO:0008285,GO:0016553,GO:0044387,GO:0016556,GO:0021610,GO:0045070,GO:0046872,GO:0003723,GO:0097049,GO:0050685,GO:0050884,GO:0003725,GO:0005829,GO:0006382,GO:0006396,GO:0021618,GO:0021965,GO:0006397,GO:0030336,GO:0051726,GO:0035264,GO:0042803,GO:0060384,GO:0060415,GO:0061744\""	double-stranded RNA adenosine deaminase activity|adenosine deaminase activity|protein binding|nucleus|nucleoplasm|neuromuscular synaptic transmission|nucleolus|brain development|negative regulation of cell proliferation|base conversion or substitution editing|negative regulation of protein kinase activity by regulation of protein phosphorylation|mRNA modification|facial nerve morphogenesis|positi…
Adck4	1.19796	3.49448	6.04221e-05	0.000776187	Up	\GeneID:308453,Genbank:XM_017589119.1,RGD:1311356\""	aarF domain containing kinase 4	\GO:0031314,GO:0005739,GO:0031966,GO:0005829,GO:0005886,GO:0006468,GO:0006744,GO:0016021,GO:0016301,GO:0004672,GO:0021692,GO:0005524\""	extrinsic component of mitochondrial inner membrane|mitochondrion|mitochondrial membrane|cytosol|plasma membrane|protein phosphorylation|ubiquinone biosynthetic process|integral component of membrane|kinase activity|protein kinase activity|cerebellar Purkinje cell layer morphogenesis|ATP binding
Adcy1	-1.306	2.50392	0.000128644	0.00145553	Down	\GeneID:305509,Genbank:XM_017599234.1,RGD:1309318\""	adenylate cyclase 1	\GO:0042493,GO:0007616,GO:0005524,GO:0042752,GO:0007623,GO:0005634,GO:0046872,GO:0008074,GO:0005737,GO:0005886,GO:0006171,GO:0008294,GO:0006182,GO:0009190,GO:0007165,GO:0010226,GO:0007189,GO:0016021,GO:0007193,GO:0004016,GO:0019933,GO:0007409,GO:0035556,GO:0007420,GO:0004383\""	\response to drug|long-term memory|ATP binding|regulation of circadian rhythm|circadian rhythm|nucleus|metal ion binding|guanylate cyclase complex, soluble|cytoplasm|plasma membrane|cAMP biosynthetic process|calcium- and calmodulin-responsive adenylate cyclase activity|cGMP biosynthetic process|cyclic nucleotide biosynthetic process|signal transduction|response to lithium ion|adenylate cyclase-ac…	\rno00230,rno04015,rno04371,rno04020,rno04072,rno04024,rno04022,rno04114,rno04540,rno04611,rno04062,rno04911,rno04923,rno04912,rno04913,rno04915,rno04914,rno04921,rno04926,rno04918,rno04916,rno04925,rno04927,rno04261,rno04270,rno04970,rno04971,rno04972,rno04976,rno04724,rno04727,rno04725,rno04720,rno04723,rno04750,rno04211,rno04213,rno04713,rno04714,rno05200,rno05032,rno05414,rno04934,rno05166,rn…	Purine metabolism|Rap1 signaling pathway|Apelin signaling pathway|Calcium signaling pathway|Phospholipase D signaling pathway|cAMP signaling pathway|cGMP - PKG signaling pathway|Oocyte meiosis|Gap junction|Platelet activation|Chemokine signaling pathway|Insulin secretion|Regulation of lipolysis in adipocyte|GnRH signaling pathway|Ovarian Steroidogenesis|Estrogen signaling pathway|Progesterone-med…
Adcy7	-1.14079	4.06254	1.7652e-06	4.13835e-05	Down	\GeneID:84420,Genbank:XM_017601388.1,RGD:619966\""	adenylate cyclase 7	\GO:0046872,GO:0004383,GO:0060135,GO:0005524,GO:0071361,GO:0005886,GO:0006171,GO:0006182,GO:0007165,GO:0007189,GO:0008074,GO:0009190,GO:0004016,GO:0016020,GO:0016021\""	\metal ion binding|guanylate cyclase activity|maternal process involved in female pregnancy|ATP binding|cellular response to ethanol|plasma membrane|cAMP biosynthetic process|cGMP biosynthetic process|signal transduction|adenylate cyclase-activating G-protein coupled receptor signaling pathway|guanylate cyclase complex, soluble|cyclic nucleotide biosynthetic process|adenylate cyclase activity|mem…	\rno00230,rno04015,rno04371,rno04020,rno04072,rno04024,rno04022,rno04114,rno04540,rno04611,rno04062,rno04911,rno04923,rno04912,rno04913,rno04915,rno04914,rno04921,rno04926,rno04918,rno04916,rno04925,rno04927,rno04261,rno04270,rno04970,rno04971,rno04972,rno04976,rno04724,rno04727,rno04725,rno04723,rno04750,rno04211,rno04213,rno04713,rno04714,rno05200,rno05032,rno05414,rno04934,rno05166,rno01522\""	Purine metabolism|Rap1 signaling pathway|Apelin signaling pathway|Calcium signaling pathway|Phospholipase D signaling pathway|cAMP signaling pathway|cGMP - PKG signaling pathway|Oocyte meiosis|Gap junction|Platelet activation|Chemokine signaling pathway|Insulin secretion|Regulation of lipolysis in adipocyte|GnRH signaling pathway|Ovarian Steroidogenesis|Estrogen signaling pathway|Progesterone-med…
Adgra1	-2.47376	-0.342245	1.67928e-06	3.97198e-05	Down	\GeneID:309097,Genbank:XM_017590242.1,RGD:1308241\""	adhesion G protein-coupled receptor A1
Adgrb2	-2.70873	1.60089	4.03832e-08	1.62984e-06	Down	\GeneID:313058,Genbank:XM_006238935.3,RGD:1309431\""	adhesion G protein-coupled receptor B2	\GO:0005813,GO:0005886,GO:0007166,GO:0007186,GO:0007422,GO:0016021,GO:0016525,GO:0033173,GO:0051965,GO:0004930,GO:0005622\""	centrosome|plasma membrane|cell surface receptor signaling pathway|G-protein coupled receptor signaling pathway|peripheral nervous system development|integral component of membrane|negative regulation of angiogenesis|calcineurin-NFAT signaling cascade|positive regulation of synapse assembly|G-protein coupled receptor activity|intracellular
Adgrg3	1.20062	2.78621	4.75844e-06	9.53004e-05	Up	\GeneID:291854,Genbank:XM_006255127.3,RGD:1305674\""	adhesion G protein-coupled receptor G3	\GO:0007186,GO:0016021,GO:0030183,GO:0030334,GO:0032792,GO:1901223,GO:0004930,GO:0005886,GO:0007166\""	G-protein coupled receptor signaling pathway|integral component of membrane|B cell differentiation|regulation of cell migration|negative regulation of CREB transcription factor activity|negative regulation of NIK/NF-kappaB signaling|G-protein coupled receptor activity|plasma membrane|cell surface receptor signaling pathway
Adgrl4	1.26795	5.48129	2.43509e-10	1.83114e-08	Up	\GeneID:64124,Genbank:NM_022294.1,RGD:621136\""	adhesion G protein-coupled receptor L4	\GO:0007166,GO:0007186,GO:0016021,GO:0031410,GO:0046983,GO:0004930,GO:0005509,GO:0005886\""	cell surface receptor signaling pathway|G-protein coupled receptor signaling pathway|integral component of membrane|cytoplasmic vesicle|protein dimerization activity|G-protein coupled receptor activity|calcium ion binding|plasma membrane
Adgrv1	2.10586	0.58943	1.18108e-06	2.94557e-05	Up	\GeneID:100362255,Genbank:XM_017591161.1,RGD:1562101\""	adhesion G protein-coupled receptor V1	\GO:0050910,GO:0032420,GO:0005509,GO:0050953,GO:0043235,GO:0005737,GO:0060122,GO:0045184,GO:0005886,GO:0071277,GO:0007166,GO:0007186,GO:0007601,GO:0007605,GO:0045202,GO:0009986,GO:1990075,GO:0045494,GO:0010739,GO:1990696,GO:0048471,GO:0016021,GO:0048496,GO:0017022,GO:0002141,GO:0048839,GO:0032391,GO:0002142,GO:0050877,GO:0004930\""	detection of mechanical stimulus involved in sensory perception of sound|stereocilium|calcium ion binding|sensory perception of light stimulus|receptor complex|cytoplasm|inner ear receptor cell stereocilium organization|establishment of protein localization|plasma membrane|cellular response to calcium ion|cell surface receptor signaling pathway|G-protein coupled receptor signaling pathway|visual …
Adh1	1.19711	2.23985	0.00164613	0.0111386	Up	\GeneID:24172,Genbank:NM_019286.4,RGD:2044\""	alcohol dehydrogenase 1 (class I)	\GO:0042803,GO:0008270,GO:0004022,GO:0046186,GO:0016491,GO:0004024,GO:0048149,GO:0031100,GO:0004745,GO:0048545,GO:0005622,GO:0005654,GO:0005739,GO:0005829,GO:0032526,GO:0051287,GO:0032570,GO:0005886,GO:0055114,GO:0033574,GO:0006068,GO:0035276,GO:0006069,GO:0001523,GO:0042572,GO:0042573,GO:0008144\""	\protein homodimerization activity|zinc ion binding|alcohol dehydrogenase (NAD) activity|acetaldehyde biosynthetic process|oxidoreductase activity|alcohol dehydrogenase activity, zinc-dependent|behavioral response to ethanol|animal organ regeneration|retinol dehydrogenase activity|response to steroid hormone|intracellular|nucleoplasm|mitochondrion|cytosol|response to retinoic acid|NAD binding|res…	\rno00010,rno00071,rno00350,rno00830,rno00980,rno00982,rno05204\""	Glycolysis / Gluconeogenesis|Fatty acid degradation|Tyrosine metabolism|Retinol metabolism|Metabolism of xenobiotics by cytochrome P450|Drug metabolism - cytochrome P450|Chemical carcinogenesis
Adipoq	-1.00675	5.98692	0.0078823	0.0366782	Down	\GeneID:246253,Genbank:NM_144744.3,RGD:628748\""	\adiponectin, C1Q and collagen domain containing\""	\GO:0050805,GO:0050873,GO:0051260,GO:0071944,GO:0051384,GO:0072659,GO:0051899,GO:0060081,GO:0090317,GO:1900121,GO:2000584,GO:1904706,GO:2000590,GO:1904753,GO:0005615,GO:0005783,GO:0006006,GO:0006635,GO:0010739,GO:0007584,GO:0010745,GO:0007623,GO:0010804,GO:0010875,GO:0031953,GO:0032270,GO:0010906,GO:0032720,GO:0032757,GO:0001666,GO:0034612,GO:0032869,GO:0001934,GO:0035690,GO:0005102,GO:0042493,GO…	\negative regulation of synaptic transmission|brown fat cell differentiation|protein homooligomerization|cell periphery|response to glucocorticoid|protein localization to plasma membrane|membrane depolarization|membrane hyperpolarization|negative regulation of intracellular protein transport|negative regulation of receptor binding|negative regulation of platelet-derived growth factor receptor-alp…	\rno04152,rno04920,rno03320,rno04211,rno04930,rno04932\""	AMPK signaling pathway|Adipocytokine signaling pathway|PPAR signaling pathway|Longevity regulating pathway - mammal|Type II diabetes mellitus|Non-alcoholic fatty liver disease (NAFLD)
Adm	1.19001	2.54801	2.90539e-06	6.32756e-05	Up	\GeneID:25026,Genbank:XM_008759687.2,RGD:2047\""	adrenomedullin	\GO:0005615,GO:0005737,GO:0007189,GO:0007204,GO:0007507,GO:0007565,GO:0007568,GO:0031623,GO:0008209,GO:0031700,GO:0008284,GO:0008285,GO:0032496,GO:0032868,GO:0035809,GO:0042475,GO:0097755,GO:0042594,GO:1990410,GO:0043065,GO:2001214,GO:0043116,GO:0001570,GO:0001666,GO:0001843,GO:0002026,GO:0002031,GO:0003073,GO:0005179,GO:0005515,GO:0009409,GO:0009611,GO:0010033,GO:0010460,GO:0010469,GO:0019933,GO…	extracellular space|cytoplasm|adenylate cyclase-activating G-protein coupled receptor signaling pathway|positive regulation of cytosolic calcium ion concentration|heart development|female pregnancy|aging|receptor internalization|androgen metabolic process|adrenomedullin receptor binding|positive regulation of cell proliferation|negative regulation of cell proliferation|response to lipopolysacchar…	rno04270	Vascular smooth muscle contraction
Adora2a	1.08809	2.97319	1.95449e-05	0.000312772	Up	\GeneID:25369,Genbank:XM_017601552.1,RGD:2049\""	adenosine A2a receptor	\GO:0005882,GO:0005886,GO:0005887,GO:0006355,GO:0006469,GO:0007186,GO:0016020,GO:0007189,GO:0019899,GO:0030424,GO:0007205,GO:0030425,GO:0030673,GO:0031000,GO:0031802,GO:0043025,GO:0032230,GO:0043116,GO:0032279,GO:0043154,GO:0035249,GO:0043279,GO:0043524,GO:0045211,GO:0045938,GO:0000139,GO:0051968,GO:0046636,GO:0001609,GO:0060079,GO:0046982,GO:0060080,GO:0048143,GO:0060134,GO:0001963,GO:0099055,GO…	\intermediate filament|plasma membrane|integral component of plasma membrane|regulation of transcription, DNA-templated|negative regulation of protein kinase activity|G-protein coupled receptor signaling pathway|membrane|adenylate cyclase-activating G-protein coupled receptor signaling pathway|enzyme binding|axon|protein kinase C-activating G-protein coupled receptor signaling pathway|dendrite|ax…	\rno04015,rno04020,rno04024,rno04080,rno04270,rno05012,rno05034\""	Rap1 signaling pathway|Calcium signaling pathway|cAMP signaling pathway|Neuroactive ligand-receptor interaction|Vascular smooth muscle contraction|Parkinson's disease|Alcoholism
Adora2b	1.61575	-0.547	0.000143075	0.00158847	Up	\GeneID:29316,Genbank:NM_017161.1,RGD:2050\""	adenosine A2B receptor	\GO:0045765,GO:0032722,GO:0010575,GO:0002882,GO:0060087,GO:0010701,GO:0032755,GO:0010893,GO:0004930,GO:0097755,GO:0005622,GO:0005886,GO:0016021,GO:0007189,GO:0032966,GO:0030828,GO:0033605,GO:0031284,GO:0008284,GO:0043306,GO:0008285,GO:0001609,GO:0031668,GO:0009986,GO:0043950,GO:0001973\""	regulation of angiogenesis|positive regulation of chemokine production|positive regulation of vascular endothelial growth factor production|positive regulation of chronic inflammatory response to non-antigenic stimulus|relaxation of vascular smooth muscle|positive regulation of norepinephrine secretion|positive regulation of interleukin-6 production|positive regulation of steroid biosynthetic pro…	\rno04015,rno04020,rno04080,rno04270,rno05034\""	Rap1 signaling pathway|Calcium signaling pathway|Neuroactive ligand-receptor interaction|Vascular smooth muscle contraction|Alcoholism
Adprhl1	-1.9794	5.9361	1.44656e-13	2.47968e-11	Down	\GeneID:290880,Genbank:XM_006253439.3,RGD:1305641\""	ADP-ribosylhydrolase like 1	\GO:0005622,GO:0005769,GO:0006886,GO:0012505,GO:0017137,GO:0031338,GO:0051725,GO:0090630,GO:0000287,GO:0003875,GO:0005096\""	intracellular|early endosome|intracellular protein transport|endomembrane system|Rab GTPase binding|regulation of vesicle fusion|protein de-ADP-ribosylation|activation of GTPase activity|magnesium ion binding|ADP-ribosylarginine hydrolase activity|GTPase activator activity
Adra1b	-1.53857	-2.23063	0.0193361	0.0716041	Down	\GeneID:24173,Genbank:NM_016991.2,RGD:2054\""	adrenoceptor alpha 1B	\GO:0004937,GO:0005515,GO:0005634,GO:0005737,GO:0008542,GO:0009725,GO:0005886,GO:0014704,GO:0016020,GO:0016021,GO:0019229,GO:0043627,GO:0030315,GO:0045818,GO:0031965,GO:0045819,GO:0045907,GO:0045987,GO:0046982,GO:0001974,GO:0001975,GO:0048148,GO:0001987,GO:0048545,GO:0001994,GO:0001996,GO:0001997,GO:0004935,GO:0005887,GO:0005901,GO:0007188,GO:0007200,GO:0007204,GO:0007267,GO:0007512,GO:0035024,GO…	alpha1-adrenergic receptor activity|protein binding|nucleus|cytoplasm|visual learning|response to hormone|plasma membrane|intercalated disc|membrane|integral component of membrane|regulation of vasoconstriction|response to estrogen|T-tubule|negative regulation of glycogen catabolic process|nuclear membrane|positive regulation of glycogen catabolic process|positive regulation of vasoconstriction|p…	\rno04020,rno04022,rno04080,rno04261,rno04270,rno04970\""	Calcium signaling pathway|cGMP - PKG signaling pathway|Neuroactive ligand-receptor interaction|Adrenergic signaling in cardiomyocytes|Vascular smooth muscle contraction|Salivary secretion
Adtrp	2.6247	0.00209401	5.88548e-07	1.62329e-05	Up	\GeneID:361228,Genbank:XM_006253833.3,RGD:1305679\""	androgen-dependent TFPI-regulating protein	\GO:0071383,GO:0009986,GO:0010628,GO:0012505,GO:0016020,GO:0016021,GO:0016787,GO:0030195,GO:0042758,GO:0005901\""	cellular response to steroid hormone stimulus|cell surface|positive regulation of gene expression|endomembrane system|membrane|integral component of membrane|hydrolase activity|negative regulation of blood coagulation|long-chain fatty acid catabolic process|caveola
Afap1l1	-1.4655	6.09641	1.49431e-08	6.88506e-07	Down	\GeneID:291565,Genbank:XM_006254794.3,RGD:1311580\""	actin filament associated protein 1-like 1	\GO:0071437,GO:0002102,GO:0005737,GO:0030054\""	invadopodium|podosome|cytoplasm|cell junction
Agfg2	1.74083	4.90624	1.89425e-12	2.55916e-10	Up	\GeneID:304375,Genbank:XM_006249142.3,RGD:1306590\""	ArfGAP with FG repeats 2	\GO:0005737,GO:0005829,GO:0016020,GO:0016192,GO:0031267,GO:0032012,GO:0043231,GO:0043547,GO:0046872,GO:0005096,GO:0005634\""	cytoplasm|cytosol|membrane|vesicle-mediated transport|small GTPase binding|regulation of ARF protein signal transduction|intracellular membrane-bounded organelle|positive regulation of GTPase activity|metal ion binding|GTPase activator activity|nucleus
Agmat	-1.23979	-1.42712	0.0213174	0.0770444	Down	\GeneID:298607,Genbank:XM_008764233.2,RGD:1308424\""	agmatinase	\GO:0033388,GO:0046872,GO:0005739,GO:0008295,GO:0008783\""	putrescine biosynthetic process from arginine|metal ion binding|mitochondrion|spermidine biosynthetic process|agmatinase activity	rno00330	Arginine and proline metabolism
Agtr2	-1.41136	-1.28699	0.0115188	0.049113	Down	\GeneID:24182,Genbank:XM_006257432.3,RGD:2072\""	\angiotensin II receptor, type 2\""	\GO:0005886,GO:0006883,GO:0006954,GO:0007166,GO:0007199,GO:0008134,GO:0035815,GO:0008284,GO:0035932,GO:0010243,GO:0038166,GO:0010459,GO:0042306,GO:0042311,GO:0042416,GO:0043524,GO:2001238,GO:0045893,GO:0048147,GO:0048471,GO:0001822,GO:0001965,GO:0001991,GO:0002018,GO:0002033,GO:0002035,GO:0004945,GO:0005515,GO:0010700,GO:0016021,GO:0017046,GO:0021695,GO:0030182,GO:0032304,GO:0032516,GO:0050715,GO…	\plasma membrane|cellular sodium ion homeostasis|inflammatory response|cell surface receptor signaling pathway|G-protein coupled receptor signaling pathway coupled to cGMP nucleotide second messenger|transcription factor binding|positive regulation of renal sodium excretion|positive regulation of cell proliferation|aldosterone secretion|response to organonitrogen compound|angiotensin-activated si…	\rno04080,rno04614,rno04261\""	Neuroactive ligand-receptor interaction|Renin-angiotensin system|Adrenergic signaling in cardiomyocytes
Agxt	3.2157	-2.7116	0.00763236	0.0357763	Up	\GeneID:24792,Genbank:NM_030656.2,RGD:2073\""	alanine-glyoxylate aminotransferase	\GO:0046487,GO:0030170,GO:0008453,GO:0005102,GO:0046724,GO:0042802,GO:0008483,GO:0005739,GO:0051384,GO:0042803,GO:0009436,GO:0051591,GO:0005759,GO:0005777,GO:0016597,GO:0042853,GO:0005782,GO:0042866,GO:0019265,GO:0007219,GO:0043231,GO:0003824,GO:0043621,GO:0004760,GO:0019448\""	\glyoxylate metabolic process|pyridoxal phosphate binding|alanine-glyoxylate transaminase activity|signaling receptor binding|oxalic acid secretion|identical protein binding|transaminase activity|mitochondrion|response to glucocorticoid|protein homodimerization activity|glyoxylate catabolic process|response to cAMP|mitochondrial matrix|peroxisome|amino acid binding|L-alanine catabolic process|per…	\rno00630,rno00250,rno00260,rno04146\""	\Glyoxylate and dicarboxylate metabolism|Alanine, aspartate and glutamate metabolism|Glycine, serine and threonine metabolism|Peroxisome\""
Agxt2	2.63179	-2.97088	0.0289781	0.0962837	Up	\GeneID:83784,Genbank:XM_006232069.3,RGD:621767\""	alanine-glyoxylate aminotransferase 2	\GO:0045429,GO:0005759,GO:0047305,GO:0008453,GO:0009436,GO:0016223,GO:0019265,GO:0019481,GO:0030170,GO:0005739,GO:0042802\""	\positive regulation of nitric oxide biosynthetic process|mitochondrial matrix|(R)-3-amino-2-methylpropionate-pyruvate transaminase activity|alanine-glyoxylate transaminase activity|glyoxylate catabolic process|beta-alanine-pyruvate transaminase activity|glycine biosynthetic process, by transamination of glyoxylate|L-alanine catabolic process, by transamination|pyridoxal phosphate binding|mitocho…	\rno00250,rno00260,rno00270,rno00280\""	\Alanine, aspartate and glutamate metabolism|Glycine, serine and threonine metabolism|Cysteine and methionine metabolism|Valine, leucine and isoleucine degradation\""
Ahdc1	-1.00498	4.59413	0.000503425	0.00428947	Down	\GeneID:362617,Genbank:XM_017593519.1,RGD:1310031\""	\AT hook, DNA binding motif, containing 1\""
Ahrr	-1.94726	-1.50692	0.0029323	0.0171989	Down	\GeneID:498999,Genbank:NM_001024285.1,RGD:1559857\""	aryl-hydrocarbon receptor repressor	\GO:0046983,GO:0003677,GO:0005634,GO:0005654,GO:0005829,GO:0006351,GO:0009410,GO:0033235,GO:0034753,GO:0045892,GO:0000122,GO:0045944,GO:0001191\""	\protein dimerization activity|DNA binding|nucleus|nucleoplasm|cytosol|transcription, DNA-templated|response to xenobiotic stimulus|positive regulation of protein sumoylation|nuclear aryl hydrocarbon receptor complex|negative regulation of transcription, DNA-templated|negative regulation of transcription by RNA polymerase II|positive regulation of transcription by RNA polymerase II|transcriptiona…
Ahsg	2.25326	2.01613	0.00871555	0.0396867	Up	\GeneID:25373,Genbank:NM_012898.4,RGD:2075\""	alpha-2-HS-glycoprotein	\GO:0065003,GO:0032869,GO:0030294,GO:0005576,GO:0072562,GO:0032991,GO:0030308,GO:0045780,GO:0030502,GO:0005615,GO:0046627,GO:0005794,GO:0006953,GO:0008584,GO:0050727,GO:0010951,GO:0031012,GO:0050766,GO:0016021,GO:0001503,GO:0019210,GO:0004866,GO:0061099,GO:0031100,GO:0021987,GO:0004869\""	protein-containing complex assembly|cellular response to insulin stimulus|receptor signaling protein tyrosine kinase inhibitor activity|extracellular region|blood microparticle|protein-containing complex|negative regulation of cell growth|positive regulation of bone resorption|negative regulation of bone mineralization|extracellular space|negative regulation of insulin receptor signaling pathway|…
Ajuba	-1.42719	1.67581	1.56558e-07	5.1997e-06	Down	\GeneID:85265,Genbank:NM_053503.1,RGD:620407\""	ajuba LIM protein	\GO:0003714,GO:0005634,GO:0005667,GO:0005794,GO:0030032,GO:0005815,GO:0030334,GO:0005829,GO:0031328,GO:0005886,GO:0031334,GO:0033673,GO:0033674,GO:0034613,GO:0051015,GO:0035195,GO:1900037,GO:0035313,GO:2000637,GO:0035329,GO:0000122,GO:0000932,GO:0001666,GO:0003682,GO:0005911,GO:0005912,GO:0005925,GO:0006351,GO:0006355,GO:0035331,GO:0007010,GO:0016339,GO:0030027,GO:0043087,GO:0043123,GO:0043406,GO…	\transcription corepressor activity|nucleus|transcription factor complex|Golgi apparatus|lamellipodium assembly|microtubule organizing center|regulation of cell migration|cytosol|positive regulation of cellular biosynthetic process|plasma membrane|positive regulation of protein complex assembly|negative regulation of kinase activity|positive regulation of kinase activity|cellular protein localiza…	\rno04390,rno04392\""	Hippo signaling pathway|Hippo signaling pathway - multiple species
Akap5	-1.65279	-0.669518	0.000501817	0.00427806	Down	\GeneID:171026,Genbank:NM_133515.2,RGD:620829\""	A-kinase anchoring protein 5	\GO:0005886,GO:0006605,GO:0007165,GO:0007193,GO:0007194,GO:0008179,GO:0019904,GO:0021510,GO:0009898,GO:0021766,GO:0010524,GO:0030346,GO:0030425,GO:0031527,GO:0043197,GO:0031698,GO:0043198,GO:0032279,GO:0043267,GO:0032590,GO:0043271,GO:0043624,GO:0044877,GO:0001664,GO:0045296,GO:0001934,GO:0045762,GO:0003779,GO:0048471,GO:0005515,GO:0005516,GO:0005622,GO:0005737,GO:0005856,GO:0010738,GO:0014069,GO…	plasma membrane|protein targeting|signal transduction|adenylate cyclase-inhibiting G-protein coupled receptor signaling pathway|negative regulation of adenylate cyclase activity|adenylate cyclase binding|protein domain specific binding|spinal cord development|cytoplasmic side of plasma membrane|hippocampus development|positive regulation of calcium ion transport into cytosol|protein phosphatase 2…
Akap6	-1.05321	8.15292	6.67941e-06	0.000126766	Down	\GeneID:64553,Genbank:XM_017594343.1,RGD:69412\""	A-kinase anchoring protein 6	\GO:0007194,GO:0008179,GO:0010738,GO:0010880,GO:0014701,GO:0031965,GO:0032516,GO:0014704,GO:0032947,GO:0016301,GO:0032991,GO:0034237,GO:0048471,GO:0034629,GO:0034704,GO:0051018,GO:0051281,GO:0051721,GO:0060306,GO:0001934,GO:2000481,GO:0005515,GO:0060316,GO:0005634,GO:0061051,GO:0005635,GO:0005640,GO:0005737,GO:0005901,GO:0016310,GO:0016529,GO:0019899,GO:0030307,GO:0030315,GO:0042383,GO:0043495,GO…	negative regulation of adenylate cyclase activity|adenylate cyclase binding|regulation of protein kinase A signaling|regulation of release of sequestered calcium ion into cytosol by sarcoplasmic reticulum|junctional sarcoplasmic reticulum membrane|nuclear membrane|positive regulation of phosphoprotein phosphatase activity|intercalated disc|protein-containing complex scaffold activity|kinase activ…
Akr1b8	1.32759	0.643414	0.0074464	0.0351735	Up	\GeneID:286921,Genbank:NM_173136.1,RGD:708475\""	\aldo-keto reductase family 1, member B8\""	\GO:0008106,GO:0016491,GO:0055114,GO:0004032,GO:0005739,GO:0005829\""	alcohol dehydrogenase (NADP+) activity|oxidoreductase activity|oxidation-reduction process|alditol:NADP+ 1-oxidoreductase activity|mitochondrion|cytosol	\rno00040,rno00051,rno00052,rno00561,rno00790\""	Pentose and glucuronate interconversions|Fructose and mannose metabolism|Galactose metabolism|Glycerolipid metabolism|Folate biosynthesis
Akr1c14	1.09193	5.06259	5.34753e-07	1.49431e-05	Up	\GeneID:191574,Genbank:NM_138547.3,RGD:708361\""	\aldo-keto reductase family 1, member C14\""	\GO:0044598,GO:0005829,GO:0047023,GO:0006693,GO:0047042,GO:0008106,GO:0008202,GO:0008207,GO:0016229,GO:0047086,GO:0055114,GO:0016491,GO:0021766,GO:0032052,GO:0004032,GO:0042448,GO:0005496,GO:0044597,GO:0005737\""	doxorubicin metabolic process|cytosol|androsterone dehydrogenase activity|prostaglandin metabolic process|androsterone dehydrogenase (B-specific) activity|alcohol dehydrogenase (NADP+) activity|steroid metabolic process|C21-steroid hormone metabolic process|steroid dehydrogenase activity|ketosteroid monooxygenase activity|oxidation-reduction process|oxidoreductase activity|hippocampus development…
Akr1c3	1.5532	-1.31974	0.00321194	0.0184455	Up	\GeneID:171516,Genbank:NM_138510.1,RGD:708428\""	\aldo-keto reductase family 1, member C3\""	\GO:0005634,GO:0005737,GO:0005829,GO:0006693,GO:0010942,GO:0016229,GO:0006709,GO:0016488,GO:0007186,GO:0016491,GO:0016655,GO:0018636,GO:0030216,GO:0047006,GO:0032052,GO:0034614,GO:0047020,GO:0035410,GO:0047023,GO:0047086,GO:0000060,GO:0071560,GO:0047787,GO:0001758,GO:0071799,GO:0048385,GO:0004032,GO:0097211,GO:0050810,GO:1900053,GO:1904322,GO:0004033,GO:1990646,GO:0004745,GO:2000224,GO:0005496,GO…	\nucleus|cytoplasm|cytosol|prostaglandin metabolic process|positive regulation of cell death|steroid dehydrogenase activity|progesterone catabolic process|farnesol catabolic process|G-protein coupled receptor signaling pathway|oxidoreductase activity|oxidoreductase activity, acting on NAD(P)H, quinone or similar compound as acceptor|phenanthrene 9,10-monooxygenase activity|keratinocyte differenti…	rno00140	Steroid hormone biosynthesis
Akr1d1	1.95935	-0.724264	0.0486962	0.140332	Up	\GeneID:192242,Genbank:NM_138884.1,RGD:620752\""	\aldo-keto reductase family 1, member D1\""	\GO:0055114,GO:0008209,GO:0005829,GO:0016229,GO:0006699,GO:0016491,GO:0006707,GO:0007586,GO:0008106,GO:0030573,GO:0008202,GO:0047086,GO:0008207,GO:0047568,GO:0004032,GO:0047787\""	oxidation-reduction process|androgen metabolic process|cytosol|steroid dehydrogenase activity|bile acid biosynthetic process|oxidoreductase activity|cholesterol catabolic process|digestion|alcohol dehydrogenase (NADP+) activity|bile acid catabolic process|steroid metabolic process|ketosteroid monooxygenase activity|C21-steroid hormone metabolic process|3-oxo-5-beta-steroid 4-dehydrogenase activit…	\rno00120,rno00140\""	Primary bile acid biosynthesis|Steroid hormone biosynthesis
Akr7a3	1.98294	-1.87843	0.0175177	0.0668101	Up	\GeneID:26760,Genbank:XM_017593183.1,RGD:628635\""	aldo-keto reductase family 7 member A3	\GO:0005829,GO:0042802,GO:0046222,GO:0046223,GO:0055114,GO:0004032,GO:0004033,GO:0005737\""	cytosol|identical protein binding|aflatoxin metabolic process|aflatoxin catabolic process|oxidation-reduction process|alditol:NADP+ 1-oxidoreductase activity|aldo-keto reductase (NADP) activity|cytoplasm	rno00980	Metabolism of xenobiotics by cytochrome P450
Alas1	-1.04673	7.25008	0.000306614	0.00290091	Down	\GeneID:65155,Genbank:NM_024484.2,RGD:68392\""	5'-aminolevulinate synthase 1	\GO:0070541,GO:0031667,GO:0005654,GO:0071407,GO:0032025,GO:0032869,GO:0005739,GO:0005759,GO:0005829,GO:0034698,GO:0006782,GO:0042493,GO:0009635,GO:0042802,GO:0010033,GO:0010045,GO:0001666,GO:0045471,GO:0014070,GO:0003870,GO:0051591,GO:0030170\""	response to platinum ion|response to nutrient levels|nucleoplasm|cellular response to organic cyclic compound|response to cobalt ion|cellular response to insulin stimulus|mitochondrion|mitochondrial matrix|cytosol|response to gonadotropin|protoporphyrinogen IX biosynthetic process|response to drug|response to herbicide|identical protein binding|response to organic substance|response to nickel cat…	\rno00260,rno00860\""	\Glycine, serine and threonine metabolism|Porphyrin and chlorophyll metabolism\""
Alb	2.86917	5.9072	0.00167007	0.0112719	Up	\GeneID:24186,Genbank:NM_134326.2,RGD:2085\""	albumin	\GO:0005615,GO:0005737,GO:0005783,GO:0005794,GO:0019825,GO:0007584,GO:0008144,GO:0019836,GO:0019899,GO:0030170,GO:0046010,GO:0046689,GO:0051087,GO:0032991,GO:0051659,GO:0003677,GO:0070062,GO:0070541,GO:0005504,GO:0005576,GO:0005604,GO:0008270,GO:0009267,GO:0010033,GO:0015643,GO:0042311,GO:0042802,GO:0043066,GO:0043209\""	\extracellular space|cytoplasm|endoplasmic reticulum|Golgi apparatus|oxygen binding|response to nutrient|drug binding|hemolysis by symbiont of host erythrocytes|enzyme binding|pyridoxal phosphate binding|positive regulation of circadian sleep/wake cycle, non-REM sleep|response to mercury ion|chaperone binding|protein-containing complex|maintenance of mitochondrion location|DNA binding|extracellul…	rno04918	Thyroid hormone synthesis
Aldh18a1	-2.0753	-1.83175	0.0361074	0.113312	Down	\GeneID:361755,Genbank:XM_006231346.2,RGD:1311431\""	\aldehyde dehydrogenase 18 family, member A1\""	\GO:0042802,GO:0005524,GO:0055114,GO:0005739,GO:0055129,GO:0005829,GO:0006536,GO:0006561,GO:0006592,GO:0009266,GO:0016310,GO:0017084,GO:0004349,GO:0019240,GO:0004350,GO:0031966\""	identical protein binding|ATP binding|oxidation-reduction process|mitochondrion|L-proline biosynthetic process|cytosol|glutamate metabolic process|proline biosynthetic process|ornithine biosynthetic process|response to temperature stimulus|phosphorylation|delta1-pyrroline-5-carboxylate synthetase activity|glutamate 5-kinase activity|citrulline biosynthetic process|glutamate-5-semialdehyde dehydro…	rno00330	Arginine and proline metabolism
Aldh1a1	1.04924	7.48345	1.07032e-10	8.88702e-09	Up	\GeneID:24188,Genbank:NM_022407.3,RGD:2087\""	\aldehyde dehydrogenase 1 family, member A1\""	\GO:0004028,GO:0004029,GO:0042493,GO:0005634,GO:0042572,GO:0005737,GO:0005829,GO:0042573,GO:0042802,GO:0042904,GO:0042905,GO:0043065,GO:0001523,GO:0001758,GO:0001822,GO:0001889,GO:0002072,GO:0002138,GO:0006979,GO:0007494,GO:0014070,GO:0018479,GO:0032355,GO:0044849,GO:0032526,GO:0045471,GO:0048048,GO:0051287,GO:0051289,GO:0055114\""	3-chloroallyl aldehyde dehydrogenase activity|aldehyde dehydrogenase (NAD) activity|response to drug|nucleus|retinol metabolic process|cytoplasm|cytosol|retinoic acid metabolic process|identical protein binding|9-cis-retinoic acid biosynthetic process|9-cis-retinoic acid metabolic process|positive regulation of apoptotic process|retinoid metabolic process|retinal dehydrogenase activity|kidney dev…	rno00830	Retinol metabolism
Aldh1a3	-1.57428	1.31676	0.000234331	0.00234066	Down	\GeneID:266603,Genbank:NM_153300.1,RGD:628662\""	\aldehyde dehydrogenase 1 family, member A3\""	\GO:0002138,GO:0004028,GO:0004029,GO:0007626,GO:0021768,GO:0004030,GO:0021983,GO:0031076,GO:0042472,GO:0051289,GO:0042493,GO:0042572,GO:0042573,GO:0055114,GO:0060013,GO:0060166,GO:0001758,GO:0060324,GO:0001822,GO:0002072,GO:0005634,GO:0005737,GO:0005829,GO:0042574,GO:0005886,GO:0042803,GO:0043065,GO:0043584,GO:0070324,GO:0048048,GO:0050885,GO:0070384,GO:0070403\""	retinoic acid biosynthetic process|3-chloroallyl aldehyde dehydrogenase activity|aldehyde dehydrogenase (NAD) activity|locomotory behavior|nucleus accumbens development|aldehyde dehydrogenase [NAD(P)+] activity|pituitary gland development|embryonic camera-type eye development|inner ear morphogenesis|protein homotetramerization|response to drug|retinol metabolic process|retinoic acid metabolic pro…	\rno00010,rno00340,rno00350,rno00360,rno00410,rno00980,rno00982,rno05204\""	Glycolysis / Gluconeogenesis|Histidine metabolism|Tyrosine metabolism|Phenylalanine metabolism|beta-Alanine metabolism|Metabolism of xenobiotics by cytochrome P450|Drug metabolism - cytochrome P450|Chemical carcinogenesis
Alx4	-1.45769	-0.579023	0.00557939	0.0280854	Down	\GeneID:296511,Genbank:NM_001106553.1,RGD:1310201\""	ALX homeobox 4	\GO:0048705,GO:0035115,GO:0003674,GO:0060021,GO:0035116,GO:0003700,GO:0071837,GO:0042733,GO:0005575,GO:0005634,GO:0005667,GO:0006357,GO:0006366,GO:0042981,GO:0007389,GO:0043565,GO:0007517,GO:0045944,GO:0008150,GO:0046982,GO:0009791,GO:0000977,GO:0048565,GO:0009952,GO:0001228,GO:0048704,GO:0035108,GO:0001942\""	\skeletal system morphogenesis|embryonic forelimb morphogenesis|molecular_function|roof of mouth development|embryonic hindlimb morphogenesis|DNA binding transcription factor activity|HMG box domain binding|embryonic digit morphogenesis|cellular_component|nucleus|transcription factor complex|regulation of transcription by RNA polymerase II|transcription by RNA polymerase II|regulation of apoptoti…
Ambp	2.86005	0.941513	0.00434487	0.0231892	Up	\GeneID:25377,Genbank:XM_008763759.2,RGD:2102\""	alpha-1-microglobulin/bikunin precursor	\GO:0043231,GO:0005886,GO:0009986,GO:0010951,GO:0018298,GO:0019862,GO:0020037,GO:0030163,GO:0031012,GO:0004867,GO:0042803,GO:0005615\""	intracellular membrane-bounded organelle|plasma membrane|cell surface|negative regulation of endopeptidase activity|protein-chromophore linkage|IgA binding|heme binding|protein catabolic process|extracellular matrix|serine-type endopeptidase inhibitor activity|protein homodimerization activity|extracellular space
Amot	-1.16126	8.14027	2.72375e-05	0.000406954	Down	\GeneID:300289,Genbank:XM_006257424.3,RGD:1564027\""	angiomotin	\GO:0005634,GO:0005737,GO:0005884,GO:0005886,GO:0005923,GO:0006935,GO:0031410,GO:0008180,GO:0009897,GO:0034260,GO:0009986,GO:0034613,GO:0035329,GO:0038023,GO:0040019,GO:0042074,GO:0042802,GO:0001525,GO:0001570,GO:0001701,GO:0001702,GO:0001725,GO:0001726,GO:0003365,GO:0005515,GO:0016021,GO:0016525,GO:0030027,GO:0030036,GO:0030054,GO:0043116,GO:0030139,GO:0043532,GO:0030334,GO:0043534,GO:0043536,GO…	nucleus|cytoplasm|actin filament|plasma membrane|bicellular tight junction|chemotaxis|cytoplasmic vesicle|COP9 signalosome|external side of plasma membrane|negative regulation of GTPase activity|cell surface|cellular protein localization|hippo signaling|signaling receptor activity|positive regulation of embryonic development|cell migration involved in gastrulation|identical protein binding|angiog…	\rno04390,rno04530\""	Hippo signaling pathway|Tight junction
Ampd3	2.03483	5.2733	4.06764e-08	1.63753e-06	Up	\GeneID:25095,Genbank:XM_006230014.3,RGD:2111\""	adenosine monophosphate deaminase 3	\GO:0046872,GO:0006188,GO:0097009,GO:0006196,GO:0032264,GO:0034101,GO:0046031,GO:0046033,GO:0046034,GO:0003876,GO:0046039\""	metal ion binding|IMP biosynthetic process|energy homeostasis|AMP catabolic process|IMP salvage|erythrocyte homeostasis|ADP metabolic process|AMP metabolic process|ATP metabolic process|AMP deaminase activity|GTP metabolic process	rno00230	Purine metabolism
Angptl1	-1.77167	3.67918	8.37171e-09	4.15769e-07	Down	\GeneID:679942,Genbank:NM_001109383.1,RGD:1598128\""	angiopoietin-like 1	\GO:0005102,GO:0005615,GO:0007169\""	signaling receptor binding|extracellular space|transmembrane receptor protein tyrosine kinase signaling pathway
Angptl2	-1.91283	5.35528	1.91735e-07	6.17504e-06	Down	\GeneID:171100,Genbank:NM_133569.1,RGD:620004\""	angiopoietin-like 2	GO:0005615	extracellular space
Angptl3	3.20589	-1.51217	0.0024319	0.0150153	Up	\GeneID:502970,Genbank:XM_006238440.3,RGD:1564505\""	angiopoietin-like 3	\GO:0050996,GO:0009725,GO:0005178,GO:0051005,GO:0009986,GO:0005575,GO:0055088,GO:0010469,GO:0005615,GO:0055090,GO:0005769,GO:0005794,GO:0006071,GO:0006631,GO:0010519,GO:0006644,GO:0055091,GO:0019915,GO:0007160,GO:0070328,GO:0030335,GO:0007165,GO:0042632,GO:0008083,GO:0003674,GO:0045766,GO:0008203,GO:0004857,GO:0048844,GO:0009395,GO:0004859\""	positive regulation of lipid catabolic process|response to hormone|integrin binding|negative regulation of lipoprotein lipase activity|cell surface|cellular_component|lipid homeostasis|regulation of signaling receptor activity|extracellular space|acylglycerol homeostasis|early endosome|Golgi apparatus|glycerol metabolic process|fatty acid metabolic process|negative regulation of phospholipase act…	rno04979	Cholesterol metabolism
Angptl4	4.43419	5.51743	2.47615e-26	5.63925e-23	Up	\GeneID:362850,Genbank:NM_199115.2,RGD:735058\""	angiopoietin-like 4	\GO:0070328,GO:0004857,GO:2000352,GO:0005576,GO:0005578,GO:0005615,GO:0019216,GO:0030154,GO:0042802,GO:0043066,GO:0043086,GO:0051005,GO:0001525,GO:0051259,GO:0001666,GO:0051260\""	triglyceride homeostasis|enzyme inhibitor activity|negative regulation of endothelial cell apoptotic process|extracellular region|proteinaceous extracellular matrix|extracellular space|regulation of lipid metabolic process|cell differentiation|identical protein binding|negative regulation of apoptotic process|negative regulation of catalytic activity|negative regulation of lipoprotein lipase acti…	\rno03320,rno04979\""	PPAR signaling pathway|Cholesterol metabolism
Angptl8	-2.38531	1.18095	4.92551e-07	1.40591e-05	Down	\GeneID:100361444,Genbank:NM_001271710.1,RGD:2320121\""	angiopoietin-like 8	\GO:0006006,GO:0010469,GO:0010954,GO:0019216,GO:0044255,GO:0044342,GO:0045444,GO:0048469,GO:0050746,GO:0070328,GO:0005179,GO:0005576\""	glucose metabolic process|regulation of signaling receptor activity|positive regulation of protein processing|regulation of lipid metabolic process|cellular lipid metabolic process|type B pancreatic cell proliferation|fat cell differentiation|cell maturation|regulation of lipoprotein metabolic process|triglyceride homeostasis|hormone activity|extracellular region	rno04979	Cholesterol metabolism
Ank1	-1.06029	7.40779	8.29737e-07	2.18639e-05	Down	\GeneID:306570,Genbank:NM_001107322.2,RGD:1309620\""	ankyrin 1	\GO:0055072,GO:0030673,GO:0005886,GO:0072659,GO:0030863,GO:0031430,GO:0006779,GO:0006888,GO:0008093,GO:0010638,GO:0014731,GO:0031672,GO:0015672,GO:0042383,GO:0016020,GO:0043005,GO:0016529,GO:0045211,GO:0019899,GO:0005515,GO:0048821,GO:0030018,GO:0005622,GO:0051117,GO:0030507,GO:0005634\""	iron ion homeostasis|axolemma|plasma membrane|protein localization to plasma membrane|cortical cytoskeleton|M band|porphyrin-containing compound biosynthetic process|ER to Golgi vesicle-mediated transport|cytoskeletal adaptor activity|positive regulation of organelle organization|spectrin-associated cytoskeleton|A band|monovalent inorganic cation transport|sarcolemma|membrane|neuron projection|sa…	rno05205	Proteoglycans in cancer
Ankef1	-1.09334	1.54104	0.00752943	0.0354292	Down	\GeneID:296184,Genbank:XM_008762252.2,RGD:1304809\""	ankyrin repeat and EF-hand domain containing 1
Ankrd1	5.44331	7.57783	1.22582e-12	1.69931e-10	Up	\GeneID:27064,Genbank:XM_008760363.2,RGD:61989\""	ankyrin repeat domain 1	\GO:0003714,GO:0005515,GO:0005634,GO:0005667,GO:0031674,GO:0005737,GO:0035690,GO:0035914,GO:0005829,GO:0035994,GO:0042826,GO:0043065,GO:0071456,GO:0043517,GO:0071560,GO:0045445,GO:2000279,GO:0045892,GO:0000122,GO:0001085,GO:0001105,GO:0001650,GO:0002039,GO:0003677,GO:0003712,GO:0006357,GO:0006366,GO:0008134,GO:0010976,GO:0030016,GO:0031432,GO:0045944,GO:0050714,GO:0055008,GO:0061629,GO:0070412,GO…	\transcription corepressor activity|protein binding|nucleus|transcription factor complex|I band|cytoplasm|cellular response to drug|skeletal muscle cell differentiation|cytosol|response to muscle stretch|histone deacetylase binding|positive regulation of apoptotic process|cellular response to hypoxia|positive regulation of DNA damage response, signal transduction by p53 class mediator|cellular re…
Ankrd2	3.89806	7.30289	1.33714e-20	1.18426e-17	Up	\GeneID:309374,Genbank:NM_001107589.1,RGD:1305104\""	ankyrin repeat domain 2	\GO:0045445,GO:0031432,GO:0003682,GO:0045662,GO:0031674,GO:0003712,GO:0061629,GO:0005634,GO:0005737,GO:0005829,GO:0006357,GO:1902253,GO:0035914,GO:0010832,GO:2000291,GO:0016605,GO:0043231,GO:0030016,GO:0000122,GO:0043422,GO:0030017,GO:0000791,GO:0043619,GO:0001817\""	myoblast differentiation|titin binding|chromatin binding|negative regulation of myoblast differentiation|I band|transcription cofactor activity|RNA polymerase II sequence-specific DNA binding transcription factor binding|nucleus|cytoplasm|cytosol|regulation of transcription by RNA polymerase II|regulation of intrinsic apoptotic signaling pathway by p53 class mediator|skeletal muscle cell differen…
Ankrd66	-2.36373	-0.89947	3.28512e-05	0.000468439	Down	\GeneID:501105,Genbank:XM_017596742.1,RGD:1560151\""	ankyrin repeat domain 66
Ano2	-1.33764	0.459365	0.00105072	0.0077657	Down	\GeneID:100361584,Genbank:XM_017593040.1,RGD:1591606\""	anoctamin 2	\GO:0005654,GO:0005886,GO:0006821,GO:0016021,GO:0017128,GO:0034220,GO:0042803,GO:0046982,GO:0097730,GO:0005229\""	nucleoplasm|plasma membrane|chloride transport|integral component of membrane|phospholipid scramblase activity|ion transmembrane transport|protein homodimerization activity|protein heterodimerization activity|non-motile cilium|intracellular calcium activated chloride channel activity	rno04740	Olfactory transduction
Anxa13	2.16736	-1.84889	0.0026609	0.0159991	Up	\GeneID:362915,Genbank:NM_001134910.1,RGD:1307545\""	annexin A13	\GO:0005654,GO:0005886,GO:0016323,GO:0016324,GO:0031210,GO:0042997,GO:0042998,GO:0045121,GO:0070382,GO:0001786,GO:1901611,GO:0005509,GO:0005544\""	nucleoplasm|plasma membrane|basolateral plasma membrane|apical plasma membrane|phosphatidylcholine binding|negative regulation of Golgi to plasma membrane protein transport|positive regulation of Golgi to plasma membrane protein transport|membrane raft|exocytic vesicle|phosphatidylserine binding|phosphatidylglycerol binding|calcium ion binding|calcium-dependent phospholipid binding
Anxa8	1.22945	0.505834	0.00423639	0.0227472	Up	\GeneID:306283,Genbank:XM_006252627.3,RGD:1307719\""	annexin A8	\GO:1900138,GO:0005546,GO:0005547,GO:0005575,GO:0005829,GO:0005886,GO:0007032,GO:0007596,GO:0008150,GO:0016197,GO:0031902,GO:0043325,GO:0003674,GO:0051015,GO:0005509,GO:1900004,GO:0005544\""	\negative regulation of phospholipase A2 activity|phosphatidylinositol-4,5-bisphosphate binding|phosphatidylinositol-3,4,5-trisphosphate binding|cellular_component|cytosol|plasma membrane|endosome organization|blood coagulation|biological_process|endosomal transport|late endosome membrane|phosphatidylinositol-3,4-bisphosphate binding|molecular_function|actin filament binding|calcium ion binding|n…
Aoah	1.274	0.0365232	0.00147441	0.0102107	Up	\GeneID:498757,Genbank:NM_001191940.1,RGD:1560514\""	acyloxyacyl hydrolase	\GO:0008653,GO:0050528,GO:0050728\""	lipopolysaccharide metabolic process|acyloxyacyl hydrolase activity|negative regulation of inflammatory response
Ap5s1	-1.07688	2.61501	0.000275437	0.00265563	Down	\GeneID:499893,Genbank:XM_006235038.3,RGD:1561852\""	\adaptor-related protein complex 5, sigma 1 subunit\""	\GO:0005764,GO:0005770,GO:0005829,GO:0016197,GO:0030119,GO:0000724,GO:0005654\""	lysosome|late endosome|cytosol|endosomal transport|AP-type membrane coat adaptor complex|double-strand break repair via homologous recombination|nucleoplasm
Apcdd1	-1.05201	2.89263	0.00270391	0.0161626	Down	\GeneID:689616,Genbank:XM_001071384.4,RGD:1589962\""	APC down-regulated 1	\GO:0030178,GO:0042802,GO:0043615,GO:0001942,GO:0005887,GO:0017147\""	negative regulation of Wnt signaling pathway|identical protein binding|astrocyte cell migration|hair follicle development|integral component of plasma membrane|Wnt-protein binding
Apcdd1l	-1.53916	0.117316	3.08586e-05	0.000446413	Down	\GeneID:499949,Genbank:XM_006235711.3,RGD:1562045\""	APC down-regulated 1 like
Apcs	3.97527	-1.23258	0.000130986	0.00147784	Up	\GeneID:29339,Genbank:NM_017170.2,RGD:68322\""	\amyloid P component, serum\""	\GO:1903016,GO:0045087,GO:0042802,GO:0005509,GO:1903019,GO:0045656,GO:0044793,GO:0005576,GO:0046597,GO:0005615,GO:0006958,GO:0044869,GO:0030169,GO:0030246,GO:0046790,GO:0044871,GO:0031012,GO:0001849,GO:0048525,GO:0065003,GO:0032991\""	\negative regulation of exo-alpha-sialidase activity|innate immune response|identical protein binding|calcium ion binding|negative regulation of glycoprotein metabolic process|negative regulation of monocyte differentiation|negative regulation by host of viral process|extracellular region|negative regulation of viral entry into host cell|extracellular space|complement activation, classical pathwa…
Apln	-2.04383	3.01168	7.70723e-06	0.000142705	Down	\GeneID:58812,Genbank:NM_031612.3,RGD:620672\""	apelin	\GO:0007631,GO:0008284,GO:0010469,GO:0010629,GO:0031652,GO:0031704,GO:0051466,GO:0060183,GO:0040037,GO:0060976,GO:0097755,GO:1902895,GO:1904022,GO:0001525,GO:0001664,GO:0002026,GO:0005179,GO:0005576,GO:0005615,GO:0007369,GO:0042327,GO:0042756,GO:0043576,GO:0045776,GO:0045823,GO:0045906,GO:0048471,GO:1904706,GO:0050878,GO:0051461,GO:1905564\""	feeding behavior|positive regulation of cell proliferation|regulation of signaling receptor activity|negative regulation of gene expression|positive regulation of heat generation|apelin receptor binding|positive regulation of corticotropin-releasing hormone secretion|apelin receptor signaling pathway|negative regulation of fibroblast growth factor receptor signaling pathway|coronary vasculature d…	\rno04371,rno04080\""	Apelin signaling pathway|Neuroactive ligand-receptor interaction
Apoa1	3.73054	0.759389	1.30055e-05	0.000221039	Up	\GeneID:25081,Genbank:NM_012738.1,RGD:2130\""	apolipoprotein A1	\GO:0060228,GO:0060354,GO:0060761,GO:0070328,GO:0070371,GO:0070508,GO:0070653,GO:0071813,GO:0005548,GO:0005576,GO:0005615,GO:0005634,GO:0006644,GO:0006656,GO:0010873,GO:0006695,GO:0010898,GO:0007179,GO:0010903,GO:0014012,GO:0015485,GO:0030301,GO:0015914,GO:0017127,GO:0030325,GO:0031012,GO:0031072,GO:0031100,GO:0031102,GO:0001540,GO:0034362,GO:0031103,GO:0034363,GO:0031210,GO:0001932,GO:0034364,GO…	phosphatidylcholine-sterol O-acyltransferase activator activity|negative regulation of cell adhesion molecule production|negative regulation of response to cytokine stimulus|triglyceride homeostasis|ERK1 and ERK2 cascade|cholesterol import|high-density lipoprotein particle receptor binding|lipoprotein particle binding|phospholipid transporter activity|extracellular region|extracellular space|nucl…	\rno03320,rno04975,rno04979,rno04977,rno05143\""	PPAR signaling pathway|Fat digestion and absorption|Cholesterol metabolism|Vitamin digestion and absorption|African trypanosomiasis
Apoa2	2.06831	-1.84526	0.0214177	0.0772841	Up	\GeneID:25649,Genbank:XM_006250239.2,RGD:2131\""	apolipoprotein A2	\GO:0008035,GO:0008203,GO:0008289,GO:0009395,GO:0009749,GO:0010873,GO:0031210,GO:0010903,GO:0015485,GO:0031647,GO:0032375,GO:0033344,GO:0033700,GO:0034190,GO:0034380,GO:0034384,GO:0034361,GO:0042157,GO:0042493,GO:0042627,GO:0002526,GO:0051384,GO:0042632,GO:0002740,GO:0055102,GO:0005319,GO:0042803,GO:0005543,GO:0060192,GO:0005575,GO:0005615,GO:0060228,GO:0006656,GO:0060621,GO:0006869,GO:0060695,GO…	high-density lipoprotein particle binding|cholesterol metabolic process|lipid binding|phospholipid catabolic process|response to glucose|positive regulation of cholesterol esterification|phosphatidylcholine binding|negative regulation of very-low-density lipoprotein particle remodeling|cholesterol binding|regulation of protein stability|negative regulation of cholesterol transport|cholesterol eff…	\rno03320,rno04979\""	PPAR signaling pathway|Cholesterol metabolism
Apoa4	2.92819	-0.51411	0.00137436	0.00962653	Up	\GeneID:25080,Genbank:NM_012737.1,RGD:2132\""	apolipoprotein A4	\GO:0006869,GO:0006982,GO:0007159,GO:0008203,GO:0017127,GO:0008289,GO:0009986,GO:0019430,GO:0019433,GO:0030300,GO:0033344,GO:0033700,GO:0031012,GO:0034014,GO:0034361,GO:0002227,GO:0042627,GO:0034364,GO:0005507,GO:0042632,GO:0005543,GO:0005576,GO:0005615,GO:0042744,GO:0006695,GO:0046889,GO:0051006,GO:0042802,GO:0042803,GO:0055088,GO:0060228,GO:0070328,GO:0072562,GO:0065005,GO:0010873,GO:0010898,GO…	lipid transport|response to lipid hydroperoxide|leukocyte cell-cell adhesion|cholesterol metabolic process|cholesterol transporter activity|lipid binding|cell surface|removal of superoxide radicals|triglyceride catabolic process|regulation of intestinal cholesterol absorption|cholesterol efflux|phospholipid efflux|extracellular matrix|response to triglyceride|very-low-density lipoprotein particle…	\rno04975,rno04979,rno04977\""	Fat digestion and absorption|Cholesterol metabolism|Vitamin digestion and absorption
Apoa5	3.64316	-0.17725	0.000153145	0.00167827	Up	\GeneID:140638,Genbank:NM_001277264.1,RGD:70903\""	apolipoprotein A5	\GO:0006869,GO:0008047,GO:0008201,GO:0008289,GO:0009725,GO:0030300,GO:0010873,GO:0031100,GO:0010898,GO:0031102,GO:0031210,GO:0032374,GO:0035473,GO:0033344,GO:0042157,GO:0033700,GO:0034361,GO:0042246,GO:0042627,GO:0003674,GO:0051006,GO:0005543,GO:0042632,GO:0005576,GO:0055090,GO:0005615,GO:0060228,GO:0060229,GO:0006641,GO:0060230,GO:0006695,GO:0070325,GO:0070328,GO:0010902,GO:0015485,GO:0016021,GO…	lipid transport|enzyme activator activity|heparin binding|lipid binding|response to hormone|regulation of intestinal cholesterol absorption|positive regulation of cholesterol esterification|animal organ regeneration|positive regulation of triglyceride catabolic process|neuron projection regeneration|phosphatidylcholine binding|regulation of cholesterol transport|lipase binding|cholesterol efflux|…	rno03320	PPAR signaling pathway
Apob	3.38545	3.84016	0.000322079	0.00301148	Up	\GeneID:54225,Genbank:NM_019287.2,RGD:2129\""	apolipoprotein B	\GO:0005829,GO:0006629,GO:0006642,GO:0006869,GO:0007283,GO:0010886,GO:0007399,GO:0012506,GO:0008201,GO:0016042,GO:0008203,GO:0017127,GO:0019433,GO:0030301,GO:0035473,GO:0030317,GO:0042157,GO:0031983,GO:0042158,GO:0032355,GO:0042159,GO:0042627,GO:0042632,GO:0042953,GO:0001701,GO:0043025,GO:0005319,GO:0043231,GO:0005515,GO:0005543,GO:0005576,GO:0005615,GO:0005737,GO:0005783,GO:0008289,GO:0009566,GO…	cytosol|lipid metabolic process|triglyceride mobilization|lipid transport|spermatogenesis|positive regulation of cholesterol storage|nervous system development|vesicle membrane|heparin binding|lipid catabolic process|cholesterol metabolic process|cholesterol transporter activity|triglyceride catabolic process|cholesterol transport|lipase binding|flagellated sperm motility|lipoprotein metabolic pr…	\rno04975,rno04979,rno04977\""	Fat digestion and absorption|Cholesterol metabolism|Vitamin digestion and absorption
Apobec2	-1.03681	8.6214	9.22289e-09	4.46904e-07	Down	\GeneID:301226,Genbank:NM_001106883.1,RGD:1308727\""	apolipoprotein B mRNA editing enzyme catalytic subunit 2	\GO:0005634,GO:0005737,GO:0008270,GO:0009972,GO:0016554,GO:0016556,GO:0042802,GO:0080111,GO:0003723,GO:0004126\""	nucleus|cytoplasm|zinc ion binding|cytidine deamination|cytidine to uridine editing|mRNA modification|identical protein binding|DNA demethylation|RNA binding|cytidine deaminase activity
Apobec3b	1.18728	0.0529838	0.000848232	0.00656111	Up	\GeneID:315137,Genbank:XM_008765715.2,RGD:1307800\""	apolipoprotein B mRNA editing enzyme catalytic subunit 3B	\GO:0045071,GO:0004126,GO:0045087,GO:0045869,GO:0005634,GO:0005737,GO:0048525,GO:0008270,GO:0050688,GO:0009972,GO:0051607,GO:0010529,GO:0070383,GO:0000932,GO:0080111,GO:0016554,GO:0002244,GO:1903900,GO:0016814,GO:0003723\""	\negative regulation of viral genome replication|cytidine deaminase activity|innate immune response|negative regulation of single stranded viral RNA replication via double stranded DNA intermediate|nucleus|cytoplasm|negative regulation of viral process|zinc ion binding|regulation of defense response to virus|cytidine deamination|defense response to virus|negative regulation of transposition|DNA c…
Apoc1	2.55105	-0.28626	0.00360898	0.0201239	Up	\GeneID:108348160,Genbank:XM_017590006.1\""	apolipoprotein C1			rno04979	Cholesterol metabolism
Apoc2	4.7342	-1.35576	0.000100548	0.00118736	Up	\GeneID:292697,Genbank:NM_001085352.1,RGD:2135\""	apolipoprotein C2	\GO:0045833,GO:0034382,GO:0006629,GO:0048261,GO:0034384,GO:0008289,GO:0051006,GO:0042493,GO:0010518,GO:0055102,GO:0010898,GO:0010916,GO:0016004,GO:0032375,GO:0042627,GO:0033344,GO:0060230,GO:0042803,GO:0033700,GO:0060697,GO:0042953,GO:0034361,GO:0070328,GO:0043086,GO:0034362,GO:0003674,GO:0043274,GO:0034363,GO:0005575,GO:0045723,GO:0034366,GO:0005615\""	negative regulation of lipid metabolic process|chylomicron remnant clearance|lipid metabolic process|negative regulation of receptor-mediated endocytosis|high-density lipoprotein particle clearance|lipid binding|positive regulation of lipoprotein lipase activity|response to drug|positive regulation of phospholipase activity|lipase inhibitor activity|positive regulation of triglyceride catabolic p…	rno04979	Cholesterol metabolism
Apoc3	1.54159	0.0940716	0.034699	0.109996	Up	\GeneID:24207,Genbank:NM_012501.2,RGD:2136\""	apolipoprotein C3	\GO:0006869,GO:0006954,GO:0007186,GO:0007584,GO:0008203,GO:0010989,GO:0010867,GO:0010897,GO:0019433,GO:0030234,GO:0031012,GO:0034363,GO:0032489,GO:0034366,GO:0033189,GO:0034375,GO:0034379,GO:0005319,GO:0045717,GO:0034382,GO:0005543,GO:0045833,GO:0048261,GO:0042157,GO:0005615,GO:0050995,GO:0051005,GO:0005623,GO:0006641,GO:0071333,GO:0006642,GO:0090324,GO:0055102,GO:0010903,GO:0010916,GO:0010987,GO…	lipid transport|inflammatory response|G-protein coupled receptor signaling pathway|response to nutrient|cholesterol metabolic process|negative regulation of low-density lipoprotein particle clearance|positive regulation of triglyceride biosynthetic process|negative regulation of triglyceride catabolic process|triglyceride catabolic process|enzyme regulator activity|extracellular matrix|intermedia…	\rno03320,rno04979\""	PPAR signaling pathway|Cholesterol metabolism
Apoc4	5.65914	-2.52989	0.000192836	0.00203354	Up	\GeneID:680551,Genbank:NM_001109419.1,RGD:70959\""	apolipoprotein C4	\GO:0006869,GO:0008150,GO:0010890,GO:0034361,GO:0034364,GO:0070328,GO:0003674,GO:0005319,GO:0005575\""	lipid transport|biological_process|positive regulation of sequestering of triglyceride|very-low-density lipoprotein particle|high-density lipoprotein particle|triglyceride homeostasis|molecular_function|lipid transporter activity|cellular_component
Apod	1.66145	1.82686	1.5786e-07	5.23203e-06	Up	\GeneID:25239,Genbank:NM_012777.1,RGD:2137\""	apolipoprotein D	\GO:0005737,GO:0005783,GO:0006006,GO:0006629,GO:0030425,GO:0042246,GO:0006869,GO:0042308,GO:0007420,GO:0042493,GO:0043025,GO:0071638,GO:0048471,GO:1900016,GO:2000098,GO:0000302,GO:2000405,GO:0003674,GO:0005576,GO:0005615,GO:0005622,GO:0007568,GO:0010642,GO:0014012,GO:0015485,GO:0048662,GO:0022626,GO:0048678,GO:0051895,GO:0060588\""	cytoplasm|endoplasmic reticulum|glucose metabolic process|lipid metabolic process|dendrite|tissue regeneration|lipid transport|negative regulation of protein import into nucleus|brain development|response to drug|neuronal cell body|negative regulation of monocyte chemotactic protein-1 production|perinuclear region of cytoplasm|negative regulation of cytokine production involved in inflammatory re…
Apoh	3.26834	0.875193	0.000680963	0.00551342	Up	\GeneID:287774,Genbank:NM_001009626.1,RGD:1310625\""	apolipoprotein H	\GO:0006641,GO:0007568,GO:0007596,GO:0007597,GO:0008201,GO:0031012,GO:0008289,GO:0009986,GO:0031100,GO:0031639,GO:0033033,GO:0051006,GO:0034014,GO:0051917,GO:0034197,GO:0051918,GO:0060230,GO:0001937,GO:0060268,GO:0005543,GO:0005576,GO:0005615,GO:0005737,GO:0005886,GO:0010596,GO:0010898,GO:0016525,GO:0034361,GO:0030193,GO:0030195,GO:0034364,GO:0034392,GO:0042627,GO:0042802\""	\triglyceride metabolic process|aging|blood coagulation|blood coagulation, intrinsic pathway|heparin binding|extracellular matrix|lipid binding|cell surface|animal organ regeneration|plasminogen activation|negative regulation of myeloid cell apoptotic process|positive regulation of lipoprotein lipase activity|response to triglyceride|regulation of fibrinolysis|triglyceride transport|negative regu…	rno04979	Cholesterol metabolism
Apol9a	-1.13603	5.29183	1.3478e-06	3.29046e-05	Down	\GeneID:503164,Genbank:XM_008765643.2,RGD:1562332\""	apolipoprotein L 9a	\GO:0008289,GO:0016020,GO:0042157,GO:0050896,GO:0005576,GO:0006869\""	lipid binding|membrane|lipoprotein metabolic process|response to stimulus|extracellular region|lipid transport
Apopt1	-1.71673	0.528842	0.0168917	0.0649043	Down	\GeneID:299341,Genbank:NM_001037769.2,RGD:1304719\""	\apoptogenic 1, mitochondrial\""	\GO:0034393,GO:0043280,GO:0090200,GO:0097193,GO:0005622,GO:0005739\""	positive regulation of smooth muscle cell apoptotic process|positive regulation of cysteine-type endopeptidase activity involved in apoptotic process|positive regulation of release of cytochrome c from mitochondria|intrinsic apoptotic signaling pathway|intracellular|mitochondrion
Aqp4	-1.25062	6.43183	3.73464e-06	7.78645e-05	Down	\GeneID:25293,Genbank:NM_001270558.2,RGD:2143\""	aquaporin 4	\GO:0007565,GO:0007605,GO:0009314,GO:0009897,GO:0009925,GO:0010574,GO:0030315,GO:0015250,GO:0031253,GO:0032691,GO:0032715,GO:0032991,GO:0033554,GO:0034220,GO:0071346,GO:0042383,GO:0071347,GO:0042538,GO:0071354,GO:0042802,GO:0071392,GO:0005515,GO:0005737,GO:0005886,GO:0005887,GO:0005911,GO:0006833,GO:0015267,GO:0015288,GO:0015670,GO:0016020,GO:0016021,GO:0016323,GO:0046930,GO:0050891,GO:0030104,GO…	female pregnancy|sensory perception of sound|response to radiation|external side of plasma membrane|basal plasma membrane|regulation of vascular endothelial growth factor production|T-tubule|water channel activity|cell projection membrane|negative regulation of interleukin-1 beta production|negative regulation of interleukin-6 production|protein-containing complex|cellular response to stress|ion …	\rno04976,rno04962\""	Bile secretion|Vasopressin-regulated water reabsorption
Aqp9	1.92425	-2.00325	0.00228873	0.0143367	Up	\GeneID:65054,Genbank:NM_022960.2,RGD:68433\""	aquaporin 9	\GO:1904823,GO:0015855,GO:0006833,GO:0016021,GO:0016323,GO:0006863,GO:0010033,GO:0015204,GO:0015250,GO:0043231,GO:0015254,GO:0015265,GO:0046689,GO:0015722,GO:0071320,GO:0015791,GO:0005345,GO:0071918,GO:0015793,GO:0005350,GO:0072531,GO:0015837,GO:0005515\""	purine nucleobase transmembrane transport|pyrimidine nucleobase transport|water transport|integral component of membrane|basolateral plasma membrane|purine nucleobase transport|response to organic substance|urea transmembrane transporter activity|water channel activity|intracellular membrane-bounded organelle|glycerol channel activity|urea channel activity|response to mercury ion|canalicular bile…	rno04976	Bile secretion
Arg1	1.39692	0.797593	0.0184116	0.0691931	Up	\GeneID:29221,Genbank:NM_017134.3,RGD:2150\""	arginase 1	\GO:0005615,GO:0005634,GO:0005737,GO:0005741,GO:0005829,GO:0006525,GO:0030324,GO:0007565,GO:0032496,GO:0007568,GO:0032964,GO:0009611,GO:0033189,GO:0033197,GO:0042130,GO:0042493,GO:0060336,GO:0042832,GO:0070207,GO:0043005,GO:0070301,GO:0043025,GO:0070965,GO:0071222,GO:0071353,GO:0071377,GO:0000050,GO:0071549,GO:0071560,GO:0001889,GO:2000552,GO:0001938,GO:0002250,GO:0004053,GO:0009635,GO:0010042,GO…	extracellular space|nucleus|cytoplasm|mitochondrial outer membrane|cytosol|arginine metabolic process|lung development|female pregnancy|response to lipopolysaccharide|aging|collagen biosynthetic process|response to wounding|response to vitamin A|response to vitamin E|negative regulation of T cell proliferation|response to drug|negative regulation of interferon-gamma-mediated signaling pathway|def…	\rno00220,rno00330,rno05146\""	Arginine biosynthesis|Arginine and proline metabolism|Amoebiasis
Arhgap12	1.01868	6.35171	3.7867e-09	2.05332e-07	Up	\GeneID:307016,Genbank:XM_006254011.3,RGD:1310017\""	Rho GTPase activating protein 12	\GO:0006911,GO:0007015,GO:0007165,GO:0043547,GO:0051058,GO:0001891,GO:0002011,GO:0005096\""	\phagocytosis, engulfment|actin filament organization|signal transduction|positive regulation of GTPase activity|negative regulation of small GTPase mediated signal transduction|phagocytic cup|morphogenesis of an epithelial sheet|GTPase activator activity\""
Arhgap28	1.24284	4.84158	1.05299e-06	2.68589e-05	Up	\GeneID:301709,Genbank:NM_001191815.1,RGD:1559882\""	Rho GTPase activating protein 28	\GO:0030833,GO:0032956,GO:0051056,GO:0051497,GO:1904425,GO:0005096,GO:0005737,GO:0007165\""	regulation of actin filament polymerization|regulation of actin cytoskeleton organization|regulation of small GTPase mediated signal transduction|negative regulation of stress fiber assembly|negative regulation of GTP binding|GTPase activator activity|cytoplasm|signal transduction
Arhgap8	1.7679	0.447455	9.0206e-05	0.00108697	Up	\GeneID:300115,Genbank:NM_001004242.1,RGD:1303143\""	Rho GTPase activating protein 8	\GO:0043087,GO:0043547,GO:0070374,GO:0005096,GO:0005737,GO:0007165\""	regulation of GTPase activity|positive regulation of GTPase activity|positive regulation of ERK1 and ERK2 cascade|GTPase activator activity|cytoplasm|signal transduction
Arhgef10	-1.17875	4.43525	1.98225e-09	1.1618e-07	Down	\GeneID:306618,Genbank:XM_006253400.3,RGD:1565043\""	Rho guanine nucleotide exchange factor 10	\GO:0005813,GO:0005829,GO:0019894,GO:0022011,GO:0030036,GO:0035023,GO:0051298,GO:0051496,GO:0090307,GO:0005085,GO:0005089,GO:0090630\""	centrosome|cytosol|kinesin binding|myelination in peripheral nervous system|actin cytoskeleton organization|regulation of Rho protein signal transduction|centrosome duplication|positive regulation of stress fiber assembly|mitotic spindle assembly|guanyl-nucleotide exchange factor activity|Rho guanyl-nucleotide exchange factor activity|activation of GTPase activity
Arhgef26	-1.3365	1.46103	2.65923e-05	0.000398061	Down	\GeneID:310460,Genbank:XM_227201.9,RGD:1562559\""	Rho guanine nucleotide exchange factor 26	\GO:0097178,GO:0001886,GO:0005089,GO:0035023\""	ruffle assembly|endothelial cell morphogenesis|Rho guanyl-nucleotide exchange factor activity|regulation of Rho protein signal transduction	rno05100	Bacterial invasion of epithelial cells
Arhgef33	-1.627	-2.30257	0.0344044	0.109432	Down	\GeneID:500608,Genbank:XM_008764443.2,RGD:1560224\""	Rho guanine nucleotide exchange factor 33	\GO:0005089,GO:0035023\""	Rho guanyl-nucleotide exchange factor activity|regulation of Rho protein signal transduction
Arhgef6	-1.03034	5.98081	0.000195501	0.0020535	Down	\GeneID:363509,Genbank:XM_008773652.2,RGD:1359674\""	Rac/Cdc42 guanine nucleotide exchange factor 6	\GO:0005622,GO:0005911,GO:0008150,GO:0030027,GO:0030032,GO:0035023,GO:0035556,GO:0003674,GO:0005089,GO:0005575\""	intracellular|cell-cell junction|biological_process|lamellipodium|lamellipodium assembly|regulation of Rho protein signal transduction|intracellular signal transduction|molecular_function|Rho guanyl-nucleotide exchange factor activity|cellular_component	\rno04810,rno05212\""	Regulation of actin cytoskeleton|Pancreatic cancer
Arid5a	1.84745	5.57927	2.2836e-06	5.13324e-05	Up	\GeneID:316327,Genbank:XM_017596441.1,RGD:1311041\""	AT-rich interaction domain 5A	\GO:1904469,GO:0043565,GO:0003714,GO:1905078,GO:0044212,GO:0005634,GO:2000318,GO:0045944,GO:2000556,GO:0005654,GO:0005667,GO:0005730,GO:0046965,GO:2000778,GO:0046966,GO:0006357,GO:0050681,GO:0008134,GO:0071222,GO:0030331,GO:0000122,GO:0071391,GO:0035066,GO:0002062,GO:1902715,GO:0035613,GO:0003682\""	positive regulation of tumor necrosis factor secretion|sequence-specific DNA binding|transcription corepressor activity|positive regulation of interleukin-17 secretion|transcription regulatory region DNA binding|nucleus|positive regulation of T-helper 17 type immune response|positive regulation of transcription by RNA polymerase II|positive regulation of T-helper 1 cell cytokine production|nucleo…
Arid5b	1.31451	4.80602	0.000144514	0.00159657	Up	\GeneID:309728,Genbank:NM_001107624.1,RGD:1311735\""	AT-rich interaction domain 5B	\GO:0048468,GO:0001822,GO:0048644,GO:0003677,GO:0048705,GO:0003713,GO:0006807,GO:0008584,GO:0008585,GO:0009791,GO:0051091,GO:0010761,GO:0060021,GO:0030325,GO:0060325,GO:0035264,GO:0060612,GO:0044212,GO:0000122,GO:0060613,GO:0045444,GO:0000977,GO:1990830,GO:0048008,GO:0001227\""	\cell development|kidney development|muscle organ morphogenesis|DNA binding|skeletal system morphogenesis|transcription coactivator activity|nitrogen compound metabolic process|male gonad development|female gonad development|post-embryonic development|positive regulation of DNA binding transcription factor activity|fibroblast migration|roof of mouth development|adrenal gland development|face morp…
Arl10	-1.06466	2.43501	5.12444e-06	0.000100889	Down	\GeneID:306767,Genbank:XM_006253629.2,RGD:1303298\""	ADP-ribosylation factor like GTPase 10	\GO:0005525,GO:0005622\""	GTP binding|intracellular
Arl4a	1.01956	5.17251	2.70743e-08	1.14487e-06	Up	\GeneID:29308,Genbank:XM_006240051.2,RGD:2152\""	ADP-ribosylation factor like GTPase 4A	\GO:0005634,GO:0005654,GO:0005730,GO:0005829,GO:0005886,GO:0050873,GO:0005525\""	nucleus|nucleoplasm|nucleolus|cytosol|plasma membrane|brown fat cell differentiation|GTP binding
Arl5c	-1.49194	0.185162	0.0329919	0.106018	Down	\GeneID:497990,Genbank:XM_017597470.1,RGD:1563128\""	ADP-ribosylation factor like GTPase 5C	\GO:0005525,GO:0005622\""	GTP binding|intracellular
Armc2	1.20257	2.37979	1.5997e-05	0.000264001	Up	\GeneID:499470,Genbank:XM_006256579.3,RGD:1562413\""	armadillo repeat containing 2
Armcx2	-1.00919	2.29126	0.000262269	0.00256352	Down	\GeneID:367903,Genbank:XM_017602122.1,RGD:1359132\""	\armadillo repeat containing, X-linked 2\""
Armcx6	-1.31801	1.04769	0.000953841	0.00718966	Down	\GeneID:363496,Genbank:XM_017602111.1,RGD:1359303\""	\armadillo repeat containing, X-linked 6\""	\GO:0005741,GO:0016021\""	mitochondrial outer membrane|integral component of membrane
Arntl2	1.34325	-1.92946	0.038728	0.11942	Up	\GeneID:362464,Genbank:NM_133391.1,RGD:620230\""	aryl hydrocarbon receptor nuclear translocator-like 2	\GO:0070888,GO:0005575,GO:0005634,GO:0005667,GO:0005730,GO:0005737,GO:0006351,GO:0006357,GO:0007623,GO:0042753,GO:0045893,GO:0000982,GO:0045944,GO:0003674,GO:0046983,GO:0003700\""	\E-box binding|cellular_component|nucleus|transcription factor complex|nucleolus|cytoplasm|transcription, DNA-templated|regulation of transcription by RNA polymerase II|circadian rhythm|positive regulation of circadian rhythm|positive regulation of transcription, DNA-templated|transcription factor activity, RNA polymerase II proximal promoter sequence-specific DNA binding|positive regulation of t…
Arrdc2	1.78273	4.11124	8.36933e-08	3.02605e-06	Up	\GeneID:306344,Genbank:NM_001107303.1,RGD:1309659\""	arrestin domain containing 2	\GO:0005886,GO:0007165,GO:0031410\""	plasma membrane|signal transduction|cytoplasmic vesicle
Arrdc3	2.36108	7.90891	5.43892e-07	1.51586e-05	Up	\GeneID:309945,Genbank:NM_001007797.1,RGD:1359478\""	arrestin domain containing 3	\GO:0005769,GO:0005886,GO:0007165,GO:0031651,GO:0031699,GO:0043588,GO:0051443,GO:0060613,GO:0071878,GO:0090327,GO:0001659,GO:0005764,GO:0005768\""	early endosome|plasma membrane|signal transduction|negative regulation of heat generation|beta-3 adrenergic receptor binding|skin development|positive regulation of ubiquitin-protein transferase activity|fat pad development|negative regulation of adenylate cyclase-activating adrenergic receptor signaling pathway|negative regulation of locomotion involved in locomotory behavior|temperature homeost…
Artn	2.53276	0.0767218	8.68475e-05	0.00105447	Up	\GeneID:362572,Genbank:NM_053397.1,RGD:621427\""	artemin	\GO:0005615,GO:0007411,GO:0007422,GO:0008083,GO:0010469,GO:0050930,GO:0061146,GO:0097021,GO:0003674,GO:0005102,GO:0005575\""	extracellular space|axon guidance|peripheral nervous system development|growth factor activity|regulation of signaling receptor activity|induction of positive chemotaxis|Peyer's patch morphogenesis|lymphocyte migration into lymphoid organs|molecular_function|signaling receptor binding|cellular_component
Arx	-1.06719	3.22775	0.000216268	0.00220585	Down	\GeneID:317268,Genbank:NM_001100174.1,RGD:1562672\""	aristaless related homeobox	\GO:0003682,GO:0005634,GO:0006351,GO:0006355,GO:0007275,GO:0021846,GO:0007411,GO:0021853,GO:0007420,GO:0030900,GO:0042127,GO:0043565,GO:0044241,GO:0046622,GO:0000122,GO:0000980,GO:0000981,GO:0001206,GO:0001764,GO:0003674,GO:0010628,GO:0021759,GO:0021772,GO:0021800,GO:0021831,GO:0048666,GO:0072148\""	\chromatin binding|nucleus|transcription, DNA-templated|regulation of transcription, DNA-templated|multicellular organism development|cell proliferation in forebrain|axon guidance|cerebral cortex GABAergic interneuron migration|brain development|forebrain development|regulation of cell proliferation|sequence-specific DNA binding|lipid digestion|positive regulation of organ growth|negative regulat…
Asb1	-1.43874	3.97065	3.10059e-13	4.75284e-11	Down	\GeneID:316628,Genbank:NM_001108232.2,RGD:1310760\""	ankyrin repeat and SOCS box-containing 1	\GO:0030539,GO:0035556,GO:0061630,GO:0000151,GO:0016567\""	male genitalia development|intracellular signal transduction|ubiquitin protein ligase activity|ubiquitin ligase complex|protein ubiquitination
Asb10	-1.03404	5.15255	0.00243766	0.015045	Down	\GeneID:499972,Genbank:XM_006235959.3,RGD:1562922\""	ankyrin repeat and SOCS box-containing 10	\GO:0005634,GO:0005737,GO:0016567,GO:0031625,GO:0035556,GO:0000151,GO:0004842\""	nucleus|cytoplasm|protein ubiquitination|ubiquitin protein ligase binding|intracellular signal transduction|ubiquitin ligase complex|ubiquitin-protein transferase activity
Asb18	-1.54183	4.62808	9.06958e-06	0.000162823	Down	\GeneID:316614,Genbank:NM_001108231.1,RGD:1310850\""	ankyrin repeat and SOCS box-containing 18	\GO:0005737,GO:0016567,GO:0031625,GO:0035556,GO:0000151,GO:0004842,GO:0005634\""	cytoplasm|protein ubiquitination|ubiquitin protein ligase binding|intracellular signal transduction|ubiquitin ligase complex|ubiquitin-protein transferase activity|nucleus
Asb2	-1.04781	7.53951	0.00360221	0.0200932	Down	\GeneID:299266,Genbank:NM_001011984.1,RGD:1306414\""	ankyrin repeat and SOCS box-containing 2	\GO:0016567,GO:0031466,GO:0035556,GO:0035914,GO:0045445,GO:0061630,GO:0000151,GO:0000209,GO:0006511\""	protein ubiquitination|Cul5-RING ubiquitin ligase complex|intracellular signal transduction|skeletal muscle cell differentiation|myoblast differentiation|ubiquitin protein ligase activity|ubiquitin ligase complex|protein polyubiquitination|ubiquitin-dependent protein catabolic process
Asb4	3.15591	5.64152	2.97776e-06	6.4675e-05	Up	\GeneID:500017,Genbank:XM_008762714.2,RGD:1563114\""	ankyrin repeat and SOCS box-containing 4	\GO:0005634,GO:0005737,GO:0019899,GO:0031462,GO:0031466,GO:0031625,GO:0035556,GO:0051865,GO:0061630,GO:2001214,GO:0000151,GO:0004842\""	nucleus|cytoplasm|enzyme binding|Cul2-RING ubiquitin ligase complex|Cul5-RING ubiquitin ligase complex|ubiquitin protein ligase binding|intracellular signal transduction|protein autoubiquitination|ubiquitin protein ligase activity|positive regulation of vasculogenesis|ubiquitin ligase complex|ubiquitin-protein transferase activity
Asf1b	-1.4573	-1.03014	0.0458467	0.134453	Down	\GeneID:304648,Genbank:NM_001107160.1,RGD:1304918\""	anti-silencing function 1B histone chaperone	\GO:0005654,GO:0006334,GO:0006335,GO:0006336,GO:0032991,GO:0042393,GO:0000785,GO:0000790\""	nucleoplasm|nucleosome assembly|DNA replication-dependent nucleosome assembly|DNA replication-independent nucleosome assembly|protein-containing complex|histone binding|chromatin|nuclear chromatin
Asgr1	3.13253	-1.69373	0.0020653	0.0132762	Up	\GeneID:24210,Genbank:XM_008767769.2,RGD:2160\""	asialoglycoprotein receptor 1	\GO:0030246,GO:0031668,GO:0042803,GO:0046872,GO:0004873,GO:0006898,GO:0016021\""	carbohydrate binding|cellular response to extracellular stimulus|protein homodimerization activity|metal ion binding|asialoglycoprotein receptor activity|receptor-mediated endocytosis|integral component of membrane	rno04918	Thyroid hormone synthesis
Asic1	-3.88131	-2.2329	1.17712e-05	0.000203092	Down	\GeneID:79123,Genbank:XM_017595126.1,RGD:71062\""	acid sensing ion channel subunit 1	\GO:0046929,GO:0034220,GO:0005794,GO:0050915,GO:0005886,GO:0070207,GO:0035725,GO:0005887,GO:0070588,GO:0006812,GO:0007613,GO:0008306,GO:0009986,GO:0071467,GO:0010447,GO:0042391,GO:0015280,GO:0044736,GO:0016021,GO:0005216,GO:0019233,GO:0005261,GO:0045202,GO:0022839\""	negative regulation of neurotransmitter secretion|ion transmembrane transport|Golgi apparatus|sensory perception of sour taste|plasma membrane|protein homotrimerization|sodium ion transmembrane transport|integral component of plasma membrane|calcium ion transmembrane transport|cation transport|memory|associative learning|cell surface|cellular response to pH|response to acidic pH|regulation of mem…	rno04750	Inflammatory mediator regulation of TRP channels
Asic5	5.07188	-2.85681	0.000196756	0.00206225	Up	\GeneID:63866,Genbank:NM_022227.1,RGD:69295\""	acid sensing ion channel subunit family member 5	\GO:0015280,GO:0016021,GO:0035725,GO:1902600,GO:0005272,GO:0005886,GO:0015252\""	ligand-gated sodium channel activity|integral component of membrane|sodium ion transmembrane transport|proton transmembrane transport|sodium channel activity|plasma membrane|proton channel activity	rno04750	Inflammatory mediator regulation of TRP channels
Asmt	1.18586	-0.919252	0.0263682	0.0899749	Up	\GeneID:246281,Genbank:XM_006248992.2,RGD:708472\""	acetylserotonin O-methyltransferase	\GO:0017096,GO:0019438,GO:0030187,GO:0032259,GO:0042802,GO:0008171,GO:0042803,GO:0008757,GO:2000019\""	acetylserotonin O-methyltransferase activity|aromatic compound biosynthetic process|melatonin biosynthetic process|methylation|identical protein binding|O-methyltransferase activity|protein homodimerization activity|S-adenosylmethionine-dependent methyltransferase activity|negative regulation of male gonad development	rno00380	Tryptophan metabolism
Aspg	2.47546	-2.0001	0.00525196	0.0269045	Up	\GeneID:246266,Genbank:NM_144750.2,RGD:708388\""	asparaginase	\GO:0004067,GO:0004622,GO:0006520,GO:0006528,GO:0006530,GO:0006644,GO:0016042,GO:0003847\""	asparaginase activity|lysophospholipase activity|cellular amino acid metabolic process|asparagine metabolic process|asparagine catabolic process|phospholipid metabolic process|lipid catabolic process|1-alkyl-2-acetylglycerophosphocholine esterase activity
Ass1	2.28363	1.34177	1.9518e-07	6.24813e-06	Up	\GeneID:25698,Genbank:XM_006233911.3,RGD:2163\""	argininosuccinate synthase 1	\GO:0001822,GO:0001889,GO:0004055,GO:0005524,GO:0006526,GO:0005634,GO:0006531,GO:0005737,GO:0006953,GO:0007494,GO:0007568,GO:0007584,GO:0007623,GO:0043200,GO:0043204,GO:0009636,GO:0043209,GO:0010043,GO:0043434,GO:0045429,GO:0048545,GO:0051384,GO:0000050,GO:0071499,GO:0060416,GO:0071549,GO:0060539,GO:1903038,GO:0070542,GO:0000052,GO:0000053,GO:0005739,GO:0005741,GO:0005764,GO:0005783,GO:0005829,GO…	kidney development|liver development|argininosuccinate synthase activity|ATP binding|arginine biosynthetic process|nucleus|aspartate metabolic process|cytoplasm|acute-phase response|midgut development|aging|response to nutrient|circadian rhythm|response to amino acid|perikaryon|response to toxic substance|myelin sheath|response to zinc ion|response to peptide hormone|positive regulation of nitric…	\rno00250,rno00220,rno05418\""	\Alanine, aspartate and glutamate metabolism|Arginine biosynthesis|Fluid shear stress and atherosclerosis\""
Asxl1	1.06206	5.34617	5.11162e-08	2.0022e-06	Up	\GeneID:311553,Genbank:XM_008762396.2,RGD:1561878\""	\additional sex combs like 1, transcriptional regulator\""	\GO:0045944,GO:0003713,GO:0048386,GO:0005575,GO:0048534,GO:0005634,GO:0008150,GO:0009887,GO:0030097,GO:0032526,GO:0048538,GO:0035359,GO:0048539,GO:0035517,GO:0048872,GO:0035522,GO:0060348,GO:0042974,GO:0000902,GO:0060430,GO:0042975,GO:0003007,GO:0045599,GO:0003674\""	positive regulation of transcription by RNA polymerase II|transcription coactivator activity|positive regulation of retinoic acid receptor signaling pathway|cellular_component|hematopoietic or lymphoid organ development|nucleus|biological_process|animal organ morphogenesis|hemopoiesis|response to retinoic acid|thymus development|negative regulation of peroxisome proliferator activated receptor si…
Atf4	1.10678	8.20638	5.37867e-05	0.000705735	Up	\GeneID:79255,Genbank:NM_024403.2,RGD:621863\""	activating transcription factor 4	\GO:0003677,GO:0003700,GO:0005634,GO:0005667,GO:0010575,GO:0005737,GO:0010628,GO:0019901,GO:0005813,GO:0030182,GO:0032057,GO:0032590,GO:0032922,GO:0042789,GO:0032991,GO:0043005,GO:0034198,GO:0043065,GO:0043267,GO:0043522,GO:0043525,GO:0000977,GO:1903204,GO:0000978,GO:0043565,GO:0000981,GO:1903351,GO:0044212,GO:1990037,GO:0001046,GO:1990440,GO:0001077,GO:1990589,GO:0001085,GO:1990590,GO:1990617,GO…	\DNA binding|DNA binding transcription factor activity|nucleus|transcription factor complex|positive regulation of vascular endothelial growth factor production|cytoplasm|positive regulation of gene expression|protein kinase binding|centrosome|neuron differentiation|negative regulation of translational initiation in response to stress|dendrite membrane|circadian regulation of gene expression|mRNA…	\rno04141,rno04010,rno04668,rno04022,rno04151,rno04137,rno04210,rno04911,rno04922,rno04912,rno04915,rno04926,rno04918,rno04925,rno04927,rno04261,rno04725,rno04728,rno04720,rno04722,rno04211,rno05203,rno05215,rno05030,rno05031,rno05034,rno04932,rno04934,rno05166,rno05161\""	Protein processing in endoplasmic reticulum|MAPK signaling pathway|TNF signaling pathway|cGMP - PKG signaling pathway|PI3K-Akt signaling pathway|Mitophagy - animal|Apoptosis|Insulin secretion|Glucagon signaling pathway|GnRH signaling pathway|Estrogen signaling pathway|Relaxin signaling pathway|Thyroid hormone synthesis|Aldosterone synthesis and secretion|Cortisol synthesis and secretion|Adrenergi…
Atg13	1.05702	4.78398	1.11456e-05	0.000194402	Up	\GeneID:362164,Genbank:NM_001271212.1,RGD:1310685\""	autophagy related 13	\GO:0019901,GO:0000407,GO:0032147,GO:0000422,GO:0034497,GO:0000423,GO:0003674,GO:0005575,GO:0005739,GO:0005829,GO:0044804,GO:0098780,GO:0008150,GO:1903955,GO:0016236,GO:1990316,GO:0019887,GO:0000045,GO:0019898\""	protein kinase binding|phagophore assembly site|activation of protein kinase activity|autophagy of mitochondrion|protein localization to phagophore assembly site|mitophagy|molecular_function|cellular_component|mitochondrion|cytosol|autophagy of nucleus|response to mitochondrial depolarisation|biological_process|positive regulation of protein targeting to mitochondrion|macroautophagy|Atg1/ULK1 kin…	\rno04140,rno04136,rno04211\""	Autophagy - animal|Autophagy - other eukaryotes|Longevity regulating pathway - mammal
Atg14	1.71679	4.05227	8.50086e-08	3.06608e-06	Up	\GeneID:305831,Genbank:NM_001107258.1,RGD:1304610\""	autophagy related 14	\GO:0097632,GO:0035032,GO:0008150,GO:0001932,GO:0098780,GO:0042149,GO:0008333,GO:0001933,GO:0009267,GO:0043552,GO:0001934,GO:0003674,GO:0005575,GO:0010608,GO:0005776,GO:0044233,GO:0016236,GO:0045335,GO:0016240,GO:0005789,GO:0051020,GO:0034045,GO:0005930,GO:0000045,GO:0090207,GO:0097629,GO:0006914,GO:0000423\""	\extrinsic component of phagophore assembly site membrane|phosphatidylinositol 3-kinase complex, class III|biological_process|regulation of protein phosphorylation|response to mitochondrial depolarisation|cellular response to glucose starvation|endosome to lysosome transport|negative regulation of protein phosphorylation|cellular response to starvation|positive regulation of phosphatidylinositol …	\rno04140,rno05167\""	Autophagy - animal|Kaposi's sarcoma-associated herpesvirus infection
Atoh8	2.1149	2.63229	2.96127e-10	2.13614e-08	Up	\GeneID:500200,Genbank:NM_001109241.1,RGD:1561512\""	atonal bHLH transcription factor 8	\GO:0051450,GO:0005634,GO:0060395,GO:0005654,GO:0070888,GO:0005737,GO:0008134,GO:0010595,GO:0030154,GO:0033613,GO:0035148,GO:0045603,GO:0045892,GO:0001704,GO:0045893,GO:0001937,GO:0046983,GO:0003700\""	\myoblast proliferation|nucleus|SMAD protein signal transduction|nucleoplasm|E-box binding|cytoplasm|transcription factor binding|positive regulation of endothelial cell migration|cell differentiation|activating transcription factor binding|tube formation|positive regulation of endothelial cell differentiation|negative regulation of transcription, DNA-templated|formation of primary germ layer|pos…
Atp1a3	-1.28921	-2.03608	0.0484151	0.139876	Down	\GeneID:24213,Genbank:XM_017588775.1,RGD:2169\""	ATPase Na+/K+ transporting subunit alpha 3	\GO:0005634,GO:0005737,GO:0005783,GO:0005794,GO:0005886,GO:0010107,GO:0010248,GO:0015991,GO:0005890,GO:0016020,GO:0021987,GO:0030007,GO:0044327,GO:0030424,GO:0045202,GO:0046872,GO:0031748,GO:0051087,GO:0060048,GO:0071300,GO:0086036,GO:0001540,GO:0086037,GO:0097067,GO:1904646,GO:0005391,GO:0005515,GO:0005524,GO:0006813,GO:0006814,GO:0006883,GO:0007613,GO:0035235,GO:0008344,GO:0036376,GO:0008542,GO…	nucleus|cytoplasm|endoplasmic reticulum|Golgi apparatus|plasma membrane|potassium ion import|establishment or maintenance of transmembrane electrochemical gradient|ATP hydrolysis coupled proton transport|sodium:potassium-exchanging ATPase complex|membrane|cerebral cortex development|cellular potassium ion homeostasis|dendritic spine head|axon|synapse|metal ion binding|D1 dopamine receptor binding…	\rno04024,rno04022,rno04911,rno04918,rno04919,rno04925,rno04260,rno04261,rno04970,rno04971,rno04972,rno04976,rno04973,rno04974,rno04978,rno04960,rno04961,rno04964\""	cAMP signaling pathway|cGMP - PKG signaling pathway|Insulin secretion|Thyroid hormone synthesis|Thyroid hormone signaling pathway|Aldosterone synthesis and secretion|Cardiac muscle contraction|Adrenergic signaling in cardiomyocytes|Salivary secretion|Gastric acid secretion|Pancreatic secretion|Bile secretion|Carbohydrate digestion and absorption|Protein digestion and absorption|Mineral absorption…
Atp1a4	2.74622	-1.03318	0.00207739	0.0133273	Up	\GeneID:29132,Genbank:XM_017598762.1,RGD:61952\""	ATPase Na+/K+ transporting subunit alpha 4	\GO:0046872,GO:0030007,GO:0005391,GO:0030317,GO:0005524,GO:0005890,GO:0006813,GO:0006814,GO:0006883,GO:0007283,GO:0030641,GO:0009566,GO:0010107,GO:0036376,GO:0010248,GO:0042391,GO:0015991\""	metal ion binding|cellular potassium ion homeostasis|sodium:potassium-exchanging ATPase activity|flagellated sperm motility|ATP binding|sodium:potassium-exchanging ATPase complex|potassium ion transport|sodium ion transport|cellular sodium ion homeostasis|spermatogenesis|regulation of cellular pH|fertilization|potassium ion import|sodium ion export across plasma membrane|establishment or maintena…	\rno04024,rno04022,rno04911,rno04918,rno04919,rno04925,rno04260,rno04261,rno04970,rno04971,rno04972,rno04976,rno04973,rno04974,rno04978,rno04960,rno04961,rno04964\""	cAMP signaling pathway|cGMP - PKG signaling pathway|Insulin secretion|Thyroid hormone synthesis|Thyroid hormone signaling pathway|Aldosterone synthesis and secretion|Cardiac muscle contraction|Adrenergic signaling in cardiomyocytes|Salivary secretion|Gastric acid secretion|Pancreatic secretion|Bile secretion|Carbohydrate digestion and absorption|Protein digestion and absorption|Mineral absorption…
Atp1b4	-2.03269	5.34425	1.34881e-05	0.000228509	Down	\GeneID:84396,Genbank:XM_006257493.3,RGD:620994\""	ATPase Na+/K+ transporting family member beta 4	\GO:0006355,GO:0005515,GO:0006813,GO:0005634,GO:0006814,GO:0005637,GO:0006883,GO:0005890,GO:0010107,GO:0015672,GO:0006351,GO:0000785,GO:0030007,GO:0001671,GO:0036376,GO:0005391\""	\regulation of transcription, DNA-templated|protein binding|potassium ion transport|nucleus|sodium ion transport|nuclear inner membrane|cellular sodium ion homeostasis|sodium:potassium-exchanging ATPase complex|potassium ion import|monovalent inorganic cation transport|transcription, DNA-templated|chromatin|cellular potassium ion homeostasis|ATPase activator activity|sodium ion export across plas…	\rno04024,rno04022,rno04911,rno04918,rno04919,rno04925,rno04260,rno04261,rno04970,rno04971,rno04972,rno04976,rno04973,rno04974,rno04978,rno04960,rno04961,rno04964\""	cAMP signaling pathway|cGMP - PKG signaling pathway|Insulin secretion|Thyroid hormone synthesis|Thyroid hormone signaling pathway|Aldosterone synthesis and secretion|Cardiac muscle contraction|Adrenergic signaling in cardiomyocytes|Salivary secretion|Gastric acid secretion|Pancreatic secretion|Bile secretion|Carbohydrate digestion and absorption|Protein digestion and absorption|Mineral absorption…
Atp2b4	-1.17768	3.93446	1.0006e-07	3.5291e-06	Down	\GeneID:29600,Genbank:XM_008769449.2,RGD:621305\""	ATPase plasma membrane Ca2+ transporting 4	\GO:0006357,GO:0006816,GO:0006874,GO:0007283,GO:0010751,GO:0032991,GO:0016020,GO:0033138,GO:0016323,GO:0036126,GO:0017080,GO:0036487,GO:0042383,GO:0043005,GO:0097228,GO:0043231,GO:0098736,GO:0045019,GO:0099132,GO:0046872,GO:0140199,GO:1900082,GO:1901660,GO:0003407,GO:1902806,GO:0005388,GO:1903243,GO:1903249,GO:0005516,GO:0005524,GO:0005886,GO:0005887,GO:0019829,GO:0019901,GO:0021766,GO:0030018,GO…	regulation of transcription by RNA polymerase II|calcium ion transport|cellular calcium ion homeostasis|spermatogenesis|negative regulation of nitric oxide mediated signal transduction|protein-containing complex|membrane|positive regulation of peptidyl-serine phosphorylation|basolateral plasma membrane|sperm flagellum|sodium channel regulator activity|nitric-oxide synthase inhibitor activity|sarc…	\rno04020,rno04024,rno04022,rno04925,rno04261,rno04970,rno04972\""	Calcium signaling pathway|cAMP signaling pathway|cGMP - PKG signaling pathway|Aldosterone synthesis and secretion|Adrenergic signaling in cardiomyocytes|Salivary secretion|Pancreatic secretion
Atp6ap1l	-1.76393	-1.36623	0.00167834	0.0113086	Down	\GeneID:361875,Genbank:XM_017590948.1,RGD:1564936\""	ATPase H+ transporting accessory protein 1 like	\GO:0046933,GO:0046961,GO:0015991,GO:0016021,GO:0033180\""	\proton-transporting ATP synthase activity, rotational mechanism|proton-transporting ATPase activity, rotational mechanism|ATP hydrolysis coupled proton transport|integral component of membrane|proton-transporting V-type ATPase, V1 domain\""
Atp8b5p	-1.06829	-0.711943	0.0115396	0.0491537	Down	\GeneID:691125,Genbank:XM_017593722.1,RGD:1587460\""	\ATPase, class I, type 8B, member 5, pseudogene\""	\GO:0005794,GO:0005886,GO:0007030,GO:0016021,GO:0045332,GO:0000287,GO:0004012,GO:0005524\""	Golgi apparatus|plasma membrane|Golgi organization|integral component of membrane|phospholipid translocation|magnesium ion binding|phospholipid-translocating ATPase activity|ATP binding
Azgp1	2.00202	-0.485748	0.0490354	0.140851	Up	\GeneID:25294,Genbank:XM_006249003.3,RGD:2187\""	\alpha-2-glycoprotein 1, zinc-binding\""	\GO:0005615,GO:0005886,GO:0007155,GO:0031012,GO:0001580,GO:0005576\""	extracellular space|plasma membrane|cell adhesion|extracellular matrix|detection of chemical stimulus involved in sensory perception of bitter taste|extracellular region
B3galt2	-1.02412	0.447415	0.00972029	0.0430806	Down	\GeneID:686081,Genbank:NM_001109492.1,RGD:1586615\""	\Beta-1,3-galactosyltransferase 2\""	\GO:0016758,GO:0006486,GO:0006487,GO:0006493,GO:0006682,GO:0008375,GO:0008376,GO:0008499,GO:0009312,GO:0000139,GO:0016020,GO:0005783,GO:0016021,GO:0005794\""	\transferase activity, transferring hexosyl groups|protein glycosylation|protein N-linked glycosylation|protein O-linked glycosylation|galactosylceramide biosynthetic process|acetylglucosaminyltransferase activity|acetylgalactosaminyltransferase activity|UDP-galactose:beta-N-acetylglucosamine beta-1,3-galactosyltransferase activity|oligosaccharide biosynthetic process|Golgi membrane|membrane|endo…	rno00601	Glycosphingolipid biosynthesis - lacto and neolacto series
B3galt4	-1.21065	-0.420616	0.00722204	0.0342966	Down	\GeneID:171079,Genbank:NM_133553.2,RGD:620328\""	\Beta-1,3-galactosyltransferase 4\""	\GO:0030311,GO:0005783,GO:0047915,GO:0005794,GO:0006486,GO:0006493,GO:0008375,GO:0008376,GO:0008499,GO:0008532,GO:0016020,GO:0000139,GO:0016021,GO:0001574,GO:0016758\""	\poly-N-acetyllactosamine biosynthetic process|endoplasmic reticulum|ganglioside galactosyltransferase activity|Golgi apparatus|protein glycosylation|protein O-linked glycosylation|acetylglucosaminyltransferase activity|acetylgalactosaminyltransferase activity|UDP-galactose:beta-N-acetylglucosamine beta-1,3-galactosyltransferase activity|N-acetyllactosaminide beta-1,3-N-acetylglucosaminyltransfer…	rno00604	Glycosphingolipid biosynthesis - ganglio series
B4galt5	1.23332	3.88753	3.56601e-06	7.49991e-05	Up	\GeneID:362275,Genbank:NM_001108608.1,RGD:1310062\""	\beta-1,4-galactosyltransferase 5\""	\GO:0005975,GO:0016757\""	\carbohydrate metabolic process|transferase activity, transferring glycosyl groups\""	rno00512	Mucin type O-glycan biosynthesis
Baat	2.54826	-0.752051	0.00595864	0.0295597	Up	\GeneID:29725,Genbank:NM_017300.2,RGD:2190\""	bile acid CoA:amino acid N-acyltransferase	\GO:0019530,GO:0005102,GO:0031100,GO:0005777,GO:0047617,GO:0005829,GO:0006544,GO:0006631,GO:0047963,GO:0006637,GO:0052689,GO:0052815,GO:0006699,GO:0052816,GO:0008206,GO:0001889,GO:0052817,GO:0016290,GO:0002152,GO:0102991,GO:0016410,GO:0003674\""	taurine metabolic process|signaling receptor binding|animal organ regeneration|peroxisome|acyl-CoA hydrolase activity|cytosol|glycine metabolic process|fatty acid metabolic process|glycine N-choloyltransferase activity|acyl-CoA metabolic process|carboxylic ester hydrolase activity|medium-chain acyl-CoA hydrolase activity|bile acid biosynthetic process|long-chain acyl-CoA hydrolase activity|bile a…	\rno00120,rno01040,rno00430,rno04146,rno04976\""	Primary bile acid biosynthesis|Biosynthesis of unsaturated fatty acids|Taurine and hypotaurine metabolism|Peroxisome|Bile secretion
Bach1	1.56766	4.39369	6.24972e-09	3.19336e-07	Up	\GeneID:304127,Genbank:XM_017598017.1,RGD:1306693\""	BTB domain and CNC homolog 1	\GO:0006355,GO:0000980,GO:0006366,GO:0016567,GO:0001078,GO:0001205,GO:0001206,GO:0003677,GO:0003700,GO:0031463,GO:0004842,GO:0045944,GO:0061418,GO:0005634,GO:0000083,GO:0000117,GO:0006281,GO:0000122\""	\regulation of transcription, DNA-templated|RNA polymerase II distal enhancer sequence-specific DNA binding|transcription by RNA polymerase II|protein ubiquitination|transcriptional repressor activity, RNA polymerase II proximal promoter sequence-specific DNA binding|transcriptional activator activity, RNA polymerase II distal enhancer sequence-specific DNA binding|transcriptional repressor activ…
Bag2	1.51873	5.73668	3.23913e-06	6.94997e-05	Up	\GeneID:690038,Genbank:NM_001128195.1,RGD:1585173\""	Bcl2-associated athanogene 2	\GO:0000774,GO:0019538,GO:0042802\""	adenyl-nucleotide exchange factor activity|protein metabolic process|identical protein binding	rno04141	Protein processing in endoplasmic reticulum
Baz1a	1.2552	4.65576	1.84558e-06	4.28271e-05	Up	\GeneID:314126,Genbank:NM_001170568.1,RGD:1306199\""	\bromodomain adjacent to zinc finger domain, 1A\""	\GO:0006261,GO:0006338,GO:0008150,GO:0008623,GO:0046872,GO:0000228,GO:0003674,GO:0005575\""	DNA-dependent DNA replication|chromatin remodeling|biological_process|CHRAC|metal ion binding|nuclear chromosome|molecular_function|cellular_component
Bcan	-2.05315	-2.43315	0.0269408	0.0913226	Down	\GeneID:25393,Genbank:XM_017590645.1,RGD:2194\""	brevican	\GO:0045202,GO:0005540,GO:0048168,GO:0005578,GO:0005615,GO:0007155,GO:0007417,GO:0021766,GO:0030246,GO:0001501,GO:0030425,GO:0005201,GO:0031225,GO:0005509\""	synapse|hyaluronic acid binding|regulation of neuronal synaptic plasticity|proteinaceous extracellular matrix|extracellular space|cell adhesion|central nervous system development|hippocampus development|carbohydrate binding|skeletal system development|dendrite|extracellular matrix structural constituent|anchored component of membrane|calcium ion binding
Bcl2l1	1.66731	5.61357	4.21814e-08	1.69384e-06	Up	\GeneID:24888,Genbank:NM_001033670.1,RGD:2200\""	Bcl2-like 1	\GO:0097371,GO:0098793,GO:0098794,GO:1900118,GO:1900244,GO:1900452,GO:1902042,GO:1902230,GO:1903077,GO:0005739,GO:0005740,GO:0005741,GO:0005743,GO:0007281,GO:0005759,GO:0007283,GO:0005783,GO:0007568,GO:0005813,GO:0008134,GO:0008283,GO:0008284,GO:0008584,GO:0021987,GO:0008630,GO:0030054,GO:0030276,GO:0009314,GO:0030672,GO:0031965,GO:0031966,GO:0001541,GO:0042981,GO:0032465,GO:0001666,GO:0043027,GO…	MDM2/MDM4 family protein binding|presynapse|postsynapse|negative regulation of execution phase of apoptosis|positive regulation of synaptic vesicle endocytosis|regulation of long term synaptic depression|negative regulation of extrinsic apoptotic signaling pathway via death domain receptors|negative regulation of intrinsic apoptotic signaling pathway in response to DNA damage|negative regulation …	\rno04014,rno04630,rno04064,rno04151,rno04140,rno04137,rno04210,rno04215,rno04621,rno05200,rno05202,rno05212,rno05225,rno05220,rno05222,rno05014,rno05166,rno05145,rno01521,rno01524\""	Ras signaling pathway|Jak-STAT signaling pathway|NF-kappa B signaling pathway|PI3K-Akt signaling pathway|Autophagy - animal|Mitophagy - animal|Apoptosis|Apoptosis - multiple species|NOD-like receptor signaling pathway|Pathways in cancer|Transcriptional misregulation in cancers|Pancreatic cancer|Hepatocellular carcinoma|Chronic myeloid leukemia|Small cell lung cancer|Amyotrophic lateral sclerosis …
Bcl3	1.45619	3.33095	0.00238542	0.0147913	Up	\GeneID:680611,Genbank:NM_001109422.1,RGD:1589465\""	B-cell CLL/lymphoma 3	\GO:0005654,GO:0005737,GO:0005829,GO:0005886,GO:0006351,GO:0033257,GO:0006974,GO:0042088,GO:0007249,GO:0042536,GO:0008134,GO:0042742,GO:0042771,GO:0042832,GO:0042981,GO:0043066,GO:0043231,GO:0045064,GO:0000060,GO:0002268,GO:0002315,GO:0002455,GO:0002467,GO:0003677,GO:0003700,GO:0005634,GO:0009615,GO:0010225,GO:0019730,GO:0030198,GO:0030330,GO:0030496,GO:0045082,GO:0032729,GO:0045415,GO:0032991,GO…	\nucleoplasm|cytoplasm|cytosol|plasma membrane|transcription, DNA-templated|Bcl3/NF-kappaB2 complex|cellular response to DNA damage stimulus|T-helper 1 type immune response|I-kappaB kinase/NF-kappaB signaling|negative regulation of tumor necrosis factor biosynthetic process|transcription factor binding|defense response to bacterium|intrinsic apoptotic signaling pathway in response to DNA damage b…	\rno04668,rno04625\""	TNF signaling pathway|C-type lectin receptor signaling pathway
Bcl6	1.41219	6.09326	3.46078e-07	1.03706e-05	Up	\GeneID:303836,Genbank:NM_001107084.1,RGD:1309345\""	B-cell CLL/lymphoma 6	\GO:0003674,GO:0003677,GO:0003682,GO:0003700,GO:0005575,GO:0005634,GO:0005654,GO:0030308,GO:0030890,GO:0005657,GO:0031065,GO:0005794,GO:0031490,GO:0032764,GO:0035024,GO:0042092,GO:0045666,GO:0045746,GO:0042127,GO:0045892,GO:0048294,GO:0048821,GO:0050727,GO:0000060,GO:0051272,GO:0000122,GO:2000773,GO:0000902,GO:0000977,GO:0001161,GO:0001227,GO:0001953,GO:0002467,GO:0002829,GO:0006357,GO:0006974,GO…	\molecular_function|DNA binding|chromatin binding|DNA binding transcription factor activity|cellular_component|nucleus|nucleoplasm|negative regulation of cell growth|positive regulation of B cell proliferation|replication fork|positive regulation of histone deacetylation|Golgi apparatus|chromatin DNA binding|negative regulation of mast cell cytokine production|negative regulation of Rho protein s…	\rno04068,rno05202\""	FoxO signaling pathway|Transcriptional misregulation in cancers
Bdh1	1.42957	6.31233	1.36015e-06	3.31046e-05	Up	\GeneID:117099,Genbank:XM_006248478.3,RGD:620131\""	\3-hydroxybutyrate dehydrogenase, type 1\""	\GO:0060612,GO:0032355,GO:0003858,GO:0099617,GO:0032868,GO:0042493,GO:0005543,GO:0005654,GO:0005739,GO:0005743,GO:0042594,GO:0045471,GO:0005759,GO:0046686,GO:0007420,GO:0051412,GO:0007584,GO:0001889,GO:0055114,GO:0009636,GO:0060416,GO:0009725\""	adipose tissue development|response to estradiol|3-hydroxybutyrate dehydrogenase activity|matrix side of mitochondrial inner membrane|response to insulin|response to drug|phospholipid binding|nucleoplasm|mitochondrion|mitochondrial inner membrane|response to starvation|response to ethanol|mitochondrial matrix|response to cadmium ion|brain development|response to corticosterone|response to nutrien…	\rno00650,rno00072\""	Butanoate metabolism|Synthesis and degradation of ketone bodies
Bend5	-1.53557	-2.16046	0.0241117	0.0840746	Down	\GeneID:362564,Genbank:NM_001108672.1,RGD:1584958\""	BEN domain containing 5	\GO:0005794,GO:0045892\""	\Golgi apparatus|negative regulation of transcription, DNA-templated\""
Bend7	1.43546	1.3752	6.31836e-06	0.000121467	Up	\GeneID:361275,Genbank:NM_001191834.1,RGD:1305898\""	BEN domain containing 7
Best3	-1.95739	2.22783	2.5002e-11	2.58601e-09	Down	\GeneID:314847,Genbank:XM_017594848.1,RGD:1305439\""	bestrophin 3	\GO:0034707,GO:0043271,GO:1902476,GO:0005254,GO:0005886,GO:0015698\""	chloride channel complex|negative regulation of ion transport|chloride transmembrane transport|chloride channel activity|plasma membrane|inorganic anion transport
Bfsp1	-1.18811	-0.104724	0.00118462	0.00852988	Down	\GeneID:25394,Genbank:XM_006235117.3,RGD:2205\""	beaded filament structural protein 1	\GO:0005737,GO:0005882,GO:0005886,GO:0005938,GO:0048469,GO:0070307,GO:0005212\""	cytoplasm|intermediate filament|plasma membrane|cell cortex|cell maturation|lens fiber cell development|structural constituent of eye lens
Bhlha15	2.27986	-1.98477	0.00518761	0.0266519	Up	\GeneID:25334,Genbank:NM_012863.1,RGD:3091\""	\basic helix-loop-helix family, member a15\""	\GO:0042149,GO:0003677,GO:0005634,GO:0042593,GO:0006366,GO:0006851,GO:0007030,GO:0007186,GO:0042803,GO:0007267,GO:0045944,GO:0010832,GO:0048312,GO:0048469,GO:0019722,GO:0000977,GO:0030968,GO:0001228\""	\cellular response to glucose starvation|DNA binding|nucleus|glucose homeostasis|transcription by RNA polymerase II|mitochondrial calcium ion transmembrane transport|Golgi organization|G-protein coupled receptor signaling pathway|protein homodimerization activity|cell-cell signaling|positive regulation of transcription by RNA polymerase II|negative regulation of myotube differentiation|intracellu…	rno04950	Maturity onset diabetes of the young
Bhlhe41	-2.05089	4.80075	0.000475669	0.00408793	Down	\GeneID:117095,Genbank:XM_002729454.6,RGD:70900\""	\basic helix-loop-helix family, member e41\""	\GO:0001191,GO:0003705,GO:0003714,GO:0005634,GO:0042826,GO:0006351,GO:0043425,GO:0007399,GO:0043426,GO:0007623,GO:0045892,GO:0046982,GO:0048168,GO:0000122,GO:0000978,GO:0000981,GO:0001078,GO:0001102,GO:0010832,GO:0010944,GO:0032922,GO:0070888,GO:0042803,GO:0071820\""	\transcriptional repressor activity, RNA polymerase II transcription factor binding|transcription factor activity, RNA polymerase II distal enhancer sequence-specific binding|transcription corepressor activity|nucleus|histone deacetylase binding|transcription, DNA-templated|bHLH transcription factor binding|nervous system development|MRF binding|circadian rhythm|negative regulation of transcripti…	rno04710	Circadian rhythm
Bmf	1.24302	4.01283	2.20431e-06	5.00585e-05	Up	\GeneID:246142,Genbank:XM_008762079.2,RGD:628658\""	Bcl2 modifying factor	\GO:0008150,GO:0009267,GO:0010507,GO:0015629,GO:0016459,GO:0032464,GO:0034644,GO:0043065,GO:0043276,GO:0090200,GO:1904093,GO:0001669,GO:2001234,GO:0003674,GO:2001235,GO:0005737\""	biological_process|cellular response to starvation|negative regulation of autophagy|actin cytoskeleton|myosin complex|positive regulation of protein homooligomerization|cellular response to UV|positive regulation of apoptotic process|anoikis|positive regulation of release of cytochrome c from mitochondria|negative regulation of autophagic cell death|acrosomal vesicle|negative regulation of apopto…	rno05206	MicroRNAs in cancer
Bmp2k	1.26486	6.33755	3.31075e-07	9.97732e-06	Up	\GeneID:498333,Genbank:XM_017599541.1,RGD:1564828\""	BMP-2 inducible kinase	\GO:0019208,GO:0030500,GO:0004672,GO:0005634,GO:0016607\""	phosphatase regulator activity|regulation of bone mineralization|protein kinase activity|nucleus|nuclear speck	rno05202	Transcriptional misregulation in cancers
Bmx	1.35407	1.35211	0.000366034	0.00332117	Up	\GeneID:367786,Genbank:NM_001109016.1,RGD:1565643\""	BMX non-receptor tyrosine kinase	\GO:0038083,GO:0004715,GO:0042127,GO:0005102,GO:0045087,GO:0005524,GO:0005654,GO:0005886,GO:0046777,GO:0007165,GO:0050852,GO:0007169,GO:0050853,GO:0030154,GO:0031234,GO:0001865,GO:0032587,GO:0002250,GO:0035556\""	peptidyl-tyrosine autophosphorylation|non-membrane spanning protein tyrosine kinase activity|regulation of cell proliferation|signaling receptor binding|innate immune response|ATP binding|nucleoplasm|plasma membrane|protein autophosphorylation|signal transduction|T cell receptor signaling pathway|transmembrane receptor protein tyrosine kinase signaling pathway|B cell receptor signaling pathway|ce…
Bnc1	-1.15944	-1.48619	0.0278042	0.0934347	Down	\GeneID:365299,Genbank:XM_017590513.1,RGD:1309042\""	basonuclin 1	\GO:0005654,GO:0005737,GO:0006356,GO:0006357,GO:0042060,GO:0043231,GO:0050679,GO:0051276,GO:0003676,GO:0005634\""	nucleoplasm|cytoplasm|regulation of transcription by RNA polymerase I|regulation of transcription by RNA polymerase II|wound healing|intracellular membrane-bounded organelle|positive regulation of epithelial cell proliferation|chromosome organization|nucleic acid binding|nucleus
Bnip3	1.18629	9.31658	5.37608e-05	0.000705735	Up	\GeneID:84480,Genbank:NM_053420.3,RGD:620800\""	BCL2/adenovirus E1B interacting protein 3	\GO:0005739,GO:0005741,GO:0005783,GO:0006915,GO:0008219,GO:0031966,GO:0008626,GO:0010637,GO:0035694,GO:0010659,GO:0042802,GO:0042803,GO:0046902,GO:0043065,GO:0046982,GO:0048102,GO:0048709,GO:0050873,GO:0051020,GO:0051402,GO:0001666,GO:0090200,GO:0051561,GO:0005515,GO:0097193,GO:0051607,GO:0005634,GO:0097345,GO:0005635,GO:1901998,GO:1902109,GO:0005654,GO:1903599,GO:0005737,GO:1903715,GO:1990144,GO…	mitochondrion|mitochondrial outer membrane|endoplasmic reticulum|apoptotic process|cell death|mitochondrial membrane|granzyme-mediated apoptotic signaling pathway|negative regulation of mitochondrial fusion|mitochondrial protein catabolic process|cardiac muscle cell apoptotic process|identical protein binding|protein homodimerization activity|regulation of mitochondrial membrane permeability|posi…	\rno04068,rno04140,rno04137,rno05134\""	FoxO signaling pathway|Autophagy - animal|Mitophagy - animal|Legionellosis
Bok	-1.16189	0.578957	0.00247827	0.0152131	Down	\GeneID:29884,Genbank:NM_017312.2,RGD:70984\""	\BOK, BCL2 family apoptosis regulator\""	\GO:0005741,GO:0005743,GO:0005783,GO:0005789,GO:0005794,GO:0010506,GO:0006915,GO:0016020,GO:0016021,GO:0031625,GO:0031901,GO:0046982,GO:0031966,GO:0032588,GO:0046983,GO:0048709,GO:0051259,GO:0001836,GO:1901030,GO:0051400,GO:0005102,GO:1901382,GO:0051402,GO:0005515,GO:0051480,GO:0005634,GO:1902237,GO:0005640,GO:1903899,GO:0005737,GO:0005739,GO:1904708,GO:2001244,GO:0006919,GO:0006921,GO:0007420,GO…	mitochondrial outer membrane|mitochondrial inner membrane|endoplasmic reticulum|endoplasmic reticulum membrane|Golgi apparatus|regulation of autophagy|apoptotic process|membrane|integral component of membrane|ubiquitin protein ligase binding|early endosome membrane|protein heterodimerization activity|mitochondrial membrane|trans-Golgi network membrane|protein dimerization activity|oligodendrocyte…	rno04215	Apoptosis - multiple species
Brinp2	-2.12885	-1.46526	0.00050666	0.00431243	Down	\GeneID:286895,Genbank:NM_173115.1,RGD:708419\""	BMP/retinoic acid inducible neural specific 2	\GO:0071300,GO:0007050,GO:0007399,GO:0030425,GO:0043025,GO:0045666,GO:0045786,GO:0045930,GO:0005576,GO:0005783\""	cellular response to retinoic acid|cell cycle arrest|nervous system development|dendrite|neuronal cell body|positive regulation of neuron differentiation|negative regulation of cell cycle|negative regulation of mitotic cell cycle|extracellular region|endoplasmic reticulum
Bspry	2.3505	-2.65421	0.0327921	0.105537	Up	\GeneID:64027,Genbank:NM_022261.2,RGD:708400\""	B-box and SPRY domain containing	\GO:0016020,GO:0031252,GO:0048471,GO:1990830,GO:0005515,GO:0006816,GO:0008270\""	membrane|cell leading edge|perinuclear region of cytoplasm|cellular response to leukemia inhibitory factor|protein binding|calcium ion transport|zinc ion binding
Btg1	1.61694	6.12293	3.05797e-08	1.27953e-06	Up	\GeneID:29618,Genbank:NM_017258.1,RGD:2224\""	BTG anti-proliferation factor 1	\GO:2000271,GO:0019899,GO:0005634,GO:0043434,GO:0045603,GO:0005737,GO:0006479,GO:0006979,GO:0007283,GO:0045663,GO:0007286,GO:0045766,GO:0008285,GO:0005515,GO:0045930\""	positive regulation of fibroblast apoptotic process|enzyme binding|nucleus|response to peptide hormone|positive regulation of endothelial cell differentiation|cytoplasm|protein methylation|response to oxidative stress|spermatogenesis|positive regulation of myoblast differentiation|spermatid development|positive regulation of angiogenesis|negative regulation of cell proliferation|protein binding|n…	rno03018	RNA degradation
Btg2	2.27729	7.27315	5.78588e-06	0.000112212	Up	\GeneID:29619,Genbank:NM_017259.1,RGD:2225\""	BTG anti-proliferation factor 2	\GO:0035914,GO:0010243,GO:0005575,GO:0043066,GO:0014070,GO:0005634,GO:0043434,GO:0017148,GO:0005737,GO:0043524,GO:0006351,GO:0006479,GO:0006974,GO:0008285,GO:0045930,GO:0021542,GO:0051602,GO:0021954,GO:0008306,GO:0060213,GO:0030182,GO:0009612,GO:0000122,GO:2000178,GO:0009952,GO:0001078,GO:0031175,GO:0010033,GO:0005515\""	\skeletal muscle cell differentiation|response to organonitrogen compound|cellular_component|negative regulation of apoptotic process|response to organic cyclic compound|nucleus|response to peptide hormone|negative regulation of translation|cytoplasm|negative regulation of neuron apoptotic process|transcription, DNA-templated|protein methylation|cellular response to DNA damage stimulus|negative r…	rno03018	RNA degradation
Btn1a1	-2.34486	-2.79525	0.0213832	0.0772121	Down	\GeneID:306956,Genbank:XM_006253970.3,RGD:1306984\""	\butyrophilin, subfamily 1, member A1\""	\GO:0016021,GO:0031324,GO:0046007,GO:0050710,GO:0050776,GO:0050852,GO:0001817,GO:0005102,GO:0009897\""	integral component of membrane|negative regulation of cellular metabolic process|negative regulation of activated T cell proliferation|negative regulation of cytokine secretion|regulation of immune response|T cell receptor signaling pathway|regulation of cytokine production|signaling receptor binding|external side of plasma membrane
Btnl9	-1.22959	2.3032	0.00174473	0.0116476	Down	\GeneID:684480,Genbank:XM_008767725.2,RGD:1590287\""	butyrophilin-like 9	\GO:0016021,GO:0050776,GO:0050852,GO:0001817,GO:0005102,GO:0009897\""	integral component of membrane|regulation of immune response|T cell receptor signaling pathway|regulation of cytokine production|signaling receptor binding|external side of plasma membrane
C1qb	1.16789	4.31234	4.62719e-07	1.33494e-05	Up	\GeneID:29687,Genbank:NM_019262.1,RGD:2229\""	complement C1q B chain	\GO:0005615,GO:0006955,GO:0006958,GO:0007420,GO:0007568,GO:0010033,GO:0042803,GO:0045087,GO:0048839,GO:0003674,GO:0005581,GO:0051384,GO:0005602\""	\extracellular space|immune response|complement activation, classical pathway|brain development|aging|response to organic substance|protein homodimerization activity|innate immune response|inner ear development|molecular_function|collagen trimer|response to glucocorticoid|complement component C1 complex\""	\rno04610,rno05322,rno05020,rno05133,rno05150,rno05142\""	Complement and coagulation cascades|Systemic lupus erythematosus|Prion diseases|Pertussis|Staphylococcus aureus infection|Chagas disease (American trypanosomiasis)
C1qtnf2	-1.5043	2.94054	0.000143083	0.00158847	Down	\GeneID:497886,Genbank:NM_001191918.1,RGD:1561041\""	C1q and tumor necrosis factor related protein 2	\GO:0005615,GO:0042802,GO:0045725,GO:0046321,GO:0046326,GO:0051260,GO:0070206,GO:0070208,GO:0000187,GO:0005102,GO:0005581\""	extracellular space|identical protein binding|positive regulation of glycogen biosynthetic process|positive regulation of fatty acid oxidation|positive regulation of glucose import|protein homooligomerization|protein trimerization|protein heterotrimerization|activation of MAPK activity|signaling receptor binding|collagen trimer
C1qtnf3	-1.29495	2.03668	0.00343131	0.0194254	Down	\GeneID:294806,Genbank:XM_006232067.3,RGD:1305010\""	C1q and tumor necrosis factor related protein 3	\GO:0070374,GO:0005623,GO:0071638,GO:0010629,GO:1900165,GO:0035356,GO:0042593,GO:0042802,GO:0045444,GO:0045721,GO:1901223,GO:0050715,GO:0050728,GO:0051259,GO:0051897,GO:0005576,GO:0070165,GO:0005581,GO:0070206,GO:0005615\""	positive regulation of ERK1 and ERK2 cascade|cell|negative regulation of monocyte chemotactic protein-1 production|negative regulation of gene expression|negative regulation of interleukin-6 secretion|cellular triglyceride homeostasis|glucose homeostasis|identical protein binding|fat cell differentiation|negative regulation of gluconeogenesis|negative regulation of NIK/NF-kappaB signaling|positiv…
C2cd4a	1.96753	-2.05079	0.0112026	0.048164	Up	\GeneID:691703,Genbank:XM_008766406.2,RGD:1596010\""	C2 calcium-dependent domain containing 4A	\GO:0006906,GO:0016079,GO:0017158,GO:0019905,GO:0030276,GO:0030672,GO:0048488,GO:0005509,GO:0048791,GO:0005544,GO:0005886\""	vesicle fusion|synaptic vesicle exocytosis|regulation of calcium ion-dependent exocytosis|syntaxin binding|clathrin binding|synaptic vesicle membrane|synaptic vesicle endocytosis|calcium ion binding|calcium ion-regulated exocytosis of neurotransmitter|calcium-dependent phospholipid binding|plasma membrane
C2cd4c	2.03469	-2.13139	0.00189973	0.012458	Up	\GeneID:500798,Genbank:XM_006240985.3,RGD:1561354\""	C2 calcium-dependent domain containing 4C	\GO:0006906,GO:0016079,GO:0017158,GO:0019905,GO:0030276,GO:0030672,GO:0048488,GO:0005509,GO:0048791,GO:0005544,GO:0005886\""	vesicle fusion|synaptic vesicle exocytosis|regulation of calcium ion-dependent exocytosis|syntaxin binding|clathrin binding|synaptic vesicle membrane|synaptic vesicle endocytosis|calcium ion binding|calcium ion-regulated exocytosis of neurotransmitter|calcium-dependent phospholipid binding|plasma membrane
C3	2.11312	5.25248	4.87072e-11	4.64964e-09	Up	\GeneID:24232,Genbank:NM_016994.2,RGD:2232\""	complement component 3	\GO:0005515,GO:0005615,GO:0006631,GO:0006911,GO:0010828,GO:0006935,GO:0010866,GO:0006954,GO:0006956,GO:0010884,GO:0045766,GO:0010951,GO:0031715,GO:0048037,GO:0048639,GO:0050766,GO:0051384,GO:0070374,GO:0001798,GO:0097242,GO:0001934,GO:2000427,GO:0001970,GO:0002507,GO:0004866,GO:0006957,GO:0006958,GO:0007596,GO:0008289,GO:0010575,GO:0032026,GO:0032355,GO:0032570,GO:0032991,GO:0043627,GO:0045745\""	\protein binding|extracellular space|fatty acid metabolic process|phagocytosis, engulfment|positive regulation of glucose transmembrane transport|chemotaxis|regulation of triglyceride biosynthetic process|inflammatory response|complement activation|positive regulation of lipid storage|positive regulation of angiogenesis|negative regulation of endopeptidase activity|C5L2 anaphylatoxin chemotactic …	\rno04145,rno04610,rno05203,rno05322,rno05133,rno05134,rno05150,rno05152,rno05168,rno05167,rno05140,rno05142\""	Phagosome|Complement and coagulation cascades|Viral carcinogenesis|Systemic lupus erythematosus|Pertussis|Legionellosis|Staphylococcus aureus infection|Tuberculosis|Herpes simplex infection|Kaposi's sarcoma-associated herpesvirus infection|Leishmaniasis|Chagas disease (American trypanosomiasis)
C4bpa	2.79189	0.213045	1.97335e-06	4.53955e-05	Up	\GeneID:24235,Genbank:NM_012516.2,RGD:2235\""	\complement component 4 binding protein, alpha\""	\GO:0002199,GO:0005615,GO:0005886,GO:0006955,GO:0006958,GO:0007338,GO:0007339,GO:0043159,GO:0044216,GO:0044297,GO:0045087,GO:0001669,GO:0045732,GO:0001848,GO:0045959,GO:0002081\""	\zona pellucida receptor complex|extracellular space|plasma membrane|immune response|complement activation, classical pathway|single fertilization|binding of sperm to zona pellucida|acrosomal matrix|other organism cell|cell body|innate immune response|acrosomal vesicle|positive regulation of protein catabolic process|complement binding|negative regulation of complement activation, classical pathw…	\rno04610,rno05133\""	Complement and coagulation cascades|Pertussis
C4bpb	1.9712	-0.0501862	0.00261279	0.0158129	Up	\GeneID:24236,Genbank:XM_006249705.3,RGD:2236\""	\complement component 4 binding protein, beta\""	\GO:0044216,GO:0045087,GO:0045732,GO:0045959,GO:0005615,GO:0006958\""	\other organism cell|innate immune response|positive regulation of protein catabolic process|negative regulation of complement activation, classical pathway|extracellular space|complement activation, classical pathway\""	\rno04610,rno05133\""	Complement and coagulation cascades|Pertussis
C5	2.78071	0.102881	0.00135653	0.00953055	Up	\GeneID:362119,Genbank:XM_008761798.1,RGD:2237\""	complement component 5	\GO:0045766,GO:0010575,GO:0004866,GO:0005579,GO:0050921,GO:0010700,GO:0090197,GO:0005615,GO:0006874,GO:0006935,GO:0010760,GO:0006954,GO:0010951,GO:0031714,GO:0006956,GO:0001701,GO:0033602,GO:0006957,GO:0042593,GO:0006958,GO:0002523\""	\positive regulation of angiogenesis|positive regulation of vascular endothelial growth factor production|endopeptidase inhibitor activity|membrane attack complex|positive regulation of chemotaxis|negative regulation of norepinephrine secretion|positive regulation of chemokine secretion|extracellular space|cellular calcium ion homeostasis|chemotaxis|negative regulation of macrophage chemotaxis|in…	\rno04610,rno05322,rno05020,rno05133,rno05150,rno05168\""	Complement and coagulation cascades|Systemic lupus erythematosus|Prion diseases|Pertussis|Staphylococcus aureus infection|Herpes simplex infection
C5ar2	1.63091	1.65112	1.10639e-09	6.78388e-08	Up	\GeneID:445269,Genbank:XM_006228352.3,RGD:1303027\""	complement component 5a receptor 2	\GO:1900165,GO:0045177,GO:0004930,GO:2000482,GO:0050679,GO:0005887,GO:0006954,GO:0007186,GO:0007200,GO:0007204,GO:0050900,GO:0009925,GO:0060326,GO:0070374,GO:0016021,GO:0090024,GO:0032720,GO:0002430,GO:0004875,GO:0038178,GO:0004878\""	negative regulation of interleukin-6 secretion|apical part of cell|G-protein coupled receptor activity|regulation of interleukin-8 secretion|positive regulation of epithelial cell proliferation|integral component of plasma membrane|inflammatory response|G-protein coupled receptor signaling pathway|phospholipase C-activating G-protein coupled receptor signaling pathway|positive regulation of cytos…
C6	-1.5171	4.22976	0.000965858	0.00725686	Down	\GeneID:24237,Genbank:XM_008760750.2,RGD:2238\""	complement component 6	\GO:0005579,GO:0005615,GO:0006956,GO:0006958,GO:0019835,GO:0043065,GO:0045087,GO:0045766,GO:0045917,GO:0001701,GO:0001970,GO:0003674\""	\membrane attack complex|extracellular space|complement activation|complement activation, classical pathway|cytolysis|positive regulation of apoptotic process|innate immune response|positive regulation of angiogenesis|positive regulation of complement activation|in utero embryonic development|positive regulation of activation of membrane attack complex|molecular_function\""	\rno04610,rno05322,rno05020\""	Complement and coagulation cascades|Systemic lupus erythematosus|Prion diseases
C8a	3.3831	-0.126574	0.000608803	0.00504446	Up	\GeneID:298288,Genbank:NM_001106670.1,RGD:1308355\""	complement component 8 alpha subunit	\GO:0005615,GO:0006956,GO:0019835,GO:0044877,GO:0001848,GO:0005576,GO:0005579\""	extracellular space|complement activation|cytolysis|protein-containing complex binding|complement binding|extracellular region|membrane attack complex	\rno04610,rno05322,rno05020,rno05146\""	Complement and coagulation cascades|Systemic lupus erythematosus|Prion diseases|Amoebiasis
C8b	2.8248	-0.905924	0.00151744	0.0104362	Up	\GeneID:313421,Genbank:XM_006238495.3,RGD:2239\""	\complement component 8, beta polypeptide\""	\GO:0006957,GO:0006958,GO:0019835,GO:0044877,GO:0005576,GO:0005579,GO:0005615\""	\complement activation, alternative pathway|complement activation, classical pathway|cytolysis|protein-containing complex binding|extracellular region|membrane attack complex|extracellular space\""	\rno04610,rno05322,rno05020,rno05146\""	Complement and coagulation cascades|Systemic lupus erythematosus|Prion diseases|Amoebiasis
C9	3.95186	0.936214	5.7199e-07	1.58036e-05	Up	\GeneID:117512,Genbank:NM_057146.1,RGD:620319\""	complement component 9	\GO:0051260,GO:0005579,GO:0005615,GO:0005829,GO:0005886,GO:0006955,GO:0006957,GO:0006958,GO:0007596,GO:0019835,GO:0001906,GO:0044218\""	\protein homooligomerization|membrane attack complex|extracellular space|cytosol|plasma membrane|immune response|complement activation, alternative pathway|complement activation, classical pathway|blood coagulation|cytolysis|cell killing|other organism cell membrane\""	\rno04610,rno05322,rno05020,rno05146\""	Complement and coagulation cascades|Systemic lupus erythematosus|Prion diseases|Amoebiasis
Ca5b	-1.21435	3.25696	0.00111001	0.00810621	Down	\GeneID:302669,Genbank:XM_006256859.3,RGD:1549783\""	carbonic anhydrase 5B	\GO:0008270,GO:0004089,GO:0005739,GO:0006730\""	zinc ion binding|carbonate dehydratase activity|mitochondrion|one-carbon metabolic process	rno00910	Nitrogen metabolism
Cabp1	-1.64583	-0.884281	0.00102651	0.00762561	Down	\GeneID:171051,Genbank:NM_001033676.1,RGD:620385\""	calcium binding protein 1	\GO:1901386,GO:0043025,GO:0014069,GO:0005509,GO:1905539,GO:0044325,GO:0005515,GO:0048167,GO:0005634,GO:0048306,GO:0005737,GO:0005829,GO:0005856,GO:0005886,GO:0019904,GO:0030425,GO:0031800,GO:0007275,GO:0032991,GO:0008139,GO:0000139,GO:0048471,GO:0042308,GO:0009898,GO:1901385,GO:0042803,GO:0010651\""	negative regulation of voltage-gated calcium channel activity|neuronal cell body|postsynaptic density|calcium ion binding|regulation of postsynapse to nucleus signaling pathway|ion channel binding|protein binding|regulation of synaptic plasticity|nucleus|calcium-dependent protein binding|cytoplasm|cytosol|cytoskeleton|plasma membrane|protein domain specific binding|dendrite|type 3 metabotropic gl…
Cacna1e	-1.71357	0.482895	0.00149211	0.0103065	Down	\GeneID:54234,Genbank:XM_017598910.1,RGD:2246\""	calcium voltage-gated channel subunit alpha1 E	\GO:0070588,GO:0043025,GO:0008331,GO:0005245,GO:0043204,GO:0008332,GO:0086010,GO:0047485,GO:0008542,GO:0090273,GO:0048265,GO:0005261,GO:0005509,GO:0005886,GO:0005891,GO:0019226,GO:0048266,GO:0019233,GO:0050877,GO:0030317,GO:0006816,GO:0061178,GO:0034765,GO:0001662,GO:0070509,GO:0042593,GO:0007268,GO:0002027,GO:0042596,GO:0007626\""	calcium ion transmembrane transport|neuronal cell body|high voltage-gated calcium channel activity|voltage-gated calcium channel activity|perikaryon|low voltage-gated calcium channel activity|membrane depolarization during action potential|protein N-terminus binding|visual learning|regulation of somatostatin secretion|response to pain|cation channel activity|calcium ion binding|plasma membrane|vo…	\rno04010,rno04020,rno04930\""	MAPK signaling pathway|Calcium signaling pathway|Type II diabetes mellitus
Cacna1g	-1.90114	2.81335	6.40401e-12	7.85329e-10	Down	\GeneID:29717,Genbank:XM_017597182.1,RGD:68942\""	calcium voltage-gated channel subunit alpha1 G	\GO:0005886,GO:0005891,GO:0006816,GO:0034765,GO:0007204,GO:0035725,GO:0007268,GO:0042391,GO:0043025,GO:0044297,GO:0045956,GO:0086002,GO:0048471,GO:0051924,GO:0086010,GO:0060371,GO:0086015,GO:0086016,GO:0001508,GO:0086059,GO:0086018,GO:0002027,GO:0005245,GO:0086027,GO:0086091,GO:0005248,GO:0005261,GO:0005737,GO:0097110,GO:0008332,GO:0010045,GO:0014824,GO:0016020,GO:0060402,GO:0019228,GO:0070509,GO…	plasma membrane|voltage-gated calcium channel complex|calcium ion transport|regulation of ion transmembrane transport|positive regulation of cytosolic calcium ion concentration|sodium ion transmembrane transport|chemical synaptic transmission|regulation of membrane potential|neuronal cell body|cell body|positive regulation of calcium ion-dependent exocytosis|cardiac muscle cell action potential i…	\rno04010,rno04020,rno04925,rno04927,rno04713,rno04930,rno04934\""	MAPK signaling pathway|Calcium signaling pathway|Aldosterone synthesis and secretion|Cortisol synthesis and secretion|Circadian entrainment|Type II diabetes mellitus|Cushing's syndrome
Cacnb4	-1.97061	2.1206	3.88147e-09	2.09755e-07	Down	\GeneID:58942,Genbank:XM_017591999.1,RGD:68385\""	calcium voltage-gated channel auxiliary subunit beta 4	\GO:1901385,GO:0048536,GO:0008331,GO:0005515,GO:0048538,GO:0014051,GO:0005886,GO:1990830,GO:0048541,GO:0019227,GO:0005891,GO:0048747,GO:0006816,GO:0006874,GO:0019901,GO:0007214,GO:0050852,GO:0030217,GO:0007268,GO:0050877,GO:0035249,GO:0007528,GO:0050908,GO:0042391,GO:0005245,GO:0051932,GO:0045202,GO:0007628,GO:0070588,GO:0046058\""	\regulation of voltage-gated calcium channel activity|spleen development|high voltage-gated calcium channel activity|protein binding|thymus development|gamma-aminobutyric acid secretion|plasma membrane|cellular response to leukemia inhibitory factor|Peyer's patch development|neuronal action potential propagation|voltage-gated calcium channel complex|muscle fiber development|calcium ion transport|…	\rno04010,rno04921,rno04260,rno04261,rno05410,rno05412,rno05414\""	MAPK signaling pathway|Oxytocin signaling pathway|Cardiac muscle contraction|Adrenergic signaling in cardiomyocytes|Hypertrophic cardiomyopathy (HCM)|Arrhythmogenic right ventricular cardiomyopathy (ARVC)|Dilated cardiomyopathy (DCM)
Calcr	-1.88811	0.999724	4.15482e-06	8.45928e-05	Down	\GeneID:116506,Genbank:NM_001034015.1,RGD:621001\""	calcitonin receptor	\GO:0007188,GO:0007189,GO:0007190,GO:0007202,GO:0007204,GO:0032841,GO:0008565,GO:0010628,GO:0033138,GO:0010739,GO:0038023,GO:0043005,GO:0043025,GO:0043488,GO:0045124,GO:0045762,GO:0001669,GO:0004948,GO:0005929,GO:0007166,GO:0007186,GO:0010942,GO:0015031,GO:0016021,GO:0030279,GO:0030316,GO:0051384,GO:0030424,GO:0051897,GO:0030816,GO:0070374,GO:0072659,GO:0097643,GO:0097647,GO:1903440,GO:1905665\""	adenylate cyclase-modulating G-protein coupled receptor signaling pathway|adenylate cyclase-activating G-protein coupled receptor signaling pathway|activation of adenylate cyclase activity|activation of phospholipase C activity|positive regulation of cytosolic calcium ion concentration|calcitonin binding|protein transporter activity|positive regulation of gene expression|positive regulation of pe…	\rno04080,rno04380\""	Neuroactive ligand-receptor interaction|Osteoclast differentiation
Calml4	-2.97515	0.112605	5.22636e-10	3.48614e-08	Down	\GeneID:691455,Genbank:NM_001127575.1,RGD:1583918\""	calmodulin-like 4	GO:0005509	calcium ion binding	\rno04014,rno04015,rno04371,rno04020,rno04070,rno04024,rno04022,rno04114,rno04218,rno04625,rno04910,rno04922,rno04912,rno04915,rno04921,rno04916,rno04924,rno04925,rno04261,rno04270,rno04970,rno04971,rno04728,rno04720,rno04722,rno04744,rno04740,rno04750,rno04713,rno05200,rno05214,rno05010,rno05031,rno05034,rno05418,rno05133,rno05152,rno05167\""	Ras signaling pathway|Rap1 signaling pathway|Apelin signaling pathway|Calcium signaling pathway|Phosphatidylinositol signaling system|cAMP signaling pathway|cGMP - PKG signaling pathway|Oocyte meiosis|Cellular senescence|C-type lectin receptor signaling pathway|Insulin signaling pathway|Glucagon signaling pathway|GnRH signaling pathway|Estrogen signaling pathway|Oxytocin signaling pathway|Melanog…
Calr4	-2.28444	-2.63365	0.0134848	0.0551924	Down	\GeneID:689537,Genbank:XM_008763952.2,RGD:1591090\""	calreticulin 4	\GO:0051082,GO:0005509,GO:0005783,GO:0006457\""	unfolded protein binding|calcium ion binding|endoplasmic reticulum|protein folding
Camk2a	-1.09028	3.64681	1.18251e-06	2.94557e-05	Down	\GeneID:25400,Genbank:NM_012920.1,RGD:2261\""	calcium/calmodulin-dependent protein kinase II alpha	\GO:0004683,GO:0005515,GO:0005516,GO:0006816,GO:0007399,GO:0005524,GO:0009931,GO:0005634,GO:0010666,GO:0032839,GO:0014069,GO:0035235,GO:0035254,GO:0035556,GO:0038166,GO:0000082,GO:0046928,GO:0042734,GO:0048168,GO:0042802,GO:0002931,GO:0048813,GO:0004674,GO:1902108,GO:0051092,GO:1903076,GO:0051928,GO:0005737,GO:0005739,GO:0006468,GO:0016301,GO:0018105,GO:0018107,GO:0030054,GO:0030154,GO:0042803,GO…	calmodulin-dependent protein kinase activity|protein binding|calmodulin binding|calcium ion transport|nervous system development|ATP binding|calcium-dependent protein serine/threonine kinase activity|nucleus|positive regulation of cardiac muscle cell apoptotic process|dendrite cytoplasm|postsynaptic density|ionotropic glutamate receptor signaling pathway|glutamate receptor binding|intracellular s…	\rno04012,rno04310,rno04066,rno04020,rno04024,rno04114,rno04217,rno04911,rno04922,rno04912,rno04921,rno04916,rno04925,rno04261,rno04971,rno04725,rno04728,rno04720,rno04722,rno04740,rno04750,rno04360,rno04713,rno05200,rno05205,rno05214,rno05031,rno04934,rno05152\""	ErbB signaling pathway|Wnt signaling pathway|HIF-1 signaling pathway|Calcium signaling pathway|cAMP signaling pathway|Oocyte meiosis|Necroptosis|Insulin secretion|Glucagon signaling pathway|GnRH signaling pathway|Oxytocin signaling pathway|Melanogenesis|Aldosterone synthesis and secretion|Adrenergic signaling in cardiomyocytes|Gastric acid secretion|Cholinergic synapse|Dopaminergic synapse|Long-t…
Camk2g	-1.24956	2.39696	3.70288e-05	0.000521939	Down	\GeneID:171140,Genbank:XM_008770487.2,RGD:621802\""	calcium/calmodulin-dependent protein kinase II gamma	\GO:1903076,GO:0043005,GO:0014069,GO:0004674,GO:0046777,GO:0018105,GO:0004683,GO:0018107,GO:0005516,GO:0005524,GO:0030154,GO:0005737,GO:0048169,GO:0033017,GO:0006816,GO:0051259,GO:0035556,GO:0042802,GO:0006979,GO:0000082,GO:1901897,GO:0042803,GO:0007399,GO:0001666\""	regulation of protein localization to plasma membrane|neuron projection|postsynaptic density|protein serine/threonine kinase activity|protein autophosphorylation|peptidyl-serine phosphorylation|calmodulin-dependent protein kinase activity|peptidyl-threonine phosphorylation|calmodulin binding|ATP binding|cell differentiation|cytoplasm|regulation of long-term neuronal synaptic plasticity|sarcoplasm…	\rno04012,rno04310,rno04066,rno04020,rno04024,rno04114,rno04217,rno04911,rno04922,rno04912,rno04921,rno04916,rno04925,rno04261,rno04971,rno04725,rno04728,rno04720,rno04722,rno04740,rno04750,rno04360,rno04713,rno05200,rno05205,rno05214,rno05031,rno04934,rno05152\""	ErbB signaling pathway|Wnt signaling pathway|HIF-1 signaling pathway|Calcium signaling pathway|cAMP signaling pathway|Oocyte meiosis|Necroptosis|Insulin secretion|Glucagon signaling pathway|GnRH signaling pathway|Oxytocin signaling pathway|Melanogenesis|Aldosterone synthesis and secretion|Adrenergic signaling in cardiomyocytes|Gastric acid secretion|Cholinergic synapse|Dopaminergic synapse|Long-t…
Camkk1	-1.04008	1.80273	7.63385e-05	0.000944134	Down	\GeneID:60341,Genbank:XM_008767866.2,RGD:62023\""	calcium/calmodulin-dependent protein kinase kinase 1	\GO:0045860,GO:0004683,GO:0005515,GO:0005516,GO:0005524,GO:0005634,GO:0005737,GO:0006468,GO:0018105,GO:0018107,GO:0004672,GO:0032147,GO:0035556\""	positive regulation of protein kinase activity|calmodulin-dependent protein kinase activity|protein binding|calmodulin binding|ATP binding|nucleus|cytoplasm|protein phosphorylation|peptidyl-serine phosphorylation|peptidyl-threonine phosphorylation|protein kinase activity|activation of protein kinase activity|intracellular signal transduction	rno05034	Alcoholism
Camp	2.87244	-2.17734	0.00681547	0.0328652	Up	\GeneID:316010,Genbank:NM_001100724.1,RGD:1559878\""	cathelicidin antimicrobial peptide	\GO:0071356,GO:0050829,GO:0005615,GO:0050830,GO:0005737,GO:0008284,GO:0019731,GO:0042581,GO:0042742,GO:0051873,GO:0042995,GO:0061844,GO:0044130,GO:0071222,GO:0044140,GO:0071224,GO:0045087,GO:0001934,GO:0071347,GO:0045766,GO:0002227,GO:0071354,GO:0003674\""	cellular response to tumor necrosis factor|defense response to Gram-negative bacterium|extracellular space|defense response to Gram-positive bacterium|cytoplasm|positive regulation of cell proliferation|antibacterial humoral response|specific granule|defense response to bacterium|killing by host of symbiont cells|cell projection|antimicrobial humoral immune response mediated by antimicrobial pept…	\rno04621,rno04970,rno05152\""	NOD-like receptor signaling pathway|Salivary secretion|Tuberculosis
Capn13	-1.55101	-0.539581	0.00394917	0.0215535	Down	\GeneID:362701,Genbank:NM_001025133.1,RGD:1562682\""	calpain 13	\GO:0006508,GO:0004198,GO:0005509,GO:0005737\""	proteolysis|calcium-dependent cysteine-type endopeptidase activity|calcium ion binding|cytoplasm
Capn5	-1.03909	2.04852	0.0011897	0.00855346	Down	\GeneID:171495,Genbank:NM_134461.2,RGD:620084\""	calpain 5	\GO:0004198,GO:0005575,GO:0005622,GO:0005737,GO:0006508,GO:0009986,GO:0060014,GO:0001541,GO:0001553,GO:0003674\""	calcium-dependent cysteine-type endopeptidase activity|cellular_component|intracellular|cytoplasm|proteolysis|cell surface|granulosa cell differentiation|ovarian follicle development|luteinization|molecular_function
Capn6	-1.46022	2.14004	0.000167586	0.00180828	Down	\GeneID:83685,Genbank:NM_031808.1,RGD:70960\""	calpain 6	\GO:0048471,GO:0004198,GO:0051493,GO:0005737,GO:0005829,GO:0005874,GO:0005876,GO:0006508,GO:0008017,GO:0001578\""	perinuclear region of cytoplasm|calcium-dependent cysteine-type endopeptidase activity|regulation of cytoskeleton organization|cytoplasm|cytosol|microtubule|spindle microtubule|proteolysis|microtubule binding|microtubule bundle formation
Capns1	6.59943	3.41546	3.59978e-10	2.51701e-08	Up	\GeneID:29156,Genbank:NM_017118.1,RGD:2270\""	\calpain, small subunit 1\""	\GO:0005509,GO:0005515,GO:0005829,GO:0005886,GO:0006508,GO:0016020,GO:0046982,GO:0004198\""	calcium ion binding|protein binding|cytosol|plasma membrane|proteolysis|membrane|protein heterodimerization activity|calcium-dependent cysteine-type endopeptidase activity
Car12	1.09008	3.57467	7.64205e-05	0.000944415	Up	\GeneID:363085,Genbank:XM_006243310.3,RGD:1306612\""	carbonic anhydrase 12	\GO:0016021,GO:0055064,GO:0004089,GO:0006730,GO:0008270\""	integral component of membrane|chloride ion homeostasis|carbonate dehydratase activity|one-carbon metabolic process|zinc ion binding	rno00910	Nitrogen metabolism
Car4	-1.1743	3.16682	4.37155e-06	8.84407e-05	Down	\GeneID:29242,Genbank:NM_019174.3,RGD:2242\""	carbonic anhydrase 4	\GO:0005802,GO:0005886,GO:0006730,GO:0008270,GO:0009986,GO:0015701,GO:0031526,GO:0016020,GO:0042383,GO:0016323,GO:0042493,GO:0016324,GO:0046658,GO:0048471,GO:0048513,GO:0048545,GO:0070062,GO:0004089,GO:0005791,GO:0005793,GO:0005794,GO:0016529,GO:0030658,GO:0030667,GO:0031362\""	trans-Golgi network|plasma membrane|one-carbon metabolic process|zinc ion binding|cell surface|bicarbonate transport|brush border membrane|membrane|sarcolemma|basolateral plasma membrane|response to drug|apical plasma membrane|anchored component of plasma membrane|perinuclear region of cytoplasm|animal organ development|response to steroid hormone|extracellular exosome|carbonate dehydratase activ…	\rno00910,rno04964\""	Nitrogen metabolism|Proximal tubule bicarbonate reclamation
Card14	1.17982	0.248216	0.00131486	0.00928741	Up	\GeneID:688292,Genbank:XM_008768487.2,RGD:1591135\""	\caspase recruitment domain family, member 14\""	\GO:0043066,GO:0050700,GO:0051092,GO:0001934,GO:0005737,GO:0033209\""	negative regulation of apoptotic process|CARD domain binding|positive regulation of NF-kappaB transcription factor activity|positive regulation of protein phosphorylation|cytoplasm|tumor necrosis factor-mediated signaling pathway	rno04064	NF-kappa B signaling pathway
Carhsp1	1.18497	5.13344	1.17163e-06	2.93219e-05	Up	\GeneID:260416,Genbank:NM_152790.2,RGD:708415\""	calcium regulated heat stable protein 1	\GO:0043488,GO:0003677,GO:0003730,GO:0005737,GO:0005829,GO:0006355,GO:0019722,GO:0043186,GO:0000177,GO:0000932\""	\regulation of mRNA stability|DNA binding|mRNA 3'-UTR binding|cytoplasm|cytosol|regulation of transcription, DNA-templated|calcium-mediated signaling|P granule|cytoplasmic exosome (RNase complex)|P-body\""
Carmil3	1.04973	0.537554	0.00337646	0.0192241	Up	\GeneID:361041,Genbank:XM_008770681.2,RGD:1359120\""	capping protein regulator and myosin 1 linker 3	\GO:0005886,GO:0005737\""	plasma membrane|cytoplasm
Carns1	-1.79286	3.63229	6.30681e-05	0.000804345	Down	\GeneID:309150,Genbank:XM_003749031.4,RGD:1308234\""	carnosine synthase 1	\GO:0046872,GO:0047730,GO:0005524,GO:0016887,GO:0035499\""	metal ion binding|carnosine synthase activity|ATP binding|ATPase activity|carnosine biosynthetic process	\rno00330,rno00340,rno00410\""	Arginine and proline metabolism|Histidine metabolism|beta-Alanine metabolism
Casp16	-1.20507	1.32645	0.000542882	0.00457916	Down	\GeneID:680728,Genbank:XM_017597580.1,RGD:1588238\""	\caspase 16, apoptosis-related cysteine peptidase\""
Cass4	-1.04489	0.321274	0.0108629	0.0470459	Down	\GeneID:296409,Genbank:XM_006235679.3,RGD:1310643\""	Cas scaffolding protein family member 4	\GO:0016477,GO:0090527,GO:0005737,GO:0005886,GO:0007169\""	cell migration|actin filament reorganization|cytoplasm|plasma membrane|transmembrane receptor protein tyrosine kinase signaling pathway
Catip	-1.59365	-1.25082	0.00935077	0.0417818	Down	\GeneID:690437,Genbank:XM_006245290.3,RGD:1596071\""	ciliogenesis associated TTC17 interacting protein	\GO:0044782,GO:0005737,GO:0005886,GO:0015629,GO:0030041,GO:0005634\""	cilium organization|cytoplasm|plasma membrane|actin cytoskeleton|actin filament polymerization|nucleus
Catsperb	1.66354	-2.34333	0.0299513	0.0985926	Up	\GeneID:100910102,Genbank:XM_017594543.1,RGD:6500065\""	cation channel sperm associated auxiliary subunit beta	\GO:0005929,GO:0036128\""	cilium|CatSper complex
Cav1	-1.1871	7.34736	4.01555e-05	0.000557145	Down	\GeneID:25404,Genbank:NM_031556.3,RGD:2280\""	caveolin 1	\GO:2000286,GO:2000535,GO:0016504,GO:0019065,GO:0019217,GO:0019899,GO:0019900,GO:0030674,GO:0019901,GO:0030857,GO:0030879,GO:0031100,GO:0031116,GO:0032091,GO:0031295,GO:0032092,GO:0032507,GO:0032570,GO:0032947,GO:0034141,GO:0042060,GO:0032991,GO:0042310,GO:0001525,GO:0042383,GO:0042493,GO:0001570,GO:0048471,GO:0044325,GO:0042532,GO:0001666,GO:0048550,GO:0044860,GO:0042632,GO:0045019,GO:0001937,GO…	\receptor internalization involved in canonical Wnt signaling pathway|regulation of entry of bacterium into host cell|peptidase activator activity|receptor-mediated endocytosis of virus by host cell|regulation of fatty acid metabolic process|enzyme binding|kinase binding|protein binding, bridging|protein kinase binding|negative regulation of epithelial cell differentiation|mammary gland developme…	\rno04144,rno04510,rno05205,rno05418,rno05416,rno05100\""	Endocytosis|Focal adhesion|Proteoglycans in cancer|Fluid shear stress and atherosclerosis|Viral myocarditis|Bacterial invasion of epithelial cells
Cblb	2.47932	6.03159	4.68444e-14	9.82622e-12	Up	\GeneID:171136,Genbank:XM_006248260.3,RGD:620535\""	Cbl proto-oncogene B	\GO:0030971,GO:0007166,GO:0004871,GO:0035556,GO:0007173,GO:0005509,GO:0042110,GO:0007175,GO:0005634,GO:0045121,GO:0005654,GO:0005737,GO:0005829,GO:0009629,GO:0009725,GO:0005886,GO:0045732,GO:0016567,GO:0006508,GO:0046642,GO:0017124,GO:0006955,GO:0001784,GO:0050860,GO:0019901,GO:0007165,GO:0002669,GO:0061630,GO:0023051,GO:0004842\""	receptor tyrosine kinase binding|cell surface receptor signaling pathway|signal transducer activity|intracellular signal transduction|epidermal growth factor receptor signaling pathway|calcium ion binding|T cell activation|negative regulation of epidermal growth factor-activated receptor activity|nucleus|membrane raft|nucleoplasm|cytoplasm|cytosol|response to gravity|response to hormone|plasma me…	\rno04120,rno04012,rno04144,rno04625,rno04660,rno04910,rno05162\""	Ubiquitin mediated proteolysis|ErbB signaling pathway|Endocytosis|C-type lectin receptor signaling pathway|T cell receptor signaling pathway|Insulin signaling pathway|Measles
Cbln1	-3.46877	-2.89932	0.00153413	0.0105328	Down	\GeneID:498922,Genbank:NM_001109127.1,RGD:1562813\""	cerebellin 1 precursor	\GO:0009306,GO:0021707,GO:0030054,GO:0042803,GO:0045202,GO:0045211,GO:0051965,GO:0090394,GO:1900454,GO:0005576,GO:0007157\""	protein secretion|cerebellar granule cell differentiation|cell junction|protein homodimerization activity|synapse|postsynaptic membrane|positive regulation of synapse assembly|negative regulation of excitatory postsynaptic potential|positive regulation of long term synaptic depression|extracellular region|heterophilic cell-cell adhesion via plasma membrane cell adhesion molecules
Cbr3	-1.06909	1.58955	0.00240395	0.0148657	Down	\GeneID:304078,Genbank:NM_001107110.1,RGD:1309728\""	carbonyl reductase 3	\GO:0004090,GO:0005575,GO:0005654,GO:0005829,GO:0042376,GO:0050890,GO:0055114,GO:0070402,GO:0000253\""	carbonyl reductase (NADPH) activity|cellular_component|nucleoplasm|cytosol|phylloquinone catabolic process|cognition|oxidation-reduction process|NADPH binding|3-keto sterol reductase activity	\rno00590,rno00980\""	Arachidonic acid metabolism|Metabolism of xenobiotics by cytochrome P450
Cbs	1.46921	1.14924	9.26516e-05	0.0011114	Up	\GeneID:24250,Genbank:NM_012522.2,RGD:2287\""	cystathionine beta synthase	\GO:0005737,GO:0005829,GO:0006535,GO:0006563,GO:0006565,GO:0006801,GO:0030823,GO:0019343,GO:0031625,GO:0019344,GO:0031667,GO:0019346,GO:0042262,GO:0042802,GO:0042803,GO:0060351,GO:0043066,GO:0070025,GO:0043418,GO:0070026,GO:0070814,GO:0071456,GO:0072341,GO:0001958,GO:0098605,GO:0001974,GO:1904047,GO:0004122,GO:0005634,GO:0019448,GO:0019825,GO:0019899,GO:0020037,GO:0021587,GO:0030170,GO:0043506,GO…	cytoplasm|cytosol|cysteine biosynthetic process from serine|L-serine metabolic process|L-serine catabolic process|superoxide metabolic process|regulation of cGMP metabolic process|cysteine biosynthetic process via cystathionine|ubiquitin protein ligase binding|cysteine biosynthetic process|response to nutrient levels|transsulfuration|DNA protection|identical protein binding|protein homodimerizati…	\rno00260,rno00270\""	\Glycine, serine and threonine metabolism|Cysteine and methionine metabolism\""
Ccdc106	-1.10226	-0.837485	0.021513	0.0775402	Down	\GeneID:499071,Genbank:XM_017589965.1,RGD:1566222\""	coiled-coil domain containing 106	\GO:0005829,GO:0005634\""	cytosol|nucleus
Ccdc122	-1.33848	1.54181	6.93007e-05	0.000874043	Down	\GeneID:100360752,Genbank:XM_008770913.2,RGD:2321506\""	coiled-coil domain containing 122
Ccdc141	-1.24471	3.45109	6.34659e-06	0.000121754	Down	\GeneID:311134,Genbank:XM_003749494.4,RGD:1593250\""	coiled-coil domain containing 141	\GO:0021799,GO:0051642,GO:0005737,GO:0005813,GO:0016021\""	cerebral cortex radially oriented cell migration|centrosome localization|cytoplasm|centrosome|integral component of membrane
Ccdc155	-1.61597	1.08008	1.04014e-05	0.00018266	Down	\GeneID:308581,Genbank:XM_006229199.3,RGD:1561972\""	coiled-coil domain containing 155	\GO:0090172,GO:0005640,GO:0090220,GO:0005737,GO:0090619,GO:0007015,GO:0007129,GO:0007283,GO:0008138,GO:0034397,GO:0034993,GO:0042802,GO:0048477,GO:0051225,GO:0000724,GO:0051653,GO:0000781,GO:0070840,GO:0000800\""	\microtubule cytoskeleton organization involved in homologous chromosome segregation|nuclear outer membrane|chromosome localization to nuclear envelope involved in homologous chromosome segregation|cytoplasm|meiotic spindle pole|actin filament organization|synapsis|spermatogenesis|protein tyrosine/serine/threonine phosphatase activity|telomere localization|meiotic nuclear membrane microtubule tet…
Ccdc170	-2.66963	-1.66201	1.78566e-05	0.000291669	Down	\GeneID:292266,Genbank:XM_017589887.1,RGD:1310945\""	coiled-coil domain containing 170
Ccdc30	-1.18863	1.04197	0.00416297	0.0224362	Down	\GeneID:362580,Genbank:XM_008764108.2,RGD:1305604\""	coiled-coil domain containing 30
Ccdc57	-1.20869	3.14539	0.000194677	0.00204854	Down	\GeneID:688324,Genbank:XM_017597826.1,RGD:1590047\""	coiled-coil domain containing 57
Ccdc68	-2.72746	-0.623261	4.50751e-05	0.000607428	Down	\GeneID:291530,Genbank:XM_008772116.2,RGD:1561424\""	coiled-coil domain containing 68	\GO:0034454,GO:0035556,GO:0120103,GO:0005622,GO:0005814,GO:0008104\""	microtubule anchoring at centrosome|intracellular signal transduction|centriolar subdistal appendage|intracellular|centriole|protein localization
Ccdc69	-1.13666	-0.373913	0.0166947	0.0643119	Down	\GeneID:497906,Genbank:XM_006246395.3,RGD:1562251\""	coiled-coil domain containing 69	\GO:0015630,GO:0051233,GO:0051255,GO:0005634,GO:0005737,GO:0008017\""	microtubule cytoskeleton|spindle midzone|spindle midzone assembly|nucleus|cytoplasm|microtubule binding
Ccdc71l	1.95621	4.83905	4.79511e-12	5.92587e-10	Up	\GeneID:500640,Genbank:XM_003750141.4,RGD:1560812\""	coiled-coil domain containing 71-like
Ccl19	1.26096	0.566881	0.000154914	0.00169593	Up	\GeneID:362506,Genbank:NM_001108661.1,RGD:1310336\""	C-C motif chemokine ligand 19	\GO:0005622,GO:0006954,GO:0007186,GO:0007257,GO:0008009,GO:0009897,GO:0043547,GO:0010469,GO:0043552,GO:0010560,GO:0045627,GO:0030593,GO:0045807,GO:0045860,GO:0046330,GO:0048020,GO:0071347,GO:0071356,GO:0048247,GO:0071731,GO:0048260,GO:0072610,GO:0090023,GO:0097029,GO:0098586,GO:0001768,GO:1901224,GO:0001771,GO:2000147,GO:0002407,GO:2000549,GO:0002408,GO:0002548,GO:0002606,GO:0003674,GO:0005575,GO…	intracellular|inflammatory response|G-protein coupled receptor signaling pathway|activation of JUN kinase activity|chemokine activity|external side of plasma membrane|positive regulation of GTPase activity|regulation of signaling receptor activity|positive regulation of phosphatidylinositol 3-kinase activity|positive regulation of glycoprotein biosynthetic process|positive regulation of T-helper …	\rno04064,rno04060,rno04062\""	NF-kappa B signaling pathway|Cytokine-cytokine receptor interaction|Chemokine signaling pathway
Ccl20	2.31717	0.713613	0.00924063	0.0414736	Up	\GeneID:29538,Genbank:XM_006245164.3,RGD:3646\""	C-C motif chemokine ligand 20	\GO:0007186,GO:0008009,GO:0010469,GO:0030593,GO:0031731,GO:0071310,GO:0035584,GO:0071346,GO:0071347,GO:0042060,GO:0071356,GO:0072678,GO:0072679,GO:2000319,GO:2000406,GO:0002548,GO:0002724,GO:0005125,GO:0005615,GO:0005622,GO:0006935,GO:0006954,GO:0043547,GO:0048020,GO:0048247,GO:0050726,GO:0051770,GO:0060326,GO:0070098,GO:0070374,GO:0071222,GO:0071223\""	G-protein coupled receptor signaling pathway|chemokine activity|regulation of signaling receptor activity|neutrophil chemotaxis|CCR6 chemokine receptor binding|cellular response to organic substance|calcium-mediated signaling using intracellular calcium source|cellular response to interferon-gamma|cellular response to interleukin-1|wound healing|cellular response to tumor necrosis factor|T cell m…	\rno04668,rno04060,rno04657,rno04062,rno05323\""	TNF signaling pathway|Cytokine-cytokine receptor interaction|IL-17 signaling pathway|Chemokine signaling pathway|Rheumatoid arthritis
Ccl5	1.60723	-1.15467	0.00365114	0.0202669	Up	\GeneID:81780,Genbank:NM_031116.3,RGD:69069\""	C-C motif chemokine ligand 5	\GO:0043621,GO:0043627,GO:0043922,GO:0044344,GO:0048245,GO:0045071,GO:0048247,GO:0045666,GO:0048661,GO:0050679,GO:0070098,GO:0050796,GO:0070100,GO:0070233,GO:0071347,GO:0070234,GO:0071356,GO:0070374,GO:0005615,GO:0071361,GO:2000110,GO:0071396,GO:0005737,GO:2000406,GO:0071403,GO:2000503,GO:0071407,GO:0006816,GO:0007186,GO:0006874,GO:0007267,GO:0006887,GO:0007568,GO:0008009,GO:0010820,GO:0008201,GO…	protein self-association|response to estrogen|negative regulation by host of viral transcription|cellular response to fibroblast growth factor stimulus|eosinophil chemotaxis|negative regulation of viral genome replication|lymphocyte chemotaxis|positive regulation of neuron differentiation|positive regulation of smooth muscle cell proliferation|positive regulation of epithelial cell proliferation|…	\rno04668,rno04060,rno04620,rno04621,rno04623,rno04062,rno05323,rno05020,rno05164,rno05168,rno05142\""	TNF signaling pathway|Cytokine-cytokine receptor interaction|Toll-like receptor signaling pathway|NOD-like receptor signaling pathway|Cytosolic DNA-sensing pathway|Chemokine signaling pathway|Rheumatoid arthritis|Prion diseases|Influenza A|Herpes simplex infection|Chagas disease (American trypanosomiasis)
Ccl9	2.1354	-0.715477	0.0117921	0.0499522	Up	\GeneID:360579,Genbank:XM_008768068.1,RGD:1310563\""	chemokine (C-C motif) ligand 9	\GO:0071347,GO:0007186,GO:0071356,GO:0008009,GO:0030593,GO:0042056,GO:0043547,GO:0048020,GO:0048245,GO:0048247,GO:0050729,GO:0050918,GO:0070098,GO:0002548,GO:0070374,GO:0005615,GO:0071346,GO:0006954\""	cellular response to interleukin-1|G-protein coupled receptor signaling pathway|cellular response to tumor necrosis factor|chemokine activity|neutrophil chemotaxis|chemoattractant activity|positive regulation of GTPase activity|CCR chemokine receptor binding|eosinophil chemotaxis|lymphocyte chemotaxis|positive regulation of inflammatory response|positive chemotaxis|chemokine-mediated signaling pa…	\rno04060,rno04062\""	Cytokine-cytokine receptor interaction|Chemokine signaling pathway
Ccnd1	-2.37256	4.16462	3.44933e-12	4.39913e-10	Down	\GeneID:58919,Genbank:XM_008760168.1,RGD:68384\""	cyclin D1	\GO:0001934,GO:0003714,GO:0004672,GO:0004693,GO:0005622,GO:0005634,GO:0008284,GO:0010033,GO:0010039,GO:0005654,GO:0010165,GO:0010243,GO:0010971,GO:0031100,GO:0014070,GO:0031571,GO:0016020,GO:0016055,GO:0032026,GO:0032355,GO:0033197,GO:0033327,GO:0000082,GO:0051301,GO:0033598,GO:0051384,GO:0033601,GO:0000122,GO:0051412,GO:0042493,GO:0051592,GO:0000307,GO:0051726,GO:0000320,GO:0060070,GO:0001889,GO…	\positive regulation of protein phosphorylation|transcription corepressor activity|protein kinase activity|cyclin-dependent protein serine/threonine kinase activity|intracellular|nucleus|positive regulation of cell proliferation|response to organic substance|response to iron ion|nucleoplasm|response to X-ray|response to organonitrogen compound|positive regulation of G2/M transition of mitotic cel…	\rno04310,rno04340,rno04390,rno04371,rno04630,rno04068,rno04151,rno04152,rno04110,rno04115,rno04218,rno04510,rno04530,rno04917,rno04921,rno04919,rno05200,rno05206,rno05205,rno05203,rno05210,rno05212,rno05225,rno05226,rno05214,rno05216,rno05221,rno05220,rno05218,rno05219,rno05215,rno05213,rno05224,rno05222,rno05223,rno05416,rno04933,rno04934,rno05166,rno05162,rno05161,rno05167,rno05165,rno01522\""	Wnt signaling pathway|Hedgehog signaling pathway|Hippo signaling pathway|Apelin signaling pathway|Jak-STAT signaling pathway|FoxO signaling pathway|PI3K-Akt signaling pathway|AMPK signaling pathway|Cell cycle|p53 signaling pathway|Cellular senescence|Focal adhesion|Tight junction|Prolactin signaling pathway|Oxytocin signaling pathway|Thyroid hormone signaling pathway|Pathways in cancer|MicroRNAs …
Ccnl1	1.13536	5.16631	1.88005e-05	0.000304281	Up	\GeneID:114121,Genbank:XM_008761029.1,RGD:620864\""	cyclin L1	\GO:0005634,GO:0006351,GO:0006396,GO:0016538,GO:0016607,GO:0045737,GO:0045944,GO:1901409,GO:0000307,GO:0005515\""	\nucleus|transcription, DNA-templated|RNA processing|cyclin-dependent protein serine/threonine kinase regulator activity|nuclear speck|positive regulation of cyclin-dependent protein serine/threonine kinase activity|positive regulation of transcription by RNA polymerase II|positive regulation of phosphorylation of RNA polymerase II C-terminal domain|cyclin-dependent protein kinase holoenzyme comp…
Cd109	-1.24141	0.446556	0.00729425	0.0345675	Down	\GeneID:363104,Genbank:XM_003750546.4,RGD:1311287\""	CD109 molecule	\GO:0005615,GO:0010839,GO:0010951,GO:0030512,GO:0045616,GO:0050431,GO:0061045,GO:0072675,GO:0001933,GO:0001942,GO:0004866\""	extracellular space|negative regulation of keratinocyte proliferation|negative regulation of endopeptidase activity|negative regulation of transforming growth factor beta receptor signaling pathway|regulation of keratinocyte differentiation|transforming growth factor beta binding|negative regulation of wound healing|osteoclast fusion|negative regulation of protein phosphorylation|hair follicle de…
Cd14	1.50005	2.89232	1.04797e-08	5.03215e-07	Up	\GeneID:60350,Genbank:XM_006254603.3,RGD:620588\""	CD14 molecule	\GO:0009408,GO:0009617,GO:0009897,GO:0009986,GO:0031362,GO:0045087,GO:0045121,GO:0031663,GO:0045471,GO:0045807,GO:0046696,GO:0071727,GO:1901224,GO:0050715,GO:2000484,GO:0051602,GO:0001530,GO:0002237,GO:0005515,GO:0005615,GO:0005794,GO:0005886,GO:0006898,GO:0006954,GO:0032026,GO:0032481,GO:0032496,GO:0032729,GO:0032760,GO:0070891,GO:0034142,GO:0071219,GO:0071222,GO:0034612,GO:0071223,GO:0071723,GO…	response to heat|response to bacterium|external side of plasma membrane|cell surface|anchored component of external side of plasma membrane|innate immune response|membrane raft|lipopolysaccharide-mediated signaling pathway|response to ethanol|positive regulation of endocytosis|lipopolysaccharide receptor complex|cellular response to triacyl bacterial lipopeptide|positive regulation of NIK/NF-kapp…	\rno04010,rno04064,rno04145,rno04810,rno04640,rno04620,rno05202,rno05221,rno05132,rno05133,rno05134,rno05152,rno05146\""	MAPK signaling pathway|NF-kappa B signaling pathway|Phagosome|Regulation of actin cytoskeleton|Hematopoietic cell lineage|Toll-like receptor signaling pathway|Transcriptional misregulation in cancers|Acute myeloid leukemia|Salmonella infection|Pertussis|Legionellosis|Tuberculosis|Amoebiasis
Cd163	2.10851	6.10762	1.20125e-18	6.17754e-16	Up	\GeneID:312701,Genbank:XM_006237352.3,RGD:1310382\""	CD163 molecule	\GO:0009897,GO:0016021,GO:0005044,GO:0005886,GO:0006898\""	external side of plasma membrane|integral component of membrane|scavenger receptor activity|plasma membrane|receptor-mediated endocytosis
Cd163l1	-1.22589	-1.5232	0.046598	0.135907	Down	\GeneID:293591,Genbank:XM_017588997.1,RGD:1307378\""	CD163 molecule-like 1	\GO:0005903,GO:0006898,GO:0009897,GO:0005044,GO:0005737,GO:0005886\""	brush border|receptor-mediated endocytosis|external side of plasma membrane|scavenger receptor activity|cytoplasm|plasma membrane
Cd209e	-1.73903	-2.45737	0.0257684	0.0882239	Down	\GeneID:501797,Genbank:XM_006248775.3,RGD:1563333\""	CD209e molecule	\GO:0005537,GO:0016021\""	mannose binding|integral component of membrane	\rno04145,rno04625,rno05152,rno05162\""	Phagosome|C-type lectin receptor signaling pathway|Tuberculosis|Measles
Cd24	1.5642	4.77835	0.000284357	0.00272593	Up	\GeneID:25145,Genbank:NM_012752.3,RGD:2298\""	CD24 molecule	\GO:0098609,GO:0106015,GO:0106016,GO:2000768,GO:0002523,GO:0002842,GO:0002863,GO:0002904,GO:0005886,GO:0006955,GO:0007155,GO:0009986,GO:0007157,GO:0010976,GO:0007159,GO:0016020,GO:0007166,GO:0016477,GO:0019901,GO:0031362,GO:0022407,GO:0022409,GO:0031528,GO:0032597,GO:0032600,GO:0001666,GO:0034119,GO:0042103,GO:0032715,GO:0001775,GO:0042104,GO:0001959,GO:0042325,GO:0002237,GO:0042632,GO:0045730,GO…	cell-cell adhesion|negative regulation of inflammatory response to wounding|positive regulation of inflammatory response to wounding|positive regulation of nephron tubule epithelial cell differentiation|leukocyte migration involved in inflammatory response|positive regulation of T cell mediated immune response to tumor cell|positive regulation of inflammatory response to antigenic stimulus|positi…	rno04640	Hematopoietic cell lineage
Cd27	-2.63431	-2.93369	0.0121635	0.0511094	Down	\GeneID:500318,Genbank:NM_001024335.1,RGD:1560499\""	CD27 molecule	\GO:0043154,GO:0006954,GO:0043410,GO:0006955,GO:0045471,GO:0007275,GO:0009897,GO:0009986,GO:0016020,GO:0032496,GO:0045579,GO:0033209,GO:0045582,GO:0046330,GO:0042127,GO:0070233,GO:0042981,GO:0003674,GO:0097190,GO:0043027,GO:0005031,GO:0097191,GO:0043066,GO:0005887\""	negative regulation of cysteine-type endopeptidase activity involved in apoptotic process|inflammatory response|positive regulation of MAPK cascade|immune response|response to ethanol|multicellular organism development|external side of plasma membrane|cell surface|membrane|response to lipopolysaccharide|positive regulation of B cell differentiation|tumor necrosis factor-mediated signaling pathway…	rno04060	Cytokine-cytokine receptor interaction
Cd300e	1.63507	2.45723	3.28021e-08	1.35826e-06	Up	\GeneID:690076,Genbank:XM_008768394.2,RGD:1585137\""	Cd300e molecule	GO:0016021	integral component of membrane
Cd300ld	3.87358	-0.63089	4.76566e-06	9.53251e-05	Up	\GeneID:100361633,Genbank:XM_002727841.4,RGD:2319739\""	Cd300 molecule-like family member D	\GO:0032680,GO:0001618,GO:0005886,GO:0032675\""	regulation of tumor necrosis factor production|virus receptor activity|plasma membrane|regulation of interleukin-6 production
Cd300lf	-1.63919	-1.44835	0.006841	0.0329385	Down	\GeneID:287818,Genbank:NM_001025111.1,RGD:1309733\""	Cd300 molecule-like family member F	\GO:0046718,GO:0005136,GO:0097001,GO:0005886,GO:0016021,GO:0030316,GO:0033004,GO:1902216,GO:0034125,GO:2000426,GO:0035666,GO:0001618,GO:2000427,GO:0035772,GO:0001786\""	viral entry into host cell|interleukin-4 receptor binding|ceramide binding|plasma membrane|integral component of membrane|osteoclast differentiation|negative regulation of mast cell activation|positive regulation of interleukin-4-mediated signaling pathway|negative regulation of MyD88-dependent toll-like receptor signaling pathway|negative regulation of apoptotic cell clearance|TRIF-dependent tol…
Cd36	1.01656	8.04423	3.53451e-06	7.45542e-05	Up	\GeneID:29184,Genbank:NM_031561.2,RGD:2301\""	CD36 molecule	\GO:0060907,GO:0070053,GO:0070374,GO:0070508,GO:0070538,GO:0070542,GO:0071813,GO:0090208,GO:0097009,GO:0070543,GO:0098742,GO:0140052,GO:0150024,GO:0150025,GO:1900227,GO:0005622,GO:0005739,GO:0005783,GO:0005794,GO:0005886,GO:0008289,GO:0005901,GO:0009612,GO:0006631,GO:0009897,GO:0009986,GO:0010628,GO:0010629,GO:0019915,GO:0010744,GO:0019934,GO:0010886,GO:0030169,GO:0010942,GO:0030194,GO:0030299,GO…	\positive regulation of macrophage cytokine production|thrombospondin receptor activity|positive regulation of ERK1 and ERK2 cascade|cholesterol import|oleic acid binding|response to fatty acid|lipoprotein particle binding|positive regulation of triglyceride metabolic process|energy homeostasis|response to linoleic acid|cell-cell adhesion via plasma-membrane adhesion molecules|cellular response t…	\rno04152,rno04512,rno04145,rno04640,rno04920,rno03320,rno04975,rno04979,rno04931,rno05144\""	AMPK signaling pathway|ECM-receptor interaction|Phagosome|Hematopoietic cell lineage|Adipocytokine signaling pathway|PPAR signaling pathway|Fat digestion and absorption|Cholesterol metabolism|Insulin resistance|Malaria
Cd3eap	1.00722	2.86282	0.000215824	0.00220502	Up	\GeneID:680493,Genbank:NM_001109416.1,RGD:1591707\""	CD3e molecule associated protein	\GO:0005634,GO:0005730,GO:0005736,GO:0005739,GO:0005829,GO:0008150,GO:0009303,GO:0001650,GO:0003674,GO:0005575\""	nucleus|nucleolus|DNA-directed RNA polymerase I complex|mitochondrion|cytosol|biological_process|rRNA transcription|fibrillar center|molecular_function|cellular_component
Cd5	-1.19622	-0.447966	0.00908672	0.0409211	Down	\GeneID:54236,Genbank:NM_019295.1,RGD:2309\""	Cd5 molecule	\GO:0005886,GO:0006898,GO:0009897,GO:0009966,GO:0016021,GO:0031295,GO:0044214,GO:0097190,GO:0005044,GO:0005515\""	plasma membrane|receptor-mediated endocytosis|external side of plasma membrane|regulation of signal transduction|integral component of membrane|T cell costimulation|spanning component of plasma membrane|apoptotic signaling pathway|scavenger receptor activity|protein binding	rno04640	Hematopoietic cell lineage
Cd83	-2.88589	2.06704	2.32281e-08	1.00082e-06	Down	\GeneID:361226,Genbank:NM_001108410.1,RGD:1309677\""	CD83 molecule	\GO:0006959,GO:0007165,GO:0009897,GO:0014070,GO:0016021,GO:0032713,GO:0032733,GO:0032743,GO:0043372,GO:0001817,GO:0005886,GO:0006952\""	\humoral immune response|signal transduction|external side of plasma membrane|response to organic cyclic compound|integral component of membrane|negative regulation of interleukin-4 production|positive regulation of interleukin-10 production|positive regulation of interleukin-2 production|positive regulation of CD4-positive, alpha-beta T cell differentiation|regulation of cytokine production|plas…
Cdc42ep2	-1.36763	4.89471	1.40682e-08	6.53865e-07	Down	\GeneID:309175,Genbank:XM_006230807.3,RGD:1310253\""	CDC42 effector protein 2	\GO:0043547,GO:0015630,GO:0005737,GO:0045335,GO:0016020,GO:0071346,GO:0017049,GO:0005829,GO:0005856,GO:0005886,GO:0007266,GO:0030036,GO:0008360,GO:0030838,GO:0010469,GO:0001515,GO:0031274,GO:0012505,GO:0005096\""	positive regulation of GTPase activity|microtubule cytoskeleton|cytoplasm|phagocytic vesicle|membrane|cellular response to interferon-gamma|GTP-Rho binding|cytosol|cytoskeleton|plasma membrane|Rho protein signal transduction|actin cytoskeleton organization|regulation of cell shape|positive regulation of actin filament polymerization|regulation of signaling receptor activity|opioid peptide activit…
Cdc42ep5	-1.10748	0.765118	0.000804429	0.00629254	Down	\GeneID:361505,Genbank:XM_008758945.2,RGD:1308382\""	CDC42 effector protein 5	\GO:0031274,GO:0005856,GO:0005886,GO:0043547,GO:0007254,GO:0007266,GO:0008360,GO:0016020,GO:0017049,GO:0005096,GO:0030838,GO:0005737\""	positive regulation of pseudopodium assembly|cytoskeleton|plasma membrane|positive regulation of GTPase activity|JNK cascade|Rho protein signal transduction|regulation of cell shape|membrane|GTP-Rho binding|GTPase activator activity|positive regulation of actin filament polymerization|cytoplasm
Cdca5	-1.59469	-2.13415	0.0397874	0.121838	Down	\GeneID:684771,Genbank:NM_001115042.2,RGD:1560863\""	cell division cycle associated 5	\GO:0008278,GO:0003682,GO:0005634,GO:0031536,GO:0005654,GO:0005737,GO:0006302,GO:0007064,GO:0071922,GO:0007076,GO:0000278,GO:0007080,GO:0000785,GO:0000790\""	cohesin complex|chromatin binding|nucleus|positive regulation of exit from mitosis|nucleoplasm|cytoplasm|double-strand break repair|mitotic sister chromatid cohesion|regulation of cohesin loading|mitotic chromosome condensation|mitotic cell cycle|mitotic metaphase plate congression|chromatin|nuclear chromatin	rno05206	MicroRNAs in cancer
Cdh11	-1.15234	3.91218	0.000199642	0.00208291	Down	\GeneID:84407,Genbank:XM_017601373.1,RGD:619742\""	cadherin 11	\GO:0021957,GO:0005737,GO:0031175,GO:0005886,GO:0034332,GO:0005913,GO:0007043,GO:0007156,GO:0042803,GO:0007275,GO:0044331,GO:0008092,GO:0045296,GO:0009986,GO:0098609,GO:0016021,GO:0000902,GO:0016339,GO:0005509,GO:0016342\""	corticospinal tract morphogenesis|cytoplasm|neuron projection development|plasma membrane|adherens junction organization|cell-cell adherens junction|cell-cell junction assembly|homophilic cell adhesion via plasma membrane adhesion molecules|protein homodimerization activity|multicellular organism development|cell-cell adhesion mediated by cadherin|cytoskeletal protein binding|cadherin binding|cel…
Cdh16	5.64891	-0.949574	6.35342e-08	2.40015e-06	Up	\GeneID:307614,Genbank:NM_001012055.1,RGD:1311638\""	cadherin 16	\GO:0007155,GO:0007156,GO:0007267,GO:0007399,GO:0016323,GO:0016339,GO:0005509,GO:0005886,GO:0005887\""	cell adhesion|homophilic cell adhesion via plasma membrane adhesion molecules|cell-cell signaling|nervous system development|basolateral plasma membrane|calcium-dependent cell-cell adhesion via plasma membrane cell adhesion molecules|calcium ion binding|plasma membrane|integral component of plasma membrane
Cdh19	1.21623	1.3563	2.70903e-05	0.000405135	Up	\GeneID:360835,Genbank:XM_017598844.1,RGD:1307169\""	cadherin 19	\GO:0042803,GO:0005886,GO:0044331,GO:0045296,GO:0005913,GO:0007043,GO:0007156,GO:0007275,GO:0008092,GO:0009986,GO:0016021,GO:0016339,GO:0000902,GO:0016342,GO:0005509,GO:0034332\""	protein homodimerization activity|plasma membrane|cell-cell adhesion mediated by cadherin|cadherin binding|cell-cell adherens junction|cell-cell junction assembly|homophilic cell adhesion via plasma membrane adhesion molecules|multicellular organism development|cytoskeletal protein binding|cell surface|integral component of membrane|calcium-dependent cell-cell adhesion via plasma membrane cell ad…
Cdh20	-2.80789	-2.59388	0.00835397	0.038358	Down	\GeneID:363948,Genbank:XM_017598871.1,RGD:1305438\""	cadherin 20	\GO:0042803,GO:0005886,GO:0044331,GO:0045296,GO:0005913,GO:0007043,GO:0007156,GO:0007275,GO:0008092,GO:0009986,GO:0016021,GO:0016339,GO:0000902,GO:0016342,GO:0005509,GO:0034332\""	protein homodimerization activity|plasma membrane|cell-cell adhesion mediated by cadherin|cadherin binding|cell-cell adherens junction|cell-cell junction assembly|homophilic cell adhesion via plasma membrane adhesion molecules|multicellular organism development|cytoskeletal protein binding|cell surface|integral component of membrane|calcium-dependent cell-cell adhesion via plasma membrane cell ad…
Cdh22	-2.05504	-1.8414	0.018787	0.070207	Down	\GeneID:29182,Genbank:NM_019161.2,RGD:2321\""	cadherin 22	\GO:0016339,GO:0005886,GO:0016342,GO:0034332,GO:0005913,GO:0007043,GO:0007156,GO:0007275,GO:0042803,GO:0007420,GO:0044331,GO:0045296,GO:0008092,GO:0009986,GO:0000902,GO:0016021,GO:0005509\""	calcium-dependent cell-cell adhesion via plasma membrane cell adhesion molecules|plasma membrane|catenin complex|adherens junction organization|cell-cell adherens junction|cell-cell junction assembly|homophilic cell adhesion via plasma membrane adhesion molecules|multicellular organism development|protein homodimerization activity|brain development|cell-cell adhesion mediated by cadherin|cadherin…
Cdh4	-2.34317	-1.75984	0.000278726	0.00267839	Down	\GeneID:114588,Genbank:XM_008762584.2,RGD:621091\""	cadherin 4	\GO:0042803,GO:0007411,GO:0005886,GO:0044331,GO:0045296,GO:0008092,GO:0045773,GO:0005887,GO:0005913,GO:0007043,GO:0009986,GO:0007156,GO:0016021,GO:0016339,GO:0016342,GO:0007157,GO:0000902,GO:0031175,GO:0005509,GO:0034332,GO:0007275\""	protein homodimerization activity|axon guidance|plasma membrane|cell-cell adhesion mediated by cadherin|cadherin binding|cytoskeletal protein binding|positive regulation of axon extension|integral component of plasma membrane|cell-cell adherens junction|cell-cell junction assembly|cell surface|homophilic cell adhesion via plasma membrane adhesion molecules|integral component of membrane|calcium-d…	rno04514	Cell adhesion molecules (CAMs)
Cdh6	-1.05147	0.908721	0.00106496	0.00784184	Down	\GeneID:25409,Genbank:NM_012927.1,RGD:2322\""	cadherin 6	\GO:0009986,GO:0005886,GO:0016021,GO:0016339,GO:0005887,GO:0005913,GO:0007043,GO:0007156,GO:0016342,GO:0007219,GO:0034332,GO:0042803,GO:0007275,GO:0000902,GO:0044331,GO:0008092,GO:0005509,GO:0045296,GO:0008585\""	cell surface|plasma membrane|integral component of membrane|calcium-dependent cell-cell adhesion via plasma membrane cell adhesion molecules|integral component of plasma membrane|cell-cell adherens junction|cell-cell junction assembly|homophilic cell adhesion via plasma membrane adhesion molecules|catenin complex|Notch signaling pathway|adherens junction organization|protein homodimerization acti…
Cdhr2	-1.45663	-2.18584	0.04622	0.135169	Down	\GeneID:291002,Genbank:XM_214434.9,RGD:1560576\""	cadherin-related family member 2	\GO:0016324,GO:0030855,GO:0031526,GO:0031528,GO:0032532,GO:0044214,GO:0044331,GO:0050839,GO:0060243,GO:0090675,GO:0005509,GO:0005903,GO:0007156\""	apical plasma membrane|epithelial cell differentiation|brush border membrane|microvillus membrane|regulation of microvillus length|spanning component of plasma membrane|cell-cell adhesion mediated by cadherin|cell adhesion molecule binding|negative regulation of cell growth involved in contact inhibition|intermicrovillar adhesion|calcium ion binding|brush border|homophilic cell adhesion via plasm…
Cdkn1a	1.0189	5.87154	3.94763e-05	0.000551561	Up	\GeneID:114851,Genbank:NM_080782.3,RGD:69328\""	cyclin-dependent kinase inhibitor 1A	\GO:0005634,GO:0005654,GO:0005730,GO:0005737,GO:0005829,GO:0006974,GO:0014070,GO:0006977,GO:0016310,GO:0006978,GO:0016604,GO:0007050,GO:0019901,GO:0019912,GO:0030308,GO:0044877,GO:0030332,GO:0030890,GO:0031100,GO:0045736,GO:0045860,GO:0046685,GO:0048146,GO:0000079,GO:1904030,GO:0048471,GO:0000082,GO:1904031,GO:0051384,GO:0000086,GO:2000134,GO:0051412,GO:0000307,GO:2000278,GO:0004693,GO:2000379,GO…	\nucleus|nucleoplasm|nucleolus|cytoplasm|cytosol|cellular response to DNA damage stimulus|response to organic cyclic compound|DNA damage response, signal transduction by p53 class mediator resulting in cell cycle arrest|phosphorylation|DNA damage response, signal transduction by p53 class mediator resulting in transcription of p21 class mediator|nuclear body|cell cycle arrest|protein kinase bindi…	\rno04012,rno04630,rno04066,rno04068,rno04151,rno04110,rno04115,rno04218,rno04921,rno05200,rno05202,rno05206,rno05205,rno05203,rno05210,rno05212,rno05225,rno05226,rno05214,rno05216,rno05220,rno05217,rno05218,rno05211,rno05219,rno05215,rno05213,rno05224,rno05222,rno05223,rno04934,rno05166,rno05161,rno05160,rno05167,rno05169,rno05165,rno01524,rno01522\""	ErbB signaling pathway|Jak-STAT signaling pathway|HIF-1 signaling pathway|FoxO signaling pathway|PI3K-Akt signaling pathway|Cell cycle|p53 signaling pathway|Cellular senescence|Oxytocin signaling pathway|Pathways in cancer|Transcriptional misregulation in cancers|MicroRNAs in cancer|Proteoglycans in cancer|Viral carcinogenesis|Colorectal cancer|Pancreatic cancer|Hepatocellular carcinoma|Gastric c…
Cdo1	1.13378	6.15489	1.39149e-06	3.37953e-05	Up	\GeneID:81718,Genbank:XM_006254698.3,RGD:69262\""	cysteine dioxygenase type 1	\GO:0055114,GO:0007595,GO:0008198,GO:0010243,GO:0017172,GO:0019448,GO:0033762,GO:0042412,GO:0043200,GO:0045471,GO:0046439,GO:0005829,GO:0051384,GO:0051591,GO:0006534\""	oxidation-reduction process|lactation|ferrous iron binding|response to organonitrogen compound|cysteine dioxygenase activity|L-cysteine catabolic process|response to glucagon|taurine biosynthetic process|response to amino acid|response to ethanol|L-cysteine metabolic process|cytosol|response to glucocorticoid|response to cAMP|cysteine metabolic process	\rno00270,rno00430\""	Cysteine and methionine metabolism|Taurine and hypotaurine metabolism
Cds2	1.24265	4.67994	0.000406376	0.00363345	Up	\GeneID:114101,Genbank:NM_053643.1,RGD:621186\""	CDP-diacylglycerol synthase 2	\GO:0005783,GO:0005789,GO:0006655,GO:0016020,GO:0016021,GO:0016024,GO:0004605,GO:0005743\""	endoplasmic reticulum|endoplasmic reticulum membrane|phosphatidylglycerol biosynthetic process|membrane|integral component of membrane|CDP-diacylglycerol biosynthetic process|phosphatidate cytidylyltransferase activity|mitochondrial inner membrane	\rno00564,rno04070\""	Glycerophospholipid metabolism|Phosphatidylinositol signaling system
Ceacam16	2.28252	1.17802	0.000143401	0.00158867	Up	\GeneID:292700,Genbank:NM_001169579.1,RGD:1306386\""	carcinoembryonic antigen-related cell adhesion molecule 16	\GO:0005615,GO:0007605,GO:0008150,GO:0032426,GO:0042802,GO:0003674,GO:0005575\""	extracellular space|sensory perception of sound|biological_process|stereocilium tip|identical protein binding|molecular_function|cellular_component
Cebpb	1.70301	6.36305	2.42223e-13	3.90053e-11	Up	\GeneID:24253,Genbank:NM_024125.5,RGD:2327\""	CCAAT/enhancer binding protein beta	\GO:0001078,GO:0001541,GO:0001889,GO:0001892,GO:0002432,GO:0006355,GO:0003677,GO:0006366,GO:0007613,GO:0003682,GO:0008134,GO:0016363,GO:0019900,GO:0042130,GO:0030182,GO:0042742,GO:0032496,GO:0032753,GO:0042803,GO:0042826,GO:0000122,GO:0045893,GO:0043524,GO:0000779,GO:0045944,GO:0043565,GO:0000790,GO:0000977,GO:0046982,GO:0000978,GO:0000979,GO:0000981,GO:0050873,GO:0001077,GO:1990440,GO:0060644,GO…	\transcriptional repressor activity, RNA polymerase II proximal promoter sequence-specific DNA binding|ovarian follicle development|liver development|embryonic placenta development|granuloma formation|regulation of transcription, DNA-templated|DNA binding|transcription by RNA polymerase II|memory|chromatin binding|transcription factor binding|nuclear matrix|kinase binding|negative regulation of T…	\rno04668,rno04657,rno05202,rno05152\""	TNF signaling pathway|IL-17 signaling pathway|Transcriptional misregulation in cancers|Tuberculosis
Cebpd	3.56147	6.44789	4.24081e-16	1.32563e-13	Up	\GeneID:25695,Genbank:NM_013154.2,RGD:2328\""	CCAAT/enhancer binding protein delta	\GO:0045669,GO:0001077,GO:0045892,GO:0002244,GO:0045944,GO:0003677,GO:0005634,GO:0005654,GO:0006357,GO:0046982,GO:0006366,GO:0048839,GO:0042803,GO:0043565,GO:0000978,GO:0044212,GO:0045444\""	\positive regulation of osteoblast differentiation|transcriptional activator activity, RNA polymerase II proximal promoter sequence-specific DNA binding|negative regulation of transcription, DNA-templated|hematopoietic progenitor cell differentiation|positive regulation of transcription by RNA polymerase II|DNA binding|nucleus|nucleoplasm|regulation of transcription by RNA polymerase II|protein h…
Cecr2	1.03344	5.50766	5.35815e-10	3.54438e-08	Up	\GeneID:500308,Genbank:XM_008763252.2,RGD:1564182\""	\CECR2, histone acetyl-lysine reader\""	\GO:0005719,GO:0007338,GO:0021915,GO:0031010,GO:0043044,GO:0060122,GO:0090102,GO:0090537,GO:0097194,GO:0001842,GO:0001843,GO:0005634\""	nuclear euchromatin|single fertilization|neural tube development|ISWI-type complex|ATP-dependent chromatin remodeling|inner ear receptor cell stereocilium organization|cochlea development|CERF complex|execution phase of apoptosis|neural fold formation|neural tube closure|nucleus
Cela3b	-1.63354	-0.0253221	0.00423229	0.0227328	Down	\GeneID:298567,Genbank:XM_008764220.1,RGD:1307819\""	\chymotrypsin-like elastase family, member 3B\""	\GO:0006508,GO:0008203,GO:0004252,GO:0005615\""	proteolysis|cholesterol metabolic process|serine-type endopeptidase activity|extracellular space	\rno04972,rno04974\""	Pancreatic secretion|Protein digestion and absorption
Celsr1	-1.59901	0.806857	2.53609e-06	5.63097e-05	Down	\GeneID:300128,Genbank:XM_017595278.1,RGD:1560078\""	\cadherin, EGF LAG seven-pass G-type receptor 1\""	\GO:0048105,GO:0008150,GO:0001942,GO:0060488,GO:0009952,GO:0003674,GO:0060489,GO:0016020,GO:0004930,GO:0060490,GO:0005509,GO:0005575,GO:0005654,GO:0016021,GO:0005886,GO:0090179,GO:0032956,GO:0090251,GO:0042060,GO:0007156,GO:0042249,GO:0007186,GO:0001736,GO:0042472,GO:0007266,GO:0001764,GO:0045176,GO:0007626,GO:0001843\""	establishment of body hair planar orientation|biological_process|hair follicle development|orthogonal dichotomous subdivision of terminal units involved in lung branching morphogenesis|anterior/posterior pattern specification|molecular_function|planar dichotomous subdivision of terminal units involved in lung branching morphogenesis|membrane|G-protein coupled receptor activity|lateral sprouting i…
Cemip	3.54076	1.06831	5.29799e-18	2.28272e-15	Up	\GeneID:308797,Genbank:XM_218855.9,RGD:1305254\""	cell migration-inducing hyaluronan binding protein	\GO:1900020,GO:0045334,GO:0030214,GO:0005540,GO:0046923,GO:0005737,GO:0005783,GO:0030335,GO:0005886,GO:0051281,GO:0030665,GO:0090314,GO:0007605,GO:0004415,GO:0032050,GO:0010800\""	positive regulation of protein kinase C activity|clathrin-coated endocytic vesicle|hyaluronan catabolic process|hyaluronic acid binding|ER retention sequence binding|cytoplasm|endoplasmic reticulum|positive regulation of cell migration|plasma membrane|positive regulation of release of sequestered calcium ion into cytosol|clathrin-coated vesicle membrane|positive regulation of protein targeting to…
Cenph	-2.55099	0.0971544	0.00301263	0.0175731	Down	\GeneID:681185,Genbank:XM_008760701.1,RGD:1583506\""	centromere protein H	\GO:0005730,GO:0043515,GO:0051382,GO:0000776,GO:0005634\""	nucleolus|kinetochore binding|kinetochore assembly|kinetochore|nucleus
Cenpu	-1.87966	-2.51445	0.0282295	0.0946046	Down	\GeneID:306464,Genbank:NM_001025673.1,RGD:1562566\""	centromere protein U	\GO:0005815,GO:0006351,GO:0006355,GO:0043009,GO:0000777,GO:0005634,GO:0005737\""	\microtubule organizing center|transcription, DNA-templated|regulation of transcription, DNA-templated|chordate embryonic development|condensed chromosome kinetochore|nucleus|cytoplasm\""
Cep70	-1.21035	1.62078	0.000135897	0.00152676	Down	\GeneID:367153,Genbank:XM_008766554.2,RGD:1561486\""	centrosomal protein 70	\GO:0005813,GO:0005829,GO:0031965,GO:0042802,GO:0043015,GO:0060271,GO:0070507,GO:0005654,GO:0005737\""	centrosome|cytosol|nuclear membrane|identical protein binding|gamma-tubulin binding|cilium assembly|regulation of microtubule cytoskeleton organization|nucleoplasm|cytoplasm
Cep72	-1.69954	-1.97767	0.0134281	0.0550306	Down	\GeneID:308064,Genbank:XM_217737.8,RGD:1566336\""	centrosomal protein 72	\GO:0033566,GO:0034451,GO:0042802,GO:1904779,GO:0005813,GO:0007051,GO:0007099\""	gamma-tubulin complex localization|centriolar satellite|identical protein binding|regulation of protein localization to centrosome|centrosome|spindle organization|centriole replication
Cep85l	2.64793	7.90803	2.30499e-37	1.83731e-33	Up	\GeneID:100365935,Genbank:XM_017601527.1,RGD:2319745\""	centrosomal protein 85-like	GO:0005813	centrosome
Ces1c	3.40771	0.400925	2.52348e-08	1.07565e-06	Up	\GeneID:24346,Genbank:XM_006255172.3,RGD:2571\""	carboxylesterase 1C	\GO:0005788,GO:0016042,GO:0016787,GO:0052689,GO:0004771,GO:0004806,GO:0005615\""	endoplasmic reticulum lumen|lipid catabolic process|hydrolase activity|carboxylic ester hydrolase activity|sterol esterase activity|triglyceride lipase activity|extracellular space	rno00983	Drug metabolism - other enzymes
Ces1f	1.08346	-0.688506	0.0227141	0.080397	Up	\GeneID:100125372,Genbank:XM_008772260.1,RGD:1642419\""	carboxylesterase 1F	\GO:0005788,GO:0016042,GO:0016787,GO:0052689,GO:0004771,GO:0004806,GO:0005615\""	endoplasmic reticulum lumen|lipid catabolic process|hydrolase activity|carboxylic ester hydrolase activity|sterol esterase activity|triglyceride lipase activity|extracellular space	rno00983	Drug metabolism - other enzymes
Ces2a	2.57184	-3.00611	0.03863	0.119187	Up	\GeneID:246252,Genbank:XM_017601466.1,RGD:708353\""	carboxylesterase 2A	\GO:0005615,GO:0016042,GO:0043231,GO:0052689,GO:0001523,GO:0004771,GO:0004806\""	extracellular space|lipid catabolic process|intracellular membrane-bounded organelle|carboxylic ester hydrolase activity|retinoid metabolic process|sterol esterase activity|triglyceride lipase activity	rno00983	Drug metabolism - other enzymes
Ces2g	-1.94981	-0.579681	0.00195416	0.0127416	Down	\GeneID:291952,Genbank:NM_001106175.1,RGD:1308358\""	carboxylesterase 2G	\GO:0016042,GO:0052689,GO:0004771,GO:0004806,GO:0005615\""	lipid catabolic process|carboxylic ester hydrolase activity|sterol esterase activity|triglyceride lipase activity|extracellular space	rno00983	Drug metabolism - other enzymes
Ces4a	-2.04695	-2.1873	0.00819506	0.0377589	Down	\GeneID:291955,Genbank:XM_006255449.3,RGD:1307418\""	carboxylesterase 4A	\GO:0016042,GO:0052689,GO:0004771,GO:0004806,GO:0005615\""	lipid catabolic process|carboxylic ester hydrolase activity|sterol esterase activity|triglyceride lipase activity|extracellular space
Cfap52	-1.28785	0.746222	0.00256923	0.0156207	Down	\GeneID:303233,Genbank:NM_001100968.2,RGD:1308151\""	cilia and flagella associated protein 52
Cfap99	-2.28823	-2.16682	0.00193836	0.0126593	Down	\GeneID:305453,Genbank:XM_008770377.2,RGD:1564567\""	cilia and flagella associated protein 99
Cfb	1.59126	7.30332	7.48145e-08	2.7737e-06	Up	\GeneID:294257,Genbank:NM_212466.3,RGD:2204\""	complement factor B	\GO:0006508,GO:0006956,GO:0006957,GO:0032496,GO:0097066,GO:0003674,GO:0004252,GO:0005615\""	\proteolysis|complement activation|complement activation, alternative pathway|response to lipopolysaccharide|response to thyroid hormone|molecular_function|serine-type endopeptidase activity|extracellular space\""	\rno04610,rno05150\""	Complement and coagulation cascades|Staphylococcus aureus infection
Cfhr1	2.97869	-1.29784	0.000988516	0.00740551	Up	\GeneID:289057,Genbank:NM_001044227.1,RGD:1310510\""	complement factor H-related 1	\GO:0032091,GO:0032991,GO:0042803,GO:0045919,GO:0046982,GO:0003674,GO:0005575,GO:0008150\""	negative regulation of protein binding|protein-containing complex|protein homodimerization activity|positive regulation of cytolysis|protein heterodimerization activity|molecular_function|cellular_component|biological_process
Cfhr2	3.17667	-2.44313	0.00250289	0.0153112	Up	\GeneID:688887,Genbank:XM_006249947.3,RGD:1584079\""	complement factor H-related 2
Chac1	3.26334	4.95355	4.93615e-07	1.40591e-05	Up	\GeneID:362196,Genbank:NM_001173437.1,RGD:1307153\""	ChaC glutathione-specific gamma-glutamylcyclotransferase 1	\GO:0045746,GO:0005737,GO:0070059,GO:0005802,GO:0005829,GO:0006751,GO:0006986,GO:0007219,GO:0010955,GO:0016829,GO:0022008,GO:0003839,GO:0005112\""	negative regulation of Notch signaling pathway|cytoplasm|intrinsic apoptotic signaling pathway in response to endoplasmic reticulum stress|trans-Golgi network|cytosol|glutathione catabolic process|response to unfolded protein|Notch signaling pathway|negative regulation of protein processing|lyase activity|neurogenesis|gamma-glutamylcyclotransferase activity|Notch binding
Chd1	1.37321	6.51484	1.76316e-06	4.13835e-05	Up	\GeneID:308215,Genbank:NM_001107465.1,RGD:1306794\""	chromodomain helicase DNA binding protein 1	\GO:0005524,GO:0005575,GO:0005634,GO:0005737,GO:0006338,GO:0008150,GO:0016569,GO:0035064,GO:0043923,GO:0001650,GO:0003674\""	ATP binding|cellular_component|nucleus|cytoplasm|chromatin remodeling|biological_process|covalent chromatin modification|methylated histone binding|positive regulation by host of viral transcription|fibrillar center|molecular_function
Chd5	2.43168	-2.42858	0.00771015	0.0361197	Up	\GeneID:691589,Genbank:NM_001271226.2,RGD:1582725\""	chromodomain helicase DNA binding protein 5	\GO:0005634,GO:0005654,GO:0005829,GO:0006366,GO:0008150,GO:0008285,GO:0060850,GO:0016581,GO:0016607,GO:0061628,GO:0098532,GO:1901798,GO:0000785,GO:0000792,GO:0003677,GO:0003682,GO:0004386,GO:0005524,GO:0021895,GO:0035093,GO:0042826,GO:0043967,GO:0045595,GO:0046872\""	\nucleus|nucleoplasm|cytosol|transcription by RNA polymerase II|biological_process|negative regulation of cell proliferation|regulation of transcription involved in cell fate commitment|NuRD complex|nuclear speck|H3K27me3 modified histone binding|histone H3-K27 trimethylation|positive regulation of signal transduction by p53 class mediator|chromatin|heterochromatin|DNA binding|chromatin binding|h…
Chi3l1	3.33542	3.81716	4.85767e-20	3.68766e-17	Up	\GeneID:89824,Genbank:NM_053560.2,RGD:620874\""	chitinase 3 like 1	\GO:0005737,GO:0005783,GO:0005975,GO:0006032,GO:0006915,GO:0030324,GO:0006954,GO:0034612,GO:0007250,GO:0045766,GO:0048471,GO:0051897,GO:0070374,GO:0003674,GO:0004568,GO:0005576,GO:0005615,GO:0008061,GO:0009612,GO:0010800,GO:0070555,GO:0030246,GO:0070741,GO:0071347,GO:0071356,GO:0072606\""	cytoplasm|endoplasmic reticulum|carbohydrate metabolic process|chitin catabolic process|apoptotic process|lung development|inflammatory response|response to tumor necrosis factor|activation of NF-kappaB-inducing kinase activity|positive regulation of angiogenesis|perinuclear region of cytoplasm|positive regulation of protein kinase B signaling|positive regulation of ERK1 and ERK2 cascade|molecula…
Chid1	-1.71768	-0.836256	0.0244018	0.0847155	Down	\GeneID:293628,Genbank:NM_001047854.2,RGD:1308955\""	chitinase domain containing 1	\GO:0005764,GO:0005770,GO:0005802,GO:0005975,GO:0006032,GO:0006954,GO:0008061,GO:0045087,GO:0070492,GO:1900016,GO:0004568,GO:0005576,GO:0005615\""	lysosome|late endosome|trans-Golgi network|carbohydrate metabolic process|chitin catabolic process|inflammatory response|chitin binding|innate immune response|oligosaccharide binding|negative regulation of cytokine production involved in inflammatory response|chitinase activity|extracellular region|extracellular space
Chka	2.0087	3.07657	8.56827e-11	7.46423e-09	Up	\GeneID:29194,Genbank:XM_006230707.3,RGD:61944\""	choline kinase alpha	\GO:0006657,GO:0004103,GO:0008144,GO:0004104,GO:0004305,GO:0005524,GO:0005737,GO:0009636,GO:0006580,GO:0016310,GO:0006646,GO:0019695,GO:0033265,GO:0042803,GO:0006656,GO:1904681\""	CDP-choline pathway|choline kinase activity|drug binding|cholinesterase activity|ethanolamine kinase activity|ATP binding|cytoplasm|response to toxic substance|ethanolamine metabolic process|phosphorylation|phosphatidylethanolamine biosynthetic process|choline metabolic process|choline binding|protein homodimerization activity|phosphatidylcholine biosynthetic process|response to 3-methylcholanthr…	\rno00564,rno05231\""	Glycerophospholipid metabolism|Choline metabolism in cancer
Chl1	2.33167	1.56418	1.36625e-07	4.6048e-06	Up	\GeneID:89828,Genbank:XM_017593078.1,RGD:620122\""	cell adhesion molecule L1-like	\GO:0007411,GO:0008344,GO:0030425,GO:0031103,GO:0031175,GO:0035640,GO:0043524,GO:0045177,GO:0050890,GO:0001764,GO:0002020,GO:0007156\""	axon guidance|adult locomotory behavior|dendrite|axon regeneration|neuron projection development|exploration behavior|negative regulation of neuron apoptotic process|apical part of cell|cognition|neuron migration|protease binding|homophilic cell adhesion via plasma membrane adhesion molecules
Chn2	2.06465	1.90503	9.8028e-06	0.000173589	Up	\GeneID:84031,Genbank:NM_032084.1,RGD:620140\""	chimerin 2	\GO:0005096,GO:0005622,GO:0005737,GO:0016020,GO:0035556,GO:0043087,GO:0043547,GO:0046872,GO:0051056,GO:0001565,GO:0001675\""	GTPase activator activity|intracellular|cytoplasm|membrane|intracellular signal transduction|regulation of GTPase activity|positive regulation of GTPase activity|metal ion binding|regulation of small GTPase mediated signal transduction|phorbol ester receptor activity|acrosome assembly
Chp2	-1.13211	1.3728	0.0130154	0.053824	Down	\GeneID:308965,Genbank:XM_017589206.1,RGD:727796\""	calcineurin-like EF hand protein 2	\GO:0070886,GO:0010922,GO:0005634,GO:0071277,GO:0015031,GO:0019904,GO:0005737,GO:0005886,GO:0030641,GO:0042307,GO:0006883,GO:0008284,GO:0045944,GO:0005509,GO:0009898,GO:0005515\""	positive regulation of calcineurin-NFAT signaling cascade|positive regulation of phosphatase activity|nucleus|cellular response to calcium ion|protein transport|protein domain specific binding|cytoplasm|plasma membrane|regulation of cellular pH|positive regulation of protein import into nucleus|cellular sodium ion homeostasis|positive regulation of cell proliferation|positive regulation of transc…
Chrm3	-2.12136	-1.52998	0.000922686	0.00701452	Down	\GeneID:24260,Genbank:NM_012527.2,RGD:2343\""	\cholinergic receptor, muscarinic 3\""	\GO:0043679,GO:0016907,GO:0005886,GO:0045202,GO:0045211,GO:0005887,GO:0045987,GO:0006939,GO:0007197,GO:0007207,GO:0007213,GO:0019229,GO:0030054,GO:0007271,GO:0046541,GO:0030425,GO:0032279,GO:0008144,GO:0003056,GO:0042166,GO:0016323,GO:0005515\""	\axon terminus|G-protein coupled acetylcholine receptor activity|plasma membrane|synapse|postsynaptic membrane|integral component of plasma membrane|positive regulation of smooth muscle contraction|smooth muscle contraction|adenylate cyclase-inhibiting G-protein coupled acetylcholine receptor signaling pathway|phospholipase C-activating G-protein coupled acetylcholine receptor signaling pathway|G…	\rno04020,rno04080,rno04810,rno04911,rno04970,rno04971,rno04972,rno04725,rno04742\""	Calcium signaling pathway|Neuroactive ligand-receptor interaction|Regulation of actin cytoskeleton|Insulin secretion|Salivary secretion|Gastric acid secretion|Pancreatic secretion|Cholinergic synapse|Taste transduction
Chrna4	-1.69684	-0.210021	0.000422885	0.00373912	Down	\GeneID:25590,Genbank:NM_024354.1,RGD:2346\""	cholinergic receptor nicotinic alpha 4 subunit	\GO:0005887,GO:0005892,GO:0006281,GO:0007585,GO:0006816,GO:0007626,GO:0008144,GO:0009897,GO:0022848,GO:0014059,GO:0015464,GO:0030054,GO:0030425,GO:0033603,GO:0034220,GO:0001508,GO:0043005,GO:0043025,GO:0035094,GO:0001666,GO:0045202,GO:0045211,GO:0004888,GO:0046982,GO:0005216,GO:0050877,GO:0005230,GO:0005515,GO:0050890,GO:0005886,GO:0051291,GO:0006979,GO:0007165,GO:0007268,GO:0007271,GO:0007274,GO…	\integral component of plasma membrane|acetylcholine-gated channel complex|DNA repair|respiratory gaseous exchange|calcium ion transport|locomotory behavior|drug binding|external side of plasma membrane|acetylcholine-gated cation-selective channel activity|regulation of dopamine secretion|acetylcholine receptor activity|cell junction|dendrite|positive regulation of dopamine secretion|ion transmem…	\rno04080,rno04725,rno05033\""	Neuroactive ligand-receptor interaction|Cholinergic synapse|Nicotine addiction
Chst10	-1.55684	-0.69382	0.000227189	0.00228648	Down	\GeneID:140568,Genbank:XM_017596251.1,RGD:621216\""	carbohydrate sulfotransferase 10	\GO:0008146,GO:0016021,GO:0016051,GO:0016232,GO:0000139,GO:0007612,GO:0007616\""	sulfotransferase activity|integral component of membrane|carbohydrate biosynthetic process|HNK-1 sulfotransferase activity|Golgi membrane|learning|long-term memory	rno00515	Mannose type O-glycan biosyntheis
Chst11	1.60273	2.334	3.39033e-08	1.38672e-06	Up	\GeneID:314694,Genbank:XM_017594825.1,RGD:1308400\""	carbohydrate (chondroitin 4) sulfotransferase 11	\GO:0042733,GO:0007585,GO:0043066,GO:0008146,GO:0047756,GO:0009791,GO:0016021,GO:0016051,GO:0030204,GO:0048589,GO:0030206,GO:0048703,GO:0030326,GO:0048704,GO:0030512,GO:0050659,GO:0033037,GO:0000139,GO:0051216,GO:0036342,GO:0001537,GO:0042127,GO:0002063\""	embryonic digit morphogenesis|respiratory gaseous exchange|negative regulation of apoptotic process|sulfotransferase activity|chondroitin 4-sulfotransferase activity|post-embryonic development|integral component of membrane|carbohydrate biosynthetic process|chondroitin sulfate metabolic process|developmental growth|chondroitin sulfate biosynthetic process|embryonic viscerocranium morphogenesis|em…	rno00532	Glycosaminoglycan biosynthesis - chondroitin sulfate / dermatan sulfate
Chst4	-1.19336	0.476348	0.0163445	0.0632745	Down	\GeneID:307838,Genbank:XM_006255587.3,RGD:1310798\""	carbohydrate sulfotransferase 4	\GO:0005802,GO:0005975,GO:0006044,GO:0006477,GO:0006790,GO:0016021,GO:0018146,GO:0050901,GO:0000139,GO:0001517\""	trans-Golgi network|carbohydrate metabolic process|N-acetylglucosamine metabolic process|protein sulfation|sulfur compound metabolic process|integral component of membrane|keratan sulfate biosynthetic process|leukocyte tethering or rolling|Golgi membrane|N-acetylglucosamine 6-O-sulfotransferase activity	rno00533	Glycosaminoglycan biosynthesis - keratan sulfate
Chst5	-2.69089	-2.44249	0.0251506	0.0867482	Down	\GeneID:307859,Genbank:XM_006255633.3,RGD:1561144\""	carbohydrate (N-acetylglucosamine 6-O) sulfotransferase 5	\GO:0003674,GO:0005575,GO:0005975,GO:0006044,GO:0006790,GO:0008150,GO:0016021,GO:0018146,GO:0000139,GO:0001517\""	molecular_function|cellular_component|carbohydrate metabolic process|N-acetylglucosamine metabolic process|sulfur compound metabolic process|biological_process|integral component of membrane|keratan sulfate biosynthetic process|Golgi membrane|N-acetylglucosamine 6-O-sulfotransferase activity	rno00533	Glycosaminoglycan biosynthesis - keratan sulfate
Chst7	-1.2734	1.0665	0.000842754	0.00652827	Down	\GeneID:302302,Genbank:NM_207600.2,RGD:1303028\""	carbohydrate sulfotransferase 7	\GO:0005975,GO:0006044,GO:0006790,GO:0008459,GO:0016021,GO:0030206,GO:0000139,GO:0001517\""	carbohydrate metabolic process|N-acetylglucosamine metabolic process|sulfur compound metabolic process|chondroitin 6-sulfotransferase activity|integral component of membrane|chondroitin sulfate biosynthetic process|Golgi membrane|N-acetylglucosamine 6-O-sulfotransferase activity	rno00532	Glycosaminoglycan biosynthesis - chondroitin sulfate / dermatan sulfate
Ciapin1	1.40093	5.92428	2.55974e-16	8.16149e-14	Up	\GeneID:307649,Genbank:XM_006255107.3,RGD:1549737\""	cytokine induced apoptosis inhibitor 1	\GO:0005737,GO:0005739,GO:0005758,GO:0006915,GO:0016226,GO:0030097,GO:0043066,GO:0046872,GO:0051537,GO:0005654,GO:0051539,GO:0005730\""	\cytoplasm|mitochondrion|mitochondrial intermembrane space|apoptotic process|iron-sulfur cluster assembly|hemopoiesis|negative regulation of apoptotic process|metal ion binding|2 iron, 2 sulfur cluster binding|nucleoplasm|4 iron, 4 sulfur cluster binding|nucleolus\""
Ciita	-1.02502	1.59708	0.00132196	0.0093215	Down	\GeneID:85483,Genbank:XM_006245738.3,RGD:619813\""	\class II, major histocompatibility complex, transactivator\""	\GO:0046677,GO:0044877,GO:0005524,GO:0071257,GO:0045345,GO:0005575,GO:0071346,GO:0045348,GO:0005737,GO:0071360,GO:0006954,GO:0007568,GO:0008022,GO:0009986,GO:0016605,GO:0045892,GO:0023052,GO:0045893,GO:0033613,GO:0045944,GO:0034341,GO:0000122,GO:0035556,GO:0044212,GO:0003674\""	\response to antibiotic|protein-containing complex binding|ATP binding|cellular response to electrical stimulus|positive regulation of MHC class I biosynthetic process|cellular_component|cellular response to interferon-gamma|positive regulation of MHC class II biosynthetic process|cytoplasm|cellular response to exogenous dsRNA|inflammatory response|aging|protein C-terminus binding|cell surface|PM…	\rno04612,rno05340,rno05152,rno05164,rno05145\""	Antigen processing and presentation|Primary immunodeficiency|Tuberculosis|Influenza A|Toxoplasmosis
Cir1	1.10162	4.33235	1.92869e-06	4.46257e-05	Up	\GeneID:362149,Genbank:NM_001007799.1,RGD:1309199\""	\corepressor interacting with RBPJ, 1\""	\GO:0005813,GO:0006351,GO:0006397,GO:0008380,GO:0016607,GO:0019901,GO:0032991,GO:0045892,GO:0000118,GO:0005634,GO:0005737\""	\centrosome|transcription, DNA-templated|mRNA processing|RNA splicing|nuclear speck|protein kinase binding|protein-containing complex|negative regulation of transcription, DNA-templated|histone deacetylase complex|nucleus|cytoplasm\""	rno04330	Notch signaling pathway
Cit	-1.05616	3.00228	0.00354752	0.0198716	Down	\GeneID:83620,Genbank:XM_006249472.3,RGD:70878\""	citron rho-interacting serine/threonine kinase	\GO:0032467,GO:0008064,GO:0000278,GO:0035556,GO:0015629,GO:0000281,GO:0043025,GO:0016301,GO:0001726,GO:0046872,GO:0004674,GO:0005515,GO:0005524,GO:0005737,GO:0016358,GO:0005773,GO:0048699,GO:0017048,GO:0005886,GO:0050774,GO:0030165,GO:0006468,GO:0051402,GO:0030496,GO:0007030,GO:0000070,GO:0051726,GO:0031985,GO:0007091,GO:0000086,GO:0097110,GO:0032154,GO:0007283\""	positive regulation of cytokinesis|regulation of actin polymerization or depolymerization|mitotic cell cycle|intracellular signal transduction|actin cytoskeleton|mitotic cytokinesis|neuronal cell body|kinase activity|ruffle|metal ion binding|protein serine/threonine kinase activity|protein binding|ATP binding|cytoplasm|dendrite development|vacuole|generation of neurons|Rho GTPase binding|plasma m…
Cited1	2.07642	0.0314388	0.00224122	0.0141112	Up	\GeneID:64466,Genbank:XM_006257100.3,RGD:620781\""	Cbp/p300-interacting transactivator with Glu/Asp-rich carboxy-terminal domain 1	\GO:0003340,GO:0003682,GO:0003713,GO:0005634,GO:0005737,GO:0032496,GO:0005829,GO:0032502,GO:0006357,GO:0032868,GO:0034097,GO:0045892,GO:0034341,GO:0045893,GO:0042438,GO:0045944,GO:0050693,GO:0051591,GO:0000578,GO:0071104,GO:0060395,GO:0001105,GO:0071105,GO:0060711,GO:0001570,GO:0060712,GO:0001658,GO:0071107,GO:0001822,GO:0071559,GO:0001890,GO:0002009,GO:0006366,GO:0006913,GO:0007179,GO:0007420,GO…	\negative regulation of mesenchymal to epithelial transition involved in metanephros morphogenesis|chromatin binding|transcription coactivator activity|nucleus|cytoplasm|response to lipopolysaccharide|cytosol|developmental process|regulation of transcription by RNA polymerase II|response to insulin|response to cytokine|negative regulation of transcription, DNA-templated|response to interferon-gam…
Cited2	1.06706	5.16641	6.70143e-06	0.000127032	Up	\GeneID:114490,Genbank:NM_053698.2,RGD:620112\""	\Cbp/p300-interacting transactivator, with Glu/Asp-rich carboxy-terminal domain, 2\""	\GO:0001666,GO:0001701,GO:0001822,GO:0001829,GO:0001841,GO:0001843,GO:0001889,GO:0003700,GO:0001892,GO:0001944,GO:0003713,GO:0001947,GO:0003714,GO:0005575,GO:0005634,GO:0007530,GO:0007569,GO:0005737,GO:0008283,GO:0008584,GO:0009612,GO:0000122,GO:0030851,GO:0010628,GO:0000790,GO:0032502,GO:0001102,GO:0032991,GO:0001105,GO:0034405,GO:0035035,GO:0001106,GO:0035360,GO:0001568,GO:0035802,GO:0001570,GO…	\response to hypoxia|in utero embryonic development|kidney development|trophectodermal cell differentiation|neural tube formation|neural tube closure|liver development|DNA binding transcription factor activity|embryonic placenta development|vasculature development|transcription coactivator activity|heart looping|transcription corepressor activity|cellular_component|nucleus|sex determination|cell …	rno04137	Mitophagy - animal
Clcn1	-1.2709	5.71835	2.29029e-09	1.3277e-07	Down	\GeneID:25688,Genbank:XM_008762873.2,RGD:2360\""	chloride voltage-gated channel 1	\GO:0034765,GO:0005247,GO:0042383,GO:0005887,GO:0006821,GO:0042803,GO:0006936,GO:1902476,GO:0019227,GO:0034707\""	regulation of ion transmembrane transport|voltage-gated chloride channel activity|sarcolemma|integral component of plasma membrane|chloride transport|protein homodimerization activity|muscle contraction|chloride transmembrane transport|neuronal action potential propagation|chloride channel complex
Cldn11	-1.02339	-0.88718	0.0479129	0.138878	Down	\GeneID:84588,Genbank:NM_053457.2,RGD:71081\""	claudin 11	\GO:0043209,GO:0005923,GO:0045178,GO:0007155,GO:0007283,GO:0008366,GO:0016021,GO:0005198,GO:0016338,GO:0005886,GO:0042802\""	myelin sheath|bicellular tight junction|basal part of cell|cell adhesion|spermatogenesis|axon ensheathment|integral component of membrane|structural molecule activity|calcium-independent cell-cell adhesion via plasma membrane cell-adhesion molecules|plasma membrane|identical protein binding	\rno04514,rno04530,rno04670,rno05160\""	Cell adhesion molecules (CAMs)|Tight junction|Leukocyte transendothelial migration|Hepatitis C
Cldn2	1.50968	0.181953	0.00220782	0.0139573	Up	\GeneID:300920,Genbank:XM_006234262.3,RGD:1560247\""	claudin 2	\GO:0016021,GO:0016338,GO:0042802,GO:0005198,GO:0005886,GO:0005923\""	integral component of membrane|calcium-independent cell-cell adhesion via plasma membrane cell-adhesion molecules|identical protein binding|structural molecule activity|plasma membrane|bicellular tight junction	\rno04514,rno04530,rno04670,rno05160\""	Cell adhesion molecules (CAMs)|Tight junction|Leukocyte transendothelial migration|Hepatitis C
Cldn5	1.23259	4.96549	4.3982e-07	1.27716e-05	Up	\GeneID:65131,Genbank:NM_031701.2,RGD:68431\""	claudin 5	\GO:0045471,GO:0005923,GO:1903142,GO:0007043,GO:0007179,GO:0016021,GO:0016327,GO:0016328,GO:0016338,GO:0030864,GO:0033270,GO:0042552,GO:0005198,GO:0042802,GO:0005886,GO:0043220,GO:0005911\""	response to ethanol|bicellular tight junction|positive regulation of establishment of endothelial barrier|cell-cell junction assembly|transforming growth factor beta receptor signaling pathway|integral component of membrane|apicolateral plasma membrane|lateral plasma membrane|calcium-independent cell-cell adhesion via plasma membrane cell-adhesion molecules|cortical actin cytoskeleton|paranode re…	\rno04514,rno04530,rno04670,rno05160\""	Cell adhesion molecules (CAMs)|Tight junction|Leukocyte transendothelial migration|Hepatitis C
Clec10a	1.2094	4.27308	7.60919e-10	4.81373e-08	Up	\GeneID:64195,Genbank:NM_022393.2,RGD:621158\""	\C-type lectin domain family 10, member A\""	\GO:0002248,GO:0016021,GO:0030246\""	connective tissue replacement involved in inflammatory response wound healing|integral component of membrane|carbohydrate binding
Clec12b	4.8923	-2.11022	1.03046e-06	2.63686e-05	Up	\GeneID:502900,Genbank:XM_006237092.3,RGD:1560487\""	\C-type lectin domain family 12, member B\""	\GO:0019903,GO:0030246,GO:0030547,GO:0032991,GO:0045953,GO:2000272,GO:0002769,GO:0009897,GO:0016021\""	protein phosphatase binding|carbohydrate binding|receptor inhibitor activity|protein-containing complex|negative regulation of natural killer cell mediated cytotoxicity|negative regulation of signaling receptor activity|natural killer cell inhibitory signaling pathway|external side of plasma membrane|integral component of membrane
Clec1a	1.83031	3.85619	2.4477e-17	1.02688e-14	Up	\GeneID:500337,Genbank:NM_001109253.1,RGD:1566110\""	\C-type lectin domain family 1, member A\""	\GO:0016021,GO:0030246\""	integral component of membrane|carbohydrate binding
Clec2e	1.63171	-1.41427	0.00817885	0.0376951	Up	\GeneID:689853,Genbank:XM_008763336.2,RGD:1587527\""	\C-type lectin domain family 2, member E\""	\GO:0016021,GO:0030246\""	integral component of membrane|carbohydrate binding
Clec3b	-1.5581	4.48892	5.00031e-07	1.41842e-05	Down	\GeneID:100912012,Genbank:XM_003750609.4,RGD:1311031\""	\C-type lectin domain family 3, member B\""	\GO:0030282,GO:0001652,GO:0036143,GO:0005509,GO:0005576,GO:0005615,GO:0071310,GO:0005737,GO:0071560,GO:0008201,GO:0001501,GO:0010756,GO:0001503\""	bone mineralization|granular component|kringle domain binding|calcium ion binding|extracellular region|extracellular space|cellular response to organic substance|cytoplasm|cellular response to transforming growth factor beta stimulus|heparin binding|skeletal system development|positive regulation of plasminogen activation|ossification
Clec4a2	1.65736	-0.735086	0.000113795	0.0013184	Up	\GeneID:297584,Genbank:NM_001005880.1,RGD:1359163\""	\C-type lectin domain family 4, member A2\""	\GO:0016021,GO:0030246\""	integral component of membrane|carbohydrate binding
Clec4b2	2.3893	-2.47435	0.0179002	0.0677861	Up	\GeneID:450222,Genbank:NM_001005896.1,RGD:1359354\""	\C-type lectin domain family 4, member B2\""	\GO:0051281,GO:0005623,GO:0016021,GO:0030246\""	positive regulation of release of sequestered calcium ion into cytosol|cell|integral component of membrane|carbohydrate binding	rno04625	C-type lectin receptor signaling pathway
Clec4d	1.47311	0.890125	0.000950464	0.00717778	Up	\GeneID:362432,Genbank:XM_006237322.3,RGD:1303339\""	\C-type lectin domain family 4, member D\""	\GO:0002292,GO:0005886,GO:0016021,GO:0030246,GO:0034987,GO:0038094,GO:0042742,GO:0002250,GO:0045087\""	T cell differentiation involved in immune response|plasma membrane|integral component of membrane|carbohydrate binding|immunoglobulin receptor binding|Fc-gamma receptor signaling pathway|defense response to bacterium|adaptive immune response|innate immune response	rno04625	C-type lectin receptor signaling pathway
Clic3	-1.80349	-0.595276	0.000378334	0.0034095	Down	\GeneID:296566,Genbank:XM_006233590.3,RGD:1307249\""	chloride intracellular channel 3	\GO:0005254,GO:0005634,GO:0005737,GO:0006749,GO:0006821,GO:0016604,GO:0034707,GO:0034765,GO:0004364,GO:1902476,GO:0005244\""	chloride channel activity|nucleus|cytoplasm|glutathione metabolic process|chloride transport|nuclear body|chloride channel complex|regulation of ion transmembrane transport|glutathione transferase activity|chloride transmembrane transport|voltage-gated ion channel activity
Clpx	1.19461	7.99362	2.51474e-11	2.58601e-09	Up	\GeneID:300786,Genbank:XM_006243250.1,RGD:1304883\""	caseinolytic mitochondrial matrix peptidase chaperone subunit	\GO:0042645,GO:0006508,GO:0004176,GO:0046034,GO:0008150,GO:0005524,GO:0046872,GO:0009368,GO:0051082,GO:0005575,GO:0005654,GO:0005739,GO:0005759,GO:0051603,GO:0009841,GO:0010952,GO:0016504,GO:0005829,GO:0003674,GO:0016887,GO:0030163,GO:0006457\""	mitochondrial nucleoid|proteolysis|ATP-dependent peptidase activity|ATP metabolic process|biological_process|ATP binding|metal ion binding|endopeptidase Clp complex|unfolded protein binding|cellular_component|nucleoplasm|mitochondrion|mitochondrial matrix|proteolysis involved in cellular protein catabolic process|mitochondrial endopeptidase Clp complex|positive regulation of peptidase activity|pe…
Clspn	-1.92009	-1.40251	0.00467751	0.0245292	Down	\GeneID:298534,Genbank:XM_006238864.3,RGD:1309083\""	claspin	\GO:0007095,GO:0010997,GO:0018105,GO:0032147,GO:0033314,GO:0000077,GO:0005654,GO:0005794\""	mitotic G2 DNA damage checkpoint|anaphase-promoting complex binding|peptidyl-serine phosphorylation|activation of protein kinase activity|mitotic DNA replication checkpoint|DNA damage checkpoint|nucleoplasm|Golgi apparatus
Clu	1.08534	7.82401	1.14728e-05	0.000199454	Up	\GeneID:24854,Genbank:NM_053021.2,RGD:3907\""	clusterin	\GO:0051131,GO:0051787,GO:0097193,GO:0051788,GO:0097418,GO:0097440,GO:1902004,GO:0106003,GO:1902230,GO:1902430,GO:1905892,GO:1905895,GO:1902847,GO:1905907,GO:0005576,GO:2000060,GO:0005615,GO:2001244,GO:0005634,GO:0007568,GO:0008284,GO:0009416,GO:0005737,GO:0009611,GO:0009615,GO:0009986,GO:0031012,GO:0010628,GO:0031018,GO:0016020,GO:0031625,GO:0031966,GO:0000902,GO:0032760,GO:0032286,GO:0001540,GO…	chaperone-mediated protein complex assembly|misfolded protein binding|intrinsic apoptotic signaling pathway|response to misfolded protein|neurofibrillary tangle|apical dendrite|positive regulation of amyloid-beta formation|amyloid-beta complex|negative regulation of intrinsic apoptotic signaling pathway in response to DNA damage|negative regulation of amyloid-beta formation|negative regulation of…	rno04610	Complement and coagulation cascades
Cmpk2	-1.10298	2.11498	0.00263622	0.0159015	Down	\GeneID:314004,Genbank:XM_006239938.2,RGD:1305881\""	cytidine/uridine monophosphate kinase 2	\GO:0071222,GO:0004798,GO:0005737,GO:0005739,GO:0006165,GO:0006227,GO:0006233,GO:0006235,GO:0009041,GO:0004127,GO:0009142,GO:0004550,GO:0033862\""	cellular response to lipopolysaccharide|thymidylate kinase activity|cytoplasm|mitochondrion|nucleoside diphosphate phosphorylation|dUDP biosynthetic process|dTDP biosynthetic process|dTTP biosynthetic process|uridylate kinase activity|cytidylate kinase activity|nucleoside triphosphate biosynthetic process|nucleoside diphosphate kinase activity|UMP kinase activity	rno00240	Pyrimidine metabolism
Cndp1	-1.13661	0.542455	0.0052871	0.0270209	Down	\GeneID:307212,Genbank:XM_008772135.2,RGD:1359493\""	carnosine dipeptidase 1	\GO:0008237,GO:0016805,GO:0032268,GO:0046872,GO:0004180,GO:0005829,GO:0006508\""	metallopeptidase activity|dipeptidase activity|regulation of cellular protein metabolic process|metal ion binding|carboxypeptidase activity|cytosol|proteolysis	\rno00330,rno00340,rno00410\""	Arginine and proline metabolism|Histidine metabolism|beta-Alanine metabolism
Cnksr1	1.30873	4.18582	6.7463e-06	0.000127731	Up	\GeneID:298545,Genbank:NM_001039011.1,RGD:1311879\""	connector enhancer of kinase suppressor of Ras 1	\GO:0005938,GO:0007165,GO:0007265,GO:0007266,GO:0008150,GO:0019887,GO:0030674,GO:0003674,GO:0005575,GO:0005886\""	\cell cortex|signal transduction|Ras protein signal transduction|Rho protein signal transduction|biological_process|protein kinase regulator activity|protein binding, bridging|molecular_function|cellular_component|plasma membrane\""
Cnppd1	1.15337	5.4442	4.69205e-07	1.35019e-05	Up	\GeneID:316530,Genbank:NM_199112.1,RGD:735175\""	cyclin Pas1/PHO80 domain containing 1	\GO:0000079,GO:0016021,GO:0019901\""	regulation of cyclin-dependent protein serine/threonine kinase activity|integral component of membrane|protein kinase binding
Cntln	-1.02304	0.995432	0.00344933	0.0194928	Down	\GeneID:679640,Genbank:NM_001114402.1,RGD:1308101\""	centlein	\GO:0005814,GO:0005829,GO:0010457,GO:0019901,GO:0019904,GO:0030674,GO:0033365,GO:0005654,GO:0005737,GO:0005813\""	\centriole|cytosol|centriole-centriole cohesion|protein kinase binding|protein domain specific binding|protein binding, bridging|protein localization to organelle|nucleoplasm|cytoplasm|centrosome\""
Cntn3	-2.19652	-1.95597	0.00198884	0.0129097	Down	\GeneID:54279,Genbank:XM_006236968.3,RGD:3253\""	contactin 3	\GO:0007399,GO:0046658,GO:0098609\""	nervous system development|anchored component of plasma membrane|cell-cell adhesion
Cntnap1	-1.21558	1.12291	1.69138e-05	0.000278288	Down	\GeneID:84008,Genbank:XM_008768124.2,RGD:70902\""	contactin associated protein 1	\GO:0043209,GO:0030424,GO:0007010,GO:0048812,GO:0030913,GO:0007155,GO:0050884,GO:0008076,GO:0016021,GO:0017124,GO:0019227,GO:0031175,GO:0050885,GO:0033010,GO:0022010,GO:0033270,GO:0002175,GO:0071205,GO:0022011,GO:0042552,GO:0005515\""	myelin sheath|axon|cytoskeleton organization|neuron projection morphogenesis|paranodal junction assembly|cell adhesion|neuromuscular process controlling posture|voltage-gated potassium channel complex|integral component of membrane|SH3 domain binding|neuronal action potential propagation|neuron projection development|neuromuscular process controlling balance|paranodal junction|central nervous sys…	rno04514	Cell adhesion molecules (CAMs)
Cntnap2	-1.20483	-1.65104	0.0400829	0.122461	Down	\GeneID:500105,Genbank:XM_008762930.2,RGD:1307076\""	contactin associated protein-like 2	\GO:0044224,GO:0030534,GO:0005886,GO:0044325,GO:0030673,GO:0007612,GO:0045163,GO:0008076,GO:0048812,GO:0009986,GO:0016020,GO:0016021,GO:0031175,GO:0019899,GO:0071109,GO:0033270,GO:0021756,GO:0071205,GO:0035176,GO:0021761,GO:0071625,GO:0042297,GO:0021794,GO:0002020,GO:0097060,GO:0043025,GO:0021987,GO:0005769,GO:0030425,GO:0005794\""	juxtaparanode region of axon|adult behavior|plasma membrane|ion channel binding|axolemma|learning|clustering of voltage-gated potassium channels|voltage-gated potassium channel complex|neuron projection morphogenesis|cell surface|membrane|integral component of membrane|neuron projection development|enzyme binding|superior temporal gyrus development|paranode region of axon|striatum development|pro…	rno04514	Cell adhesion molecules (CAMs)
Col15a1	-1.16691	4.32693	0.0136741	0.0556957	Down	\GeneID:298069,Genbank:NM_001100535.1,RGD:1310820\""	collagen type XV alpha 1 chain	\GO:0005615,GO:0007155,GO:0031012,GO:0005198,GO:0005581,GO:0005604\""	extracellular space|cell adhesion|extracellular matrix|structural molecule activity|collagen trimer|basement membrane	rno04974	Protein digestion and absorption
Col5a3	-1.85064	5.92235	1.20292e-05	0.000206871	Down	\GeneID:60379,Genbank:XM_017595884.1,RGD:70922\""	\collagen, type V, alpha 3\""	\GO:0007160,GO:0008201,GO:0031012,GO:0043394,GO:0005201,GO:0005588\""	cell-matrix adhesion|heparin binding|extracellular matrix|proteoglycan binding|extracellular matrix structural constituent|collagen type V trimer	rno04974	Protein digestion and absorption
Col6a6	-2.08419	5.61988	1.42798e-10	1.13824e-08	Down	\GeneID:315979,Genbank:XM_017596190.1,RGD:1309172\""	\collagen, type VI, alpha 6\""	\GO:0005576,GO:0005578,GO:0031012\""	extracellular region|proteinaceous extracellular matrix|extracellular matrix	\rno04151,rno04512,rno04510,rno04974,rno05165\""	PI3K-Akt signaling pathway|ECM-receptor interaction|Focal adhesion|Protein digestion and absorption|Human papillomavirus infection
Colec11	2.27487	-2.89195	0.0209032	0.0760124	Up	\GeneID:366588,Genbank:XM_006239960.3,RGD:1309678\""	collectin sub-family member 11	\GO:0032502,GO:0048029,GO:0005581,GO:0005615\""	developmental process|monosaccharide binding|collagen trimer|extracellular space	rno04145	Phagosome
Colgalt2	-1.21069	2.70616	0.000763813	0.00605505	Down	\GeneID:289081,Genbank:XM_008769687.2,RGD:1304702\""	collagen beta(1-O)galactosyltransferase 2			\rno00310,rno00514\""	Lysine degradation|Other types of O-glycan biosynthesis
Coro2b	-1.78278	1.1071	5.2894e-06	0.000103847	Down	\GeneID:300768,Genbank:XM_217183.9,RGD:1561953\""	coronin 2B	\GO:0051015,GO:0015629,GO:0016020,GO:0030036\""	actin filament binding|actin cytoskeleton|membrane|actin cytoskeleton organization
Cox7a1	-1.72283	-1.50551	0.00703739	0.0336301	Down	\GeneID:100910772,Genbank:XM_008759235.2,RGD:6496527\""	cytochrome c oxidase subunit 7A1	\GO:0022900,GO:1902600,GO:0004129,GO:0005746,GO:0016021\""	electron transport chain|proton transmembrane transport|cytochrome-c oxidase activity|mitochondrial respiratory chain|integral component of membrane	\rno00190,rno04260,rno04714,rno05010,rno05012,rno05016,rno04932\""	Oxidative phosphorylation|Cardiac muscle contraction|Thermogenesis|Alzheimer's disease|Parkinson's disease|Huntington's disease|Non-alcoholic fatty liver disease (NAFLD)
Cp	1.62882	7.00257	4.21817e-17	1.6011e-14	Up	\GeneID:24268,Genbank:XM_008760859.2,RGD:2387\""	ceruloplasmin (ferroxidase)	\GO:0007584,GO:0004322,GO:0015679,GO:0005507,GO:0030324,GO:0005615,GO:0046658,GO:0046688,GO:0005623,GO:0051087,GO:0006825,GO:0006879,GO:0001889,GO:0055114,GO:0007568\""	response to nutrient|ferroxidase activity|plasma membrane copper ion transport|copper ion binding|lung development|extracellular space|anchored component of plasma membrane|response to copper ion|cell|chaperone binding|copper ion transport|cellular iron ion homeostasis|liver development|oxidation-reduction process|aging	\rno00860,rno04216\""	Porphyrin and chlorophyll metabolism|Ferroptosis
Cpa1	-1.70619	3.65579	2.18655e-05	0.000341409	Down	\GeneID:24269,Genbank:NM_016998.3,RGD:2388\""	carboxypeptidase A1	\GO:0006508,GO:0008238,GO:0008270,GO:0051603,GO:0004181,GO:0005615\""	proteolysis|exopeptidase activity|zinc ion binding|proteolysis involved in cellular protein catabolic process|metallocarboxypeptidase activity|extracellular space	\rno04972,rno04974\""	Pancreatic secretion|Protein digestion and absorption
Cpa2	-1.20354	-1.50703	0.0456635	0.134163	Down	\GeneID:296959,Genbank:NM_001013083.2,RGD:1305563\""	carboxypeptidase A2	\GO:0004181,GO:0005515,GO:0005576,GO:0005615,GO:0006508,GO:0008270,GO:0004180\""	metallocarboxypeptidase activity|protein binding|extracellular region|extracellular space|proteolysis|zinc ion binding|carboxypeptidase activity	\rno04972,rno04974\""	Pancreatic secretion|Protein digestion and absorption
Cpb2	2.32935	-1.51497	0.0218477	0.0784107	Up	\GeneID:113936,Genbank:NM_053617.2,RGD:71035\""	carboxypeptidase B2	\GO:0071333,GO:0004181,GO:0097421,GO:0005615,GO:2000346,GO:0006508,GO:0007596,GO:0008270,GO:0009408,GO:0010757,GO:0042493,GO:0042730,GO:0003331,GO:0004180,GO:0051918\""	cellular response to glucose stimulus|metallocarboxypeptidase activity|liver regeneration|extracellular space|negative regulation of hepatocyte proliferation|proteolysis|blood coagulation|zinc ion binding|response to heat|negative regulation of plasminogen activation|response to drug|fibrinolysis|positive regulation of extracellular matrix constituent secretion|carboxypeptidase activity|negative …	\rno04610,rno04972,rno04974\""	Complement and coagulation cascades|Pancreatic secretion|Protein digestion and absorption
Cplx2	-1.03809	0.650032	0.0152839	0.0605205	Down	\GeneID:116657,Genbank:XM_017600441.1,RGD:70945\""	complexin 2	\GO:0043025,GO:0005829,GO:0043195,GO:0006904,GO:0016079,GO:0017075,GO:0030054,GO:0043303,GO:0030425,GO:0045202,GO:0031201,GO:0046928,GO:0048306,GO:0031915,GO:0000149,GO:0070033,GO:0042629,GO:0005634\""	neuronal cell body|cytosol|terminal bouton|vesicle docking involved in exocytosis|synaptic vesicle exocytosis|syntaxin-1 binding|cell junction|mast cell degranulation|dendrite|synapse|SNARE complex|regulation of neurotransmitter secretion|calcium-dependent protein binding|positive regulation of synaptic plasticity|SNARE binding|synaptobrevin 2-SNAP-25-syntaxin-1a-complexin II complex|mast cell gr…	rno04721	Synaptic vesicle cycle
Cpm	1.19824	1.94397	0.000934308	0.00707987	Up	\GeneID:314855,Genbank:NM_001108098.1,RGD:1310532\""	carboxypeptidase M	\GO:0006518,GO:0008270,GO:0009986,GO:0016485,GO:0004181,GO:0004185,GO:0005615\""	peptide metabolic process|zinc ion binding|cell surface|protein processing|metallocarboxypeptidase activity|serine-type carboxypeptidase activity|extracellular space
Cpne8	2.60805	4.15048	2.68227e-13	4.19223e-11	Up	\GeneID:362988,Genbank:XM_017595001.1,RGD:1307939\""	copine 8
Cps1	2.9424	1.73842	0.00105843	0.00781169	Up	\GeneID:497840,Genbank:NM_017072.2,RGD:2395\""	carbamoyl-phosphate synthase 1	\GO:0004175,GO:0005509,GO:0005524,GO:0005543,GO:0005730,GO:0014075,GO:0005737,GO:0016595,GO:0019433,GO:0005739,GO:0032094,GO:0032496,GO:0032991,GO:0051384,GO:0033762,GO:0051591,GO:0034201,GO:0055081,GO:0042311,GO:0060416,GO:0070365,GO:0070409,GO:0071320,GO:0000050,GO:0071377,GO:0071400,GO:0001889,GO:0071548,GO:0004070,GO:0004087,GO:0004088,GO:0004151,GO:0005743,GO:0006207,GO:0006508,GO:0006526,GO…	endopeptidase activity|calcium ion binding|ATP binding|phospholipid binding|nucleolus|response to amine|cytoplasm|glutamate binding|triglyceride catabolic process|mitochondrion|response to food|response to lipopolysaccharide|protein-containing complex|response to glucocorticoid|response to glucagon|response to cAMP|response to oleic acid|anion homeostasis|vasodilation|response to growth hormone|h…	\rno00910,rno00250,rno00220\""	\Nitrogen metabolism|Alanine, aspartate and glutamate metabolism|Arginine biosynthesis\""
Crb3	-1.64333	0.701587	0.000455611	0.00394962	Down	\GeneID:301112,Genbank:XM_006244303.3,RGD:1565035\""	\crumbs 3, cell polarity complex component\""	\GO:0016021,GO:0017124,GO:0019904,GO:0030054,GO:0032991,GO:0045177,GO:0045197,GO:0072659,GO:0005044,GO:0005886,GO:0007157\""	integral component of membrane|SH3 domain binding|protein domain specific binding|cell junction|protein-containing complex|apical part of cell|establishment or maintenance of epithelial cell apical/basal polarity|protein localization to plasma membrane|scavenger receptor activity|plasma membrane|heterophilic cell-cell adhesion via plasma membrane cell adhesion molecules	\rno04530,rno05165\""	Tight junction|Human papillomavirus infection
Creb3l1	-1.54009	1.81869	1.28248e-05	0.0002189	Down	\GeneID:362165,Genbank:NM_001005562.1,RGD:1359613\""	cAMP responsive element binding protein 3-like 1	\GO:1902236,GO:0035497,GO:0016020,GO:0001228,GO:1990440,GO:0001649,GO:0016021,GO:0044212,GO:0003682,GO:0005634,GO:0030278,GO:0005783,GO:0030968,GO:0046332,GO:0070278,GO:0005789,GO:0000977,GO:0032967,GO:0006366,GO:0001077,GO:0007275\""	\negative regulation of endoplasmic reticulum stress-induced intrinsic apoptotic signaling pathway|cAMP response element binding|membrane|transcriptional activator activity, RNA polymerase II transcription regulatory region sequence-specific DNA binding|positive regulation of transcription from RNA polymerase II promoter in response to endoplasmic reticulum stress|osteoblast differentiation|integ…	\rno04668,rno04024,rno04022,rno04151,rno04152,rno04911,rno04922,rno04915,rno04926,rno04918,rno04916,rno04925,rno04927,rno04261,rno04962,rno04725,rno04728,rno04211,rno04714,rno05203,rno05215,rno05016,rno05030,rno05031,rno05034,rno04931,rno04934,rno05161,rno05165\""	TNF signaling pathway|cAMP signaling pathway|cGMP - PKG signaling pathway|PI3K-Akt signaling pathway|AMPK signaling pathway|Insulin secretion|Glucagon signaling pathway|Estrogen signaling pathway|Relaxin signaling pathway|Thyroid hormone synthesis|Melanogenesis|Aldosterone synthesis and secretion|Cortisol synthesis and secretion|Adrenergic signaling in cardiomyocytes|Vasopressin-regulated water r…
Creb3l3	3.95115	-2.26213	0.00123259	0.00880377	Up	\GeneID:314638,Genbank:NM_001012115.1,RGD:1308152\""	cAMP responsive element binding protein 3-like 3	\GO:0042803,GO:0001228,GO:0045944,GO:0046982,GO:0005634,GO:0005783,GO:0005789,GO:1990440,GO:0006366,GO:0016020,GO:0016021,GO:0030968,GO:0000976,GO:0000977,GO:0035497\""	\protein homodimerization activity|transcriptional activator activity, RNA polymerase II transcription regulatory region sequence-specific DNA binding|positive regulation of transcription by RNA polymerase II|protein heterodimerization activity|nucleus|endoplasmic reticulum|endoplasmic reticulum membrane|positive regulation of transcription from RNA polymerase II promoter in response to endoplasm…	\rno04668,rno04024,rno04022,rno04151,rno04152,rno04911,rno04922,rno04915,rno04926,rno04918,rno04916,rno04925,rno04927,rno04261,rno04962,rno04725,rno04728,rno04211,rno04714,rno05203,rno05215,rno05016,rno05030,rno05031,rno05034,rno04931,rno04934,rno05161,rno05165\""	TNF signaling pathway|cAMP signaling pathway|cGMP - PKG signaling pathway|PI3K-Akt signaling pathway|AMPK signaling pathway|Insulin secretion|Glucagon signaling pathway|Estrogen signaling pathway|Relaxin signaling pathway|Thyroid hormone synthesis|Melanogenesis|Aldosterone synthesis and secretion|Cortisol synthesis and secretion|Adrenergic signaling in cardiomyocytes|Vasopressin-regulated water r…
Creb5	-1.78436	2.88752	1.02477e-08	4.93561e-07	Down	\GeneID:500131,Genbank:XM_017592796.1,RGD:1566107\""	cAMP responsive element binding protein 5	\GO:0005634,GO:0006366,GO:0045444,GO:0045893,GO:0045944,GO:0060612,GO:0001077,GO:0003676,GO:0003700\""	\nucleus|transcription by RNA polymerase II|fat cell differentiation|positive regulation of transcription, DNA-templated|positive regulation of transcription by RNA polymerase II|adipose tissue development|transcriptional activator activity, RNA polymerase II proximal promoter sequence-specific DNA binding|nucleic acid binding|DNA binding transcription factor activity\""	\rno04668,rno04024,rno04022,rno04151,rno04152,rno04911,rno04922,rno04915,rno04926,rno04918,rno04925,rno04927,rno04261,rno04962,rno04725,rno04728,rno04211,rno04714,rno05203,rno05215,rno05016,rno05030,rno05031,rno05034,rno04931,rno04934,rno05161,rno05165\""	TNF signaling pathway|cAMP signaling pathway|cGMP - PKG signaling pathway|PI3K-Akt signaling pathway|AMPK signaling pathway|Insulin secretion|Glucagon signaling pathway|Estrogen signaling pathway|Relaxin signaling pathway|Thyroid hormone synthesis|Aldosterone synthesis and secretion|Cortisol synthesis and secretion|Adrenergic signaling in cardiomyocytes|Vasopressin-regulated water reabsorption|Ch…
Crebrf	1.17087	6.76198	8.37089e-08	3.02605e-06	Up	\GeneID:303016,Genbank:XM_017597237.1,RGD:1310862\""	CREB3 regulatory factor	\GO:0005634,GO:0005737,GO:0006366,GO:0016604,GO:0032388,GO:0034976,GO:0042711,GO:0045732,GO:0045944,GO:0051222,GO:1900102,GO:0000122,GO:1900170,GO:0000977,GO:1902213,GO:0001228\""	\nucleus|cytoplasm|transcription by RNA polymerase II|nuclear body|positive regulation of intracellular transport|response to endoplasmic reticulum stress|maternal behavior|positive regulation of protein catabolic process|positive regulation of transcription by RNA polymerase II|positive regulation of protein transport|negative regulation of endoplasmic reticulum unfolded protein response|negativ…
Creg1	1.49549	5.6102	1.13684e-10	9.39041e-09	Up	\GeneID:289185,Genbank:XM_008769625.2,RGD:1306804\""	cellular repressor of E1A-stimulated genes 1	\GO:0008134,GO:0048037,GO:0005615,GO:0005667,GO:0006355\""	\transcription factor binding|cofactor binding|extracellular space|transcription factor complex|regulation of transcription, DNA-templated\""
Crem	1.2436	5.60134	0.00541717	0.0274946	Up	\GeneID:25620,Genbank:NM_001110860.2,RGD:2402\""	cAMP responsive element modulator	\GO:0042752,GO:0006355,GO:0001046,GO:0045892,GO:0001228,GO:0045944,GO:0003677,GO:0048384,GO:0003700,GO:0005634,GO:0006631,GO:0051591,GO:0006687,GO:0005667,GO:0007283,GO:0007623,GO:0005737,GO:0000122,GO:0019933,GO:0006006,GO:0000977,GO:0032922,GO:0006351\""	\regulation of circadian rhythm|regulation of transcription, DNA-templated|core promoter sequence-specific DNA binding|negative regulation of transcription, DNA-templated|transcriptional activator activity, RNA polymerase II transcription regulatory region sequence-specific DNA binding|positive regulation of transcription by RNA polymerase II|DNA binding|retinoic acid receptor signaling pathway|D…	\rno04261,rno05166\""	Adrenergic signaling in cardiomyocytes|HTLV-I infection
Crip1	-1.43193	4.3871	3.71191e-08	1.50573e-06	Down	\GeneID:691657,Genbank:NM_001134933.2,RGD:1597237\""	cysteine rich protein 1	\GO:0042277,GO:0005737,GO:0006955,GO:0060741,GO:0008270,GO:0008301,GO:0071236,GO:0008630,GO:0071493,GO:0010033,GO:0010043,GO:0003680,GO:0010468\""	\peptide binding|cytoplasm|immune response|prostate gland stromal morphogenesis|zinc ion binding|DNA binding, bending|cellular response to antibiotic|intrinsic apoptotic signaling pathway in response to DNA damage|cellular response to UV-B|response to organic substance|response to zinc ion|AT DNA binding|regulation of gene expression\""
Crp	2.7598	1.73823	0.000339259	0.0031299	Up	\GeneID:25419,Genbank:NM_017096.3,RGD:2411\""	\C-reactive protein, pentraxin-related\""	\GO:0006958,GO:0007568,GO:0009314,GO:0010288,GO:0010628,GO:0010745,GO:0042060,GO:0010888,GO:0042802,GO:0010988,GO:0042803,GO:0015485,GO:0044793,GO:0045087,GO:0045429,GO:0045471,GO:0046790,GO:0050750,GO:0051258,GO:0001666,GO:0001849,GO:0005509,GO:0005515,GO:0005615,GO:0006953,GO:0016021,GO:0030169,GO:0030175,GO:0030426,GO:0032355,GO:0071277,GO:0032929,GO:0071354,GO:0032930,GO:0071732,GO:0033574,GO…	\complement activation, classical pathway|aging|response to radiation|response to lead ion|positive regulation of gene expression|negative regulation of macrophage derived foam cell differentiation|wound healing|negative regulation of lipid storage|identical protein binding|regulation of low-density lipoprotein particle clearance|protein homodimerization activity|cholesterol binding|negative regu…
Cryz	-1.10295	2.24361	0.000201061	0.00209497	Down	\GeneID:362061,Genbank:XM_006233520.3,RGD:1311639\""	crystallin zeta	\GO:0070402,GO:0003730,GO:0003960,GO:0005829,GO:0070404,GO:0008150,GO:0008270,GO:0042178,GO:0051289,GO:0055114\""	NADPH binding|mRNA 3'-UTR binding|NADPH:quinone reductase activity|cytosol|NADH binding|biological_process|zinc ion binding|xenobiotic catabolic process|protein homotetramerization|oxidation-reduction process
Csf2rb	2.2235	3.87496	8.59276e-09	4.25422e-07	Up	\GeneID:171081,Genbank:NM_133555.1,RGD:620189\""	colony stimulating factor 2 receptor beta common subunit	\GO:0005886,GO:0016021,GO:0019221,GO:0032496,GO:0003674,GO:0004896,GO:0005575\""	plasma membrane|integral component of membrane|cytokine-mediated signaling pathway|response to lipopolysaccharide|molecular_function|cytokine receptor activity|cellular_component	\rno04630,rno04060,rno04210,rno05200\""	Jak-STAT signaling pathway|Cytokine-cytokine receptor interaction|Apoptosis|Pathways in cancer
Csf3r	2.52189	1.43093	0.000126352	0.00143469	Up	\GeneID:298518,Genbank:XM_017593288.1,RGD:1309114\""	colony stimulating factor 3 receptor	\GO:0016021,GO:0019221,GO:0030593,GO:0045637,GO:0051916,GO:0097186,GO:0003674,GO:0004896,GO:0005575\""	integral component of membrane|cytokine-mediated signaling pathway|neutrophil chemotaxis|regulation of myeloid cell differentiation|granulocyte colony-stimulating factor binding|amelogenesis|molecular_function|cytokine receptor activity|cellular_component	\rno04630,rno04151,rno04060,rno04640,rno05200\""	Jak-STAT signaling pathway|PI3K-Akt signaling pathway|Cytokine-cytokine receptor interaction|Hematopoietic cell lineage|Pathways in cancer
Csrp3	1.58364	6.4183	0.000187588	0.00199236	Up	\GeneID:117505,Genbank:XM_006229237.2,RGD:71092\""	cysteine and glycine rich protein 3	\GO:0005856,GO:0006351,GO:0006874,GO:0007517,GO:0008307,GO:0042805,GO:0010831,GO:0043426,GO:0030018,GO:0045662,GO:0045663,GO:0045944,GO:0046872,GO:0048738,GO:0051091,GO:0001974,GO:0002026,GO:0003300,GO:0003779,GO:0005515,GO:0005634,GO:0005737,GO:0031433,GO:0033365,GO:0035995,GO:0055003,GO:0042802,GO:0060048,GO:0061629,GO:1903919,GO:1903920\""	\cytoskeleton|transcription, DNA-templated|cellular calcium ion homeostasis|muscle organ development|structural constituent of muscle|actinin binding|positive regulation of myotube differentiation|MRF binding|Z disc|negative regulation of myoblast differentiation|positive regulation of myoblast differentiation|positive regulation of transcription by RNA polymerase II|metal ion binding|cardiac mus…
Cst7	1.18422	0.553807	0.00107165	0.0078729	Up	\GeneID:296257,Genbank:XM_006235213.3,RGD:1309154\""	cystatin F	\GO:2000117,GO:0002020,GO:0004869,GO:0005615\""	negative regulation of cysteine-type endopeptidase activity|protease binding|cysteine-type endopeptidase inhibitor activity|extracellular space
Ctdspl	1.54367	4.40198	1.40369e-08	6.53865e-07	Up	\GeneID:301056,Genbank:NM_001106865.1,RGD:1304841\""	CTD small phosphatase like	\GO:0008420,GO:2000134,GO:0001933,GO:0004721,GO:0006470\""	CTD phosphatase activity|negative regulation of G1/S transition of mitotic cell cycle|negative regulation of protein phosphorylation|phosphoprotein phosphatase activity|protein dephosphorylation
Ctgf	1.02644	5.86984	6.495e-05	0.000822425	Up	\GeneID:64032,Genbank:NM_022266.2,RGD:621392\""	connective tissue growth factor	\GO:0005178,GO:0005520,GO:0005576,GO:0005578,GO:0005615,GO:0008201,GO:0005801,GO:0005829,GO:0008284,GO:0008543,GO:0009749,GO:0010469,GO:0035988,GO:0010628,GO:0043200,GO:0010629,GO:0043280,GO:0010942,GO:0043434,GO:0045597,GO:0046330,GO:0048471,GO:0001502,GO:0072593,GO:0050867,GO:0001503,GO:0051385,GO:0001525,GO:0051496,GO:0001558,GO:0001894,GO:0001934,GO:0001968,GO:0005938,GO:0007155,GO:0007160,GO…	integrin binding|insulin-like growth factor binding|extracellular region|proteinaceous extracellular matrix|extracellular space|heparin binding|cis-Golgi network|cytosol|positive regulation of cell proliferation|fibroblast growth factor receptor signaling pathway|response to glucose|regulation of signaling receptor activity|chondrocyte proliferation|positive regulation of gene expression|response…	\rno04390,rno04371\""	Hippo signaling pathway|Apelin signaling pathway
Cth	1.77103	0.267403	1.02318e-05	0.000180238	Up	\GeneID:24962,Genbank:XM_006233536.3,RGD:2443\""	cystathionine gamma-lyase	\GO:0005829,GO:0006749,GO:0008285,GO:0018272,GO:0019343,GO:0043066,GO:0019344,GO:0043123,GO:0044524,GO:0044540,GO:2001234,GO:0050667,GO:0051092,GO:0003824,GO:0003962,GO:0004121,GO:0004123,GO:0005516,GO:0005575,GO:0005737,GO:0019346,GO:0030170,GO:0051289,GO:0030308,GO:0070814,GO:0042802,GO:0071266,GO:0080146,GO:0098606,GO:0098607,GO:1904831,GO:1990830\""	cytosol|glutathione metabolic process|negative regulation of cell proliferation|protein-pyridoxal-5-phosphate linkage via peptidyl-N6-pyridoxal phosphate-L-lysine|cysteine biosynthetic process via cystathionine|negative regulation of apoptotic process|cysteine biosynthetic process|positive regulation of I-kappaB kinase/NF-kappaB signaling|protein sulfhydration|L-cystine L-cysteine-lyase (deaminat…	\rno00260,rno00270,rno00450\""	\Glycine, serine and threonine metabolism|Cysteine and methionine metabolism|Selenocompound metabolism\""
Ctsl	2.3423	8.81542	1.24061e-14	2.82541e-12	Up	\GeneID:25697,Genbank:NM_013156.2,RGD:2448\""	cathepsin L	\GO:0005634,GO:0005730,GO:0005737,GO:0005764,GO:0005773,GO:0014070,GO:0005902,GO:0016485,GO:0006508,GO:0016540,GO:0016807,GO:0021675,GO:0030141,GO:0030574,GO:0048102,GO:0030984,GO:0051384,GO:0031069,GO:0051603,GO:0031410,GO:0060008,GO:0060441,GO:0097067,GO:0001968,GO:0097655,GO:0002250,GO:1990834,GO:0004177,GO:2000249,GO:0004197,GO:0005518,GO:0005615,GO:0007154,GO:0007283,GO:0008234,GO:0008584,GO…	nucleus|nucleolus|cytoplasm|lysosome|vacuole|response to organic cyclic compound|microvillus|protein processing|proteolysis|protein autoprocessing|cysteine-type carboxypeptidase activity|nerve development|secretory granule|collagen catabolic process|autophagic cell death|kininogen binding|response to glucocorticoid|hair follicle morphogenesis|proteolysis involved in cellular protein catabolic pro…	\rno04145,rno04142,rno04140,rno04210,rno04612,rno05205,rno05323,rno05418\""	Phagosome|Lysosome|Autophagy - animal|Apoptosis|Antigen processing and presentation|Proteoglycans in cancer|Rheumatoid arthritis|Fluid shear stress and atherosclerosis
Ctss	1.09723	3.80176	6.55486e-06	0.000124997	Up	\GeneID:50654,Genbank:NM_017320.1,RGD:621513\""	cathepsin S	\GO:0005518,GO:0005576,GO:0005615,GO:0005764,GO:0030574,GO:0034769,GO:0006508,GO:0043231,GO:0043236,GO:2001259,GO:0043394,GO:0001656,GO:0001968,GO:0002250,GO:0004197,GO:0004252,GO:0006955,GO:0008233,GO:0008234,GO:0009986,GO:0010447,GO:0016020,GO:0045453,GO:0016485,GO:0048002,GO:0019882,GO:0050729,GO:0051603,GO:0051930,GO:0097067\""	collagen binding|extracellular region|extracellular space|lysosome|collagen catabolic process|basement membrane disassembly|proteolysis|intracellular membrane-bounded organelle|laminin binding|positive regulation of cation channel activity|proteoglycan binding|metanephros development|fibronectin binding|adaptive immune response|cysteine-type endopeptidase activity|serine-type endopeptidase activi…	\rno04145,rno04142,rno04210,rno04612,rno05152\""	Phagosome|Lysosome|Apoptosis|Antigen processing and presentation|Tuberculosis
Ctxn3	2.14458	0.712205	0.00101195	0.00753855	Up	\GeneID:100188934,Genbank:XM_017600801.1,RGD:2300148\""	cortexin 3	GO:0016021	integral component of membrane
Cxcl10	-1.28807	0.564868	0.0269758	0.0913831	Down	\GeneID:245920,Genbank:NM_139089.1,RGD:620209\""	C-X-C motif chemokine ligand 10	\GO:0006935,GO:0006954,GO:0006955,GO:0007186,GO:0010819,GO:0008009,GO:0010996,GO:0016525,GO:0030335,GO:0030816,GO:0032496,GO:0048248,GO:0051281,GO:0033280,GO:0034605,GO:0051607,GO:0070098,GO:0071222,GO:0002690,GO:0090026,GO:1901509,GO:0005125,GO:1901740,GO:0005576,GO:0005615,GO:0008201,GO:0008284,GO:0009409,GO:0009615,GO:0009897,GO:0010332,GO:0042118,GO:0010469,GO:0042127,GO:0010818,GO:0043950,GO…	chemotaxis|inflammatory response|immune response|G-protein coupled receptor signaling pathway|regulation of T cell chemotaxis|chemokine activity|response to auditory stimulus|negative regulation of angiogenesis|positive regulation of cell migration|positive regulation of cAMP metabolic process|response to lipopolysaccharide|CXCR3 chemokine receptor binding|positive regulation of release of seques…	\rno04668,rno04060,rno04620,rno04622,rno04623,rno04657,rno04062,rno05164\""	TNF signaling pathway|Cytokine-cytokine receptor interaction|Toll-like receptor signaling pathway|RIG-I-like receptor signaling pathway|Cytosolic DNA-sensing pathway|IL-17 signaling pathway|Chemokine signaling pathway|Influenza A
Cxcl11	2.20048	-1.49423	0.0019605	0.0127725	Up	\GeneID:305236,Genbank:NM_182952.2,RGD:727827\""	C-X-C motif chemokine ligand 11	\GO:0051281,GO:0030816,GO:0006935,GO:0070098,GO:0032496,GO:0006954,GO:0042127,GO:0006955,GO:0007186,GO:0008009,GO:0042379,GO:0008201,GO:0043950,GO:0010469,GO:0045236,GO:0010818,GO:0002690,GO:0048248,GO:0005615,GO:0016021,GO:0005623\""	positive regulation of release of sequestered calcium ion into cytosol|positive regulation of cAMP metabolic process|chemotaxis|chemokine-mediated signaling pathway|response to lipopolysaccharide|inflammatory response|regulation of cell proliferation|immune response|G-protein coupled receptor signaling pathway|chemokine activity|chemokine receptor binding|heparin binding|positive regulation of cA…	\rno04060,rno04620,rno04062\""	Cytokine-cytokine receptor interaction|Toll-like receptor signaling pathway|Chemokine signaling pathway
Cxcl12	-1.80177	5.92717	5.99815e-14	1.21041e-11	Down	\GeneID:24772,Genbank:NM_001033883.1,RGD:3651\""	C-X-C motif chemokine ligand 12	\GO:0005886,GO:0006952,GO:0006955,GO:0007281,GO:0007411,GO:0007420,GO:0022029,GO:0008009,GO:0030334,GO:0030335,GO:0031100,GO:0033603,GO:0050930,GO:0033622,GO:0050965,GO:0050966,GO:0042056,GO:0051924,GO:0060326,GO:0070098,GO:0001569,GO:0001666,GO:0071542,GO:0001667,GO:0090026,GO:0001764,GO:0001938,GO:0005178,GO:0005615,GO:0005737,GO:0008045,GO:0008284,GO:0008344,GO:0008354,GO:0009314,GO:0009408,GO…	plasma membrane|defense response|immune response|germ cell development|axon guidance|brain development|telencephalon cell migration|chemokine activity|regulation of cell migration|positive regulation of cell migration|animal organ regeneration|positive regulation of dopamine secretion|induction of positive chemotaxis|integrin activation|detection of temperature stimulus involved in sensory percep…	\rno04064,rno04060,rno04670,rno04672,rno04062,rno04360,rno05200,rno05323\""	NF-kappa B signaling pathway|Cytokine-cytokine receptor interaction|Leukocyte transendothelial migration|Intestinal immune network for IgA production|Chemokine signaling pathway|Axon guidance|Pathways in cancer|Rheumatoid arthritis
Cxcl13	-2.16305	0.252191	0.0015838	0.0107947	Down	\GeneID:498335,Genbank:XM_006250710.3,RGD:1564256\""	C-X-C motif chemokine ligand 13	\GO:0070098,GO:0035768,GO:0010820,GO:0005615,GO:0090630,GO:0035769,GO:0017134,GO:2000545,GO:0042127,GO:0031724,GO:0005623,GO:0042742,GO:0006954,GO:0006955,GO:0007166,GO:0007186,GO:0031735,GO:0007204,GO:0045236,GO:0032496,GO:0007267,GO:0046982,GO:0033625,GO:0008009,GO:0048018,GO:0033634,GO:0002518,GO:0048248,GO:0035754,GO:0008201,GO:0002690,GO:0048535,GO:0010469,GO:0005576\""	chemokine-mediated signaling pathway|endothelial cell chemotaxis to fibroblast growth factor|positive regulation of T cell chemotaxis|extracellular space|activation of GTPase activity|B cell chemotaxis across high endothelial venule|fibroblast growth factor binding|negative regulation of endothelial cell chemotaxis to fibroblast growth factor|regulation of cell proliferation|CXCR5 chemokine recep…	\rno04060,rno04062\""	Cytokine-cytokine receptor interaction|Chemokine signaling pathway
Cxcl14	1.1809	4.54634	1.12181e-09	6.85205e-08	Up	\GeneID:306748,Genbank:NM_001013137.2,RGD:1307406\""	C-X-C motif chemokine ligand 14	\GO:0006955,GO:0007267,GO:0008009,GO:0045662,GO:0048839,GO:0060326,GO:2000503,GO:0005576,GO:0005794\""	immune response|cell-cell signaling|chemokine activity|negative regulation of myoblast differentiation|inner ear development|cell chemotaxis|positive regulation of natural killer cell chemotaxis|extracellular region|Golgi apparatus	\rno04060,rno04062\""	Cytokine-cytokine receptor interaction|Chemokine signaling pathway
Cxcl3	-3.32744	-1.45711	0.0026615	0.0159991	Down	\GeneID:171551,Genbank:NM_138522.1,RGD:621812\""	chemokine (C-X-C motif) ligand 3	\GO:0030593,GO:0005615,GO:0032496,GO:0005623,GO:0006954,GO:0006955,GO:0007186,GO:0007204,GO:0042127,GO:0008009,GO:0045236,GO:0070098,GO:0071222,GO:0010469,GO:0002690,GO:0090023\""	neutrophil chemotaxis|extracellular space|response to lipopolysaccharide|cell|inflammatory response|immune response|G-protein coupled receptor signaling pathway|positive regulation of cytosolic calcium ion concentration|regulation of cell proliferation|chemokine activity|CXCR chemokine receptor binding|chemokine-mediated signaling pathway|cellular response to lipopolysaccharide|regulation of sign…	\rno04668,rno04060,rno04621,rno04657,rno04062,rno05132,rno05134,rno05167\""	TNF signaling pathway|Cytokine-cytokine receptor interaction|NOD-like receptor signaling pathway|IL-17 signaling pathway|Chemokine signaling pathway|Salmonella infection|Legionellosis|Kaposi's sarcoma-associated herpesvirus infection
Cxcr2	1.49073	0.101275	0.000645783	0.00528309	Up	\GeneID:29385,Genbank:XM_008767213.2,RGD:2906\""	C-X-C motif chemokine receptor 2	\GO:0006935,GO:0006968,GO:0007165,GO:0007166,GO:0007186,GO:0007200,GO:0031623,GO:0007204,GO:0033030,GO:0008284,GO:0038112,GO:0009986,GO:0042119,GO:0042629,GO:0043066,GO:0043117,GO:0045766,GO:0070098,GO:0002438,GO:0002690,GO:0003674,GO:0004871,GO:0004918,GO:0004950,GO:0005575,GO:0005622,GO:0005886,GO:0010666,GO:0016020,GO:0016021,GO:0016494,GO:0019959,GO:0072173,GO:0030593,GO:0090023,GO:0030901\""	chemotaxis|cellular defense response|signal transduction|cell surface receptor signaling pathway|G-protein coupled receptor signaling pathway|phospholipase C-activating G-protein coupled receptor signaling pathway|receptor internalization|positive regulation of cytosolic calcium ion concentration|negative regulation of neutrophil apoptotic process|positive regulation of cell proliferation|interle…	\rno04072,rno04060,rno04144,rno04062\""	Phospholipase D signaling pathway|Cytokine-cytokine receptor interaction|Endocytosis|Chemokine signaling pathway
Cxcr5	2.04118	0.922464	2.36559e-07	7.43833e-06	Up	\GeneID:29363,Genbank:XM_006242901.3,RGD:62010\""	C-X-C motif chemokine receptor 5	\GO:0009897,GO:0016021,GO:0016494,GO:0030595,GO:0032467,GO:0042113,GO:0048535,GO:0070098,GO:0006955,GO:0007186\""	external side of plasma membrane|integral component of membrane|C-X-C chemokine receptor activity|leukocyte chemotaxis|positive regulation of cytokinesis|B cell activation|lymph node development|chemokine-mediated signaling pathway|immune response|G-protein coupled receptor signaling pathway	\rno04060,rno04062\""	Cytokine-cytokine receptor interaction|Chemokine signaling pathway
Cyb5r2	-1.15711	-0.772421	0.015315	0.0605582	Down	\GeneID:365345,Genbank:XM_008759778.2,RGD:1308421\""	cytochrome b5 reductase 2	\GO:0005739,GO:0016020,GO:0016126,GO:0016491,GO:0055114,GO:0071949,GO:0004128\""	\mitochondrion|membrane|sterol biosynthetic process|oxidoreductase activity|oxidation-reduction process|FAD binding|cytochrome-b5 reductase activity, acting on NAD(P)H\""	rno00520	Amino sugar and nucleotide sugar metabolism
Cygb	1.0539	4.69277	2.36891e-09	1.36336e-07	Up	\GeneID:170520,Genbank:NM_130744.2,RGD:69415\""	cytoglobin	\GO:0043005,GO:0005344,GO:0043025,GO:0005506,GO:0047888,GO:0005737,GO:0006979,GO:0010764,GO:0015671,GO:0098869,GO:0016607,GO:2000490,GO:0019395,GO:0019825,GO:0001666,GO:0020037,GO:0004096,GO:0032966,GO:0004601\""	neuron projection|oxygen carrier activity|neuronal cell body|iron ion binding|fatty acid peroxidase activity|cytoplasm|response to oxidative stress|negative regulation of fibroblast migration|oxygen transport|cellular oxidant detoxification|nuclear speck|negative regulation of hepatic stellate cell activation|fatty acid oxidation|oxygen binding|response to hypoxia|heme binding|catalase activity|n…
Cyp11a1	-3.5951	-2.41026	0.000103749	0.00121794	Down	\GeneID:29680,Genbank:NM_017286.3,RGD:69325\""	\cytochrome P450, family 11, subfamily a, polypeptide 1\""	\GO:0006700,GO:0006704,GO:0007584,GO:0007617,GO:0008203,GO:0014070,GO:0015485,GO:0016709,GO:0008386,GO:0017085,GO:0018879,GO:0018894,GO:0018958,GO:0034650,GO:0018963,GO:0034698,GO:0020037,GO:0042493,GO:0042542,GO:0043200,GO:0043204,GO:0043231,GO:0005506,GO:0060135,GO:0043279,GO:0005739,GO:0060992,GO:0043434,GO:0061370,GO:0043627,GO:0005743,GO:0071222,GO:0071236,GO:0006082,GO:0071276,GO:0006694,GO…	\C21-steroid hormone biosynthetic process|glucocorticoid biosynthetic process|response to nutrient|mating behavior|cholesterol metabolic process|response to organic cyclic compound|cholesterol binding|oxidoreductase activity, acting on paired donors, with incorporation or reduction of molecular oxygen, NAD(P)H as one donor, and incorporation of one atom of oxygen|cholesterol monooxygenase (side-c…	\rno00140,rno04913,rno04925,rno04927,rno04934\""	Steroid hormone biosynthesis|Ovarian Steroidogenesis|Aldosterone synthesis and secretion|Cortisol synthesis and secretion|Cushing's syndrome
Cyp1a1	2.7681	0.974412	0.000453226	0.00393322	Up	\GeneID:24296,Genbank:XM_006243150.2,RGD:2458\""	\cytochrome P450, family 1, subfamily a, polypeptide 1\""	\GO:0005737,GO:0005739,GO:0005789,GO:0006778,GO:0007568,GO:0008202,GO:0008283,GO:0016491,GO:0008395,GO:0009308,GO:0009404,GO:0016679,GO:0016711,GO:0016712,GO:0017143,GO:0033189,GO:0017144,GO:0035902,GO:0018894,GO:0042493,GO:0042904,GO:0043010,GO:0043231,GO:0001666,GO:0071407,GO:0046483,GO:0001889,GO:0101020,GO:0046677,GO:0002933,GO:1900087,GO:0046685,GO:0003824,GO:0004497,GO:0005506,GO:0005515,GO…	\cytoplasm|mitochondrion|endoplasmic reticulum membrane|porphyrin-containing compound metabolic process|aging|steroid metabolic process|cell proliferation|oxidoreductase activity|steroid hydroxylase activity|amine metabolic process|toxin metabolic process|oxidoreductase activity, acting on diphenols and related substances as donors|flavonoid 3'-monooxygenase activity|oxidoreductase activity, acti…	\rno00140,rno00380,rno00830,rno00980,rno04913,rno05204\""	Steroid hormone biosynthesis|Tryptophan metabolism|Retinol metabolism|Metabolism of xenobiotics by cytochrome P450|Ovarian Steroidogenesis|Chemical carcinogenesis
Cyp1a2	1.96777	-1.59657	0.0460498	0.134801	Up	\GeneID:24297,Genbank:NM_012541.3,RGD:2459\""	\cytochrome P450, family 1, subfamily a, polypeptide 2\""	\GO:0009403,GO:0009404,GO:0009791,GO:0009820,GO:0010033,GO:0010468,GO:0014070,GO:0032496,GO:0016098,GO:0032787,GO:0016491,GO:0034875,GO:0016712,GO:0035902,GO:0042493,GO:0042737,GO:0042738,GO:0043231,GO:0004497,GO:0005506,GO:0005789,GO:0006706,GO:0006725,GO:0006778,GO:0006805,GO:0017144,GO:0018894,GO:0019899,GO:0020037,GO:0030324,GO:0045333,GO:0031090,GO:0046483,GO:0032355,GO:0050665,GO:0032451,GO…	\toxin biosynthetic process|toxin metabolic process|post-embryonic development|alkaloid metabolic process|response to organic substance|regulation of gene expression|response to organic cyclic compound|response to lipopolysaccharide|monoterpenoid metabolic process|monocarboxylic acid metabolic process|oxidoreductase activity|caffeine oxidase activity|oxidoreductase activity, acting on paired dono…	\rno00140,rno00591,rno00380,rno00830,rno00232,rno00980,rno00982,rno05204\""	Steroid hormone biosynthesis|Linoleic acid metabolism|Tryptophan metabolism|Retinol metabolism|Caffeine metabolism|Metabolism of xenobiotics by cytochrome P450|Drug metabolism - cytochrome P450|Chemical carcinogenesis
Cyp1b1	1.26268	4.78128	6.19514e-10	4.01475e-08	Up	\GeneID:25426,Genbank:XM_017594045.1,RGD:2460\""	\cytochrome P450, family 1, subfamily b, polypeptide 1\""	\GO:0048514,GO:0048545,GO:0055114,GO:0061298,GO:0061304,GO:0071603,GO:0061548,GO:0070301,GO:0071680,GO:2000377,GO:2000379,GO:2000573,GO:0005506,GO:0005634,GO:0005739,GO:0005789,GO:0006304,GO:0008202,GO:0006725,GO:0008210,GO:0008285,GO:0010575,GO:0014070,GO:0014911,GO:0008584,GO:0016021,GO:0016491,GO:0016705,GO:0016712,GO:0001525,GO:0030336,GO:0018894,GO:0002930,GO:0031090,GO:0019369,GO:0032088,GO…	\blood vessel morphogenesis|response to steroid hormone|oxidation-reduction process|retina vasculature development in camera-type eye|retinal blood vessel morphogenesis|endothelial cell-cell adhesion|ganglion development|cellular response to hydrogen peroxide|response to indole-3-methanol|regulation of reactive oxygen species metabolic process|positive regulation of reactive oxygen species metabo…	\rno00140,rno00380,rno00980,rno04913,rno05206,rno05204\""	Steroid hormone biosynthesis|Tryptophan metabolism|Metabolism of xenobiotics by cytochrome P450|Ovarian Steroidogenesis|MicroRNAs in cancer|Chemical carcinogenesis
Cyp21a1	2.48745	-2.78726	0.011524	0.0491217	Up	\GeneID:24298,Genbank:XM_006255907.2,RGD:2461\""	\cytochrome P450, family 21, subfamily a, polypeptide 1\""	\GO:0005506,GO:0005789,GO:0006700,GO:0006705,GO:0016705,GO:0020037,GO:0031090,GO:0042448,GO:0046677,GO:0055114,GO:0071375,GO:0004497,GO:0004509,GO:0005496\""	\iron ion binding|endoplasmic reticulum membrane|C21-steroid hormone biosynthetic process|mineralocorticoid biosynthetic process|oxidoreductase activity, acting on paired donors, with incorporation or reduction of molecular oxygen|heme binding|organelle membrane|progesterone metabolic process|response to antibiotic|oxidation-reduction process|cellular response to peptide hormone stimulus|monooxyg…	\rno00140,rno04925,rno04927,rno04934\""	Steroid hormone biosynthesis|Aldosterone synthesis and secretion|Cortisol synthesis and secretion|Cushing's syndrome
Cyp27b1	1.91795	-0.90188	0.00656238	0.0318956	Up	\GeneID:114700,Genbank:XM_008765374.1,RGD:69192\""	\cytochrome P450, family 27, subfamily b, polypeptide 1\""	\GO:0007595,GO:0008285,GO:0010956,GO:0010980,GO:0016705,GO:0020037,GO:0030282,GO:0042369,GO:0030308,GO:0030500,GO:0042493,GO:0031966,GO:0043434,GO:0043627,GO:0045618,GO:0046688,GO:0046697,GO:0051591,GO:0051592,GO:0004497,GO:0004498,GO:0005506,GO:0005737,GO:0005739,GO:0006816,GO:0007568,GO:0032496,GO:0032868,GO:0033280,GO:0034341,GO:0034695,GO:0036378,GO:0055074,GO:0042359,GO:0055114,GO:0070314,GO…	\lactation|negative regulation of cell proliferation|negative regulation of calcidiol 1-monooxygenase activity|positive regulation of vitamin D 24-hydroxylase activity|oxidoreductase activity, acting on paired donors, with incorporation or reduction of molecular oxygen|heme binding|bone mineralization|vitamin D catabolic process|negative regulation of cell growth|regulation of bone mineralization…	\rno00100,rno05152\""	Steroid biosynthesis|Tuberculosis
Cyp2a1	2.75537	-2.10412	0.00962759	0.0428125	Up	\GeneID:24894,Genbank:XM_008759106.1,RGD:2463\""	\cytochrome P450, family 2, subfamily a, polypeptide 1\""	\GO:0020037,GO:0006082,GO:0031090,GO:0006805,GO:0042738,GO:0008392,GO:0008395,GO:0009804,GO:0043231,GO:0016021,GO:0016491,GO:0055114,GO:0016712,GO:0005506,GO:0070330,GO:0019373,GO:0005737,GO:0005789\""	\heme binding|organic acid metabolic process|organelle membrane|xenobiotic metabolic process|exogenous drug catabolic process|arachidonic acid epoxygenase activity|steroid hydroxylase activity|coumarin metabolic process|intracellular membrane-bounded organelle|integral component of membrane|oxidoreductase activity|oxidation-reduction process|oxidoreductase activity, acting on paired donors, with …	rno00830	Retinol metabolism
Cyp2ab1	-1.97868	-2.4601	0.0202009	0.0740017	Down	\GeneID:679979,Genbank:XM_017598186.1,RGD:1586963\""	\cytochrome P450, family 2, subfamily ab, polypeptide 1\""	\GO:0006805,GO:0008395,GO:0016705,GO:0016712,GO:0020037,GO:0042738,GO:0043231,GO:0055114,GO:0005506,GO:0005737,GO:0006082\""	\xenobiotic metabolic process|steroid hydroxylase activity|oxidoreductase activity, acting on paired donors, with incorporation or reduction of molecular oxygen|oxidoreductase activity, acting on paired donors, with incorporation or reduction of molecular oxygen, reduced flavin or flavoprotein as one donor, and incorporation of one atom of oxygen|heme binding|exogenous drug catabolic process|intr…
Cyp2b1	5.52404	0.486655	2.64297e-05	0.000397433	Up	\GeneID:24300,Genbank:XM_008765491.1,RGD:2466\""	\cytochrome P450, family 2, subfamily b, polypeptide 1\""	\GO:0055114,GO:0020037,GO:0006082,GO:0070330,GO:0031090,GO:0006805,GO:0032868,GO:0008392,GO:0008395,GO:0010038,GO:0010477,GO:0042493,GO:0014070,GO:0042738,GO:0016712,GO:0043231,GO:0017144,GO:0005506,GO:0051592,GO:0019373,GO:0005737,GO:0005789\""	\oxidation-reduction process|heme binding|organic acid metabolic process|aromatase activity|organelle membrane|xenobiotic metabolic process|response to insulin|arachidonic acid epoxygenase activity|steroid hydroxylase activity|response to metal ion|response to sulfur dioxide|response to drug|response to organic cyclic compound|exogenous drug catabolic process|oxidoreductase activity, acting on pa…	\rno00140,rno00590,rno00830,rno05204\""	Steroid hormone biosynthesis|Arachidonic acid metabolism|Retinol metabolism|Chemical carcinogenesis
Cyp2b2	6.15314	-1.12171	1.79099e-06	4.1865e-05	Up	\GeneID:361523,Genbank:NM_001198676.1,RGD:2467\""	\cytochrome P450, family 2, subfamily b, polypeptide 2\""	\GO:0055114,GO:0018933,GO:0006082,GO:0019373,GO:0006805,GO:0070330,GO:0020037,GO:0007568,GO:0008392,GO:0008395,GO:0010038,GO:0014070,GO:0031090,GO:0016491,GO:0042738,GO:0016712,GO:0043231,GO:0005506,GO:0017144,GO:0005737,GO:0051592,GO:0005789\""	\oxidation-reduction process|nicotine metabolic process|organic acid metabolic process|epoxygenase P450 pathway|xenobiotic metabolic process|aromatase activity|heme binding|aging|arachidonic acid epoxygenase activity|steroid hydroxylase activity|response to metal ion|response to organic cyclic compound|organelle membrane|oxidoreductase activity|exogenous drug catabolic process|oxidoreductase acti…	\rno00140,rno00590,rno00830,rno05204\""	Steroid hormone biosynthesis|Arachidonic acid metabolism|Retinol metabolism|Chemical carcinogenesis
Cyp2b3	4.0988	-1.56197	0.0014651	0.010155	Up	\GeneID:286953,Genbank:NM_173294.2,RGD:628627\""	\cytochrome P450, family 2, subfamily b, polypeptide 3\""	\GO:0055114,GO:0020037,GO:0005737,GO:0031090,GO:0005789,GO:0070330,GO:0035634,GO:0006082,GO:0006805,GO:0008202,GO:0008392,GO:0042180,GO:0008395,GO:0042493,GO:0014070,GO:0042738,GO:0016712,GO:0017144,GO:0004497,GO:0043231,GO:0019373,GO:0005506\""	\oxidation-reduction process|heme binding|cytoplasm|organelle membrane|endoplasmic reticulum membrane|aromatase activity|response to stilbenoid|organic acid metabolic process|xenobiotic metabolic process|steroid metabolic process|arachidonic acid epoxygenase activity|cellular ketone metabolic process|steroid hydroxylase activity|response to drug|response to organic cyclic compound|exogenous drug …	\rno00140,rno00590,rno00830,rno05204\""	Steroid hormone biosynthesis|Arachidonic acid metabolism|Retinol metabolism|Chemical carcinogenesis
Cyp2c11	1.83289	0.024772	0.0275915	0.0929355	Up	\GeneID:29277,Genbank:NM_019184.2,RGD:2469\""	\cytochrome P450, subfamily 2, polypeptide 11\""	\GO:0055114,GO:0032787,GO:0016491,GO:0005506,GO:0034875,GO:0016705,GO:0005737,GO:0070330,GO:0042737,GO:0016712,GO:0005789,GO:0070989,GO:0042738,GO:0006082,GO:0006805,GO:0008144,GO:0017144,GO:0008202,GO:0019373,GO:0008390,GO:0043231,GO:0019627,GO:0008392,GO:0020037,GO:0008395,GO:0002244,GO:0043603,GO:0004497,GO:0031090,GO:0016098\""	\oxidation-reduction process|monocarboxylic acid metabolic process|oxidoreductase activity|iron ion binding|caffeine oxidase activity|oxidoreductase activity, acting on paired donors, with incorporation or reduction of molecular oxygen|cytoplasm|aromatase activity|drug catabolic process|oxidoreductase activity, acting on paired donors, with incorporation or reduction of molecular oxygen, reduced …	\rno00140,rno00590,rno00591,rno00830,rno04726,rno04750,rno05204\""	Steroid hormone biosynthesis|Arachidonic acid metabolism|Linoleic acid metabolism|Retinol metabolism|Serotonergic synapse|Inflammatory mediator regulation of TRP channels|Chemical carcinogenesis
Cyp2c12	5.16199	-1.38145	1.48941e-05	0.000249151	Up	\GeneID:25011,Genbank:NM_031572.1,RGD:2470\""	\cytochrome P450, family 2, subfamily c, polypeptide 12\""	\GO:0055114,GO:0005789,GO:0006082,GO:0070330,GO:0006805,GO:0008392,GO:0008395,GO:0016705,GO:0016712,GO:0019373,GO:0020037,GO:0031090,GO:0004497,GO:0042738,GO:0005506,GO:0043231,GO:0005737\""	\oxidation-reduction process|endoplasmic reticulum membrane|organic acid metabolic process|aromatase activity|xenobiotic metabolic process|arachidonic acid epoxygenase activity|steroid hydroxylase activity|oxidoreductase activity, acting on paired donors, with incorporation or reduction of molecular oxygen|oxidoreductase activity, acting on paired donors, with incorporation or reduction of molecu…	\rno00140,rno00590,rno00591,rno00830,rno04726,rno04750,rno05204\""	Steroid hormone biosynthesis|Arachidonic acid metabolism|Linoleic acid metabolism|Retinol metabolism|Serotonergic synapse|Inflammatory mediator regulation of TRP channels|Chemical carcinogenesis
Cyp2c13	2.73607	0.151984	0.00533734	0.0272281	Up	\GeneID:171521,Genbank:NM_138514.1,RGD:620363\""	\cytochrome P450, family 2, subfamily c, polypeptide 13\""	\GO:0043231,GO:0005737,GO:0055114,GO:0005789,GO:0006082,GO:0006805,GO:0008392,GO:0008395,GO:0016705,GO:0070330,GO:0016712,GO:0019373,GO:0020037,GO:0004497,GO:0031090,GO:0042738,GO:0005506\""	\intracellular membrane-bounded organelle|cytoplasm|oxidation-reduction process|endoplasmic reticulum membrane|organic acid metabolic process|xenobiotic metabolic process|arachidonic acid epoxygenase activity|steroid hydroxylase activity|oxidoreductase activity, acting on paired donors, with incorporation or reduction of molecular oxygen|aromatase activity|oxidoreductase activity, acting on paire…	\rno00140,rno00590,rno00591,rno00830,rno04726,rno04750,rno05204\""	Steroid hormone biosynthesis|Arachidonic acid metabolism|Linoleic acid metabolism|Retinol metabolism|Serotonergic synapse|Inflammatory mediator regulation of TRP channels|Chemical carcinogenesis
Cyp2c22	4.34811	0.787021	1.55204e-05	0.0002572	Up	\GeneID:171518,Genbank:NM_138512.1,RGD:620368\""	\cytochrome P450, family 2, subfamily c, polypeptide 22\""	\GO:0043231,GO:0005737,GO:0055114,GO:0005789,GO:0006082,GO:0006805,GO:0008392,GO:0008395,GO:0016712,GO:0070330,GO:0019373,GO:0020037,GO:0031090,GO:0004497,GO:0042738,GO:0005506\""	\intracellular membrane-bounded organelle|cytoplasm|oxidation-reduction process|endoplasmic reticulum membrane|organic acid metabolic process|xenobiotic metabolic process|arachidonic acid epoxygenase activity|steroid hydroxylase activity|oxidoreductase activity, acting on paired donors, with incorporation or reduction of molecular oxygen, reduced flavin or flavoprotein as one donor, and incorpora…	\rno00140,rno00590,rno00591,rno00830,rno04726,rno04750,rno05204\""	Steroid hormone biosynthesis|Arachidonic acid metabolism|Linoleic acid metabolism|Retinol metabolism|Serotonergic synapse|Inflammatory mediator regulation of TRP channels|Chemical carcinogenesis
Cyp2c23	1.50244	-0.546575	0.0297435	0.0980384	Up	\GeneID:83790,Genbank:NM_031839.3,RGD:620370\""	\cytochrome P450, family 2, subfamily c, polypeptide 23\""	\GO:0033574,GO:0005789,GO:0042738,GO:0006082,GO:0043231,GO:0006805,GO:0008392,GO:0008395,GO:0016705,GO:0016712,GO:0055114,GO:0019369,GO:0019373,GO:0070330,GO:0020037,GO:0004497,GO:0005506,GO:0031090,GO:0005737\""	\response to testosterone|endoplasmic reticulum membrane|exogenous drug catabolic process|organic acid metabolic process|intracellular membrane-bounded organelle|xenobiotic metabolic process|arachidonic acid epoxygenase activity|steroid hydroxylase activity|oxidoreductase activity, acting on paired donors, with incorporation or reduction of molecular oxygen|oxidoreductase activity, acting on pair…	\rno00140,rno00590,rno00591,rno00830,rno04726,rno04750,rno05204\""	Steroid hormone biosynthesis|Arachidonic acid metabolism|Linoleic acid metabolism|Retinol metabolism|Serotonergic synapse|Inflammatory mediator regulation of TRP channels|Chemical carcinogenesis
Cyp2c6v1	4.9434	1.34943	9.06962e-07	2.35869e-05	Up	\GeneID:293989,Genbank:XM_008759615.2,RGD:619934\""	\cytochrome P450, family 2, subfamily C, polypeptide 6, variant 1\""	\GO:0070330,GO:0031090,GO:0016705,GO:0004497,GO:0042493,GO:0016712,GO:0005506,GO:0042738,GO:0017144,GO:0005575,GO:0005737,GO:0005789,GO:0006082,GO:0006805,GO:0008202,GO:0043231,GO:0019373,GO:0008392,GO:0046483,GO:0019899,GO:0008395,GO:0055114,GO:0020037,GO:0003674,GO:0016098,GO:0016491\""	\aromatase activity|organelle membrane|oxidoreductase activity, acting on paired donors, with incorporation or reduction of molecular oxygen|monooxygenase activity|response to drug|oxidoreductase activity, acting on paired donors, with incorporation or reduction of molecular oxygen, reduced flavin or flavoprotein as one donor, and incorporation of one atom of oxygen|iron ion binding|exogenous dru…	\rno00140,rno00590,rno00591,rno00830,rno04726,rno04750,rno05204\""	Steroid hormone biosynthesis|Arachidonic acid metabolism|Linoleic acid metabolism|Retinol metabolism|Serotonergic synapse|Inflammatory mediator regulation of TRP channels|Chemical carcinogenesis
Cyp2c7	3.59278	0.0502227	0.000268374	0.00260403	Up	\GeneID:29298,Genbank:NM_017158.2,RGD:620379\""	\cytochrome P450, family 2, subfamily c, polypeptide 7\""	\GO:0045471,GO:0020037,GO:0005737,GO:0055114,GO:0031090,GO:0005789,GO:0032496,GO:0006082,GO:0070330,GO:0006805,GO:0007584,GO:0008392,GO:0008395,GO:0032526,GO:0010243,GO:0042493,GO:0014070,GO:0042738,GO:0016705,GO:0043231,GO:0016712,GO:0003674,GO:0019373,GO:0004497,GO:0043434,GO:0005506\""	\response to ethanol|heme binding|cytoplasm|oxidation-reduction process|organelle membrane|endoplasmic reticulum membrane|response to lipopolysaccharide|organic acid metabolic process|aromatase activity|xenobiotic metabolic process|response to nutrient|arachidonic acid epoxygenase activity|steroid hydroxylase activity|response to retinoic acid|response to organonitrogen compound|response to drug|…	\rno00140,rno00590,rno00591,rno00830,rno04726,rno04750,rno05204\""	Steroid hormone biosynthesis|Arachidonic acid metabolism|Linoleic acid metabolism|Retinol metabolism|Serotonergic synapse|Inflammatory mediator regulation of TRP channels|Chemical carcinogenesis
Cyp2d2	2.63084	-0.636251	0.0168114	0.0646738	Up	\GeneID:25053,Genbank:NM_012730.1,RGD:2471\""	\cytochrome P450, family 2, subfamily d, polypeptide 2\""	\GO:0043231,GO:0005737,GO:0005789,GO:0055114,GO:0006082,GO:0006805,GO:0007565,GO:0008395,GO:0016712,GO:0019369,GO:0070330,GO:0020037,GO:0031090,GO:0004497,GO:0042493,GO:0042738,GO:0005506\""	\intracellular membrane-bounded organelle|cytoplasm|endoplasmic reticulum membrane|oxidation-reduction process|organic acid metabolic process|xenobiotic metabolic process|female pregnancy|steroid hydroxylase activity|oxidoreductase activity, acting on paired donors, with incorporation or reduction of molecular oxygen, reduced flavin or flavoprotein as one donor, and incorporation of one atom of o…	\rno00140,rno04726\""	Steroid hormone biosynthesis|Serotonergic synapse
Cyp2d5	2.83867	-1.53163	0.0157101	0.0615964	Up	\GeneID:286963,Genbank:NM_173304.2,RGD:628630\""	\cytochrome P450, family 2, subfamily d, polypeptide 5\""	\GO:0055114,GO:0005789,GO:0006082,GO:0070330,GO:0006805,GO:0008395,GO:0016021,GO:0016712,GO:0019369,GO:0020037,GO:0031090,GO:0004497,GO:0042738,GO:0005506,GO:0043231,GO:0005737\""	\oxidation-reduction process|endoplasmic reticulum membrane|organic acid metabolic process|aromatase activity|xenobiotic metabolic process|steroid hydroxylase activity|integral component of membrane|oxidoreductase activity, acting on paired donors, with incorporation or reduction of molecular oxygen, reduced flavin or flavoprotein as one donor, and incorporation of one atom of oxygen|arachidonic …	\rno00140,rno04726\""	Steroid hormone biosynthesis|Serotonergic synapse
Cyp2e1	3.95889	3.0773	9.62831e-14	1.74426e-11	Up	\GeneID:25086,Genbank:NM_031543.1,RGD:2475\""	\cytochrome P450, family 2, subfamily e, polypeptide 1\""	\GO:0006805,GO:0008202,GO:0008392,GO:0008395,GO:0010181,GO:0020037,GO:0010193,GO:0031227,GO:0010243,GO:0042493,GO:0016098,GO:0042738,GO:0043231,GO:0045471,GO:0046483,GO:0055114,GO:0000139,GO:0004497,GO:0005506,GO:0005737,GO:0005739,GO:0005783,GO:0006082,GO:0006641,GO:0016491,GO:0016712,GO:0017144,GO:0019373,GO:0019899\""	\xenobiotic metabolic process|steroid metabolic process|arachidonic acid epoxygenase activity|steroid hydroxylase activity|FMN binding|heme binding|response to ozone|intrinsic component of endoplasmic reticulum membrane|response to organonitrogen compound|response to drug|monoterpenoid metabolic process|exogenous drug catabolic process|intracellular membrane-bounded organelle|response to ethanol|…	\rno00140,rno00590,rno00591,rno00980,rno00982,rno00983,rno05204,rno04932\""	Steroid hormone biosynthesis|Arachidonic acid metabolism|Linoleic acid metabolism|Metabolism of xenobiotics by cytochrome P450|Drug metabolism - cytochrome P450|Drug metabolism - other enzymes|Chemical carcinogenesis|Non-alcoholic fatty liver disease (NAFLD)
Cyp39a1	1.25025	1.60105	3.16293e-06	6.8232e-05	Up	\GeneID:301264,Genbank:NM_001106893.1,RGD:1307471\""	\cytochrome P450, family 39, subfamily a, polypeptide 1\""	\GO:0005789,GO:0006699,GO:0006707,GO:0008150,GO:0008387,GO:0008395,GO:0008396,GO:0020037,GO:0003674,GO:0042632,GO:0005506,GO:0055114,GO:0005575\""	endoplasmic reticulum membrane|bile acid biosynthetic process|cholesterol catabolic process|biological_process|steroid 7-alpha-hydroxylase activity|steroid hydroxylase activity|oxysterol 7-alpha-hydroxylase activity|heme binding|molecular_function|cholesterol homeostasis|iron ion binding|oxidation-reduction process|cellular_component	rno00120	Primary bile acid biosynthesis
Cyp3a18	3.84303	-0.881871	0.00184533	0.0121714	Up	\GeneID:252931,Genbank:NM_145782.1,RGD:628709\""	\cytochrome P450, family 3, subfamily a, polypeptide 18\""	\GO:0016021,GO:0016712,GO:0020037,GO:0031090,GO:0036378,GO:0050649,GO:0055114,GO:0070330,GO:0005506,GO:0005789,GO:0008390\""	\integral component of membrane|oxidoreductase activity, acting on paired donors, with incorporation or reduction of molecular oxygen, reduced flavin or flavoprotein as one donor, and incorporation of one atom of oxygen|heme binding|organelle membrane|calcitriol biosynthetic process from calciol|testosterone 6-beta-hydroxylase activity|oxidation-reduction process|aromatase activity|iron ion bindi…	\rno00140,rno00591,rno00830,rno05204\""	Steroid hormone biosynthesis|Linoleic acid metabolism|Retinol metabolism|Chemical carcinogenesis
Cyp3a2	3.5073	1.05296	0.00413185	0.0223061	Up	\GeneID:266682,Genbank:NM_153312.2,RGD:708379\""	\cytochrome P450, family 3, subfamily a, polypeptide 2\""	\GO:0017144,GO:0020037,GO:0031090,GO:0032451,GO:0050649,GO:0070330,GO:0070989,GO:0004497,GO:0005506,GO:0005789\""	drug metabolic process|heme binding|organelle membrane|demethylase activity|testosterone 6-beta-hydroxylase activity|aromatase activity|oxidative demethylation|monooxygenase activity|iron ion binding|endoplasmic reticulum membrane	\rno00140,rno00591,rno00830,rno05204\""	Steroid hormone biosynthesis|Linoleic acid metabolism|Retinol metabolism|Chemical carcinogenesis
Cyp4a1	5.10138	-2.85194	0.0010225	0.00760451	Up	\GeneID:50549,Genbank:XM_017593594.1,RGD:68945\""	\cytochrome P450, family 4, subfamily a, polypeptide 1\""	\GO:0046456,GO:0004497,GO:0048252,GO:0005506,GO:0052869,GO:0005615,GO:0005789,GO:0008391,GO:0016705,GO:0055114,GO:0018685,GO:0097267,GO:0019369,GO:0102116,GO:0020037,GO:0103002,GO:0031090,GO:0001822,GO:0043231,GO:0001890,GO:0043651,GO:0002933\""	\icosanoid biosynthetic process|monooxygenase activity|lauric acid metabolic process|iron ion binding|arachidonic acid omega-hydroxylase activity|extracellular space|endoplasmic reticulum membrane|arachidonic acid monooxygenase activity|oxidoreductase activity, acting on paired donors, with incorporation or reduction of molecular oxygen|oxidation-reduction process|alkane 1-monooxygenase activity|…	\rno00071,rno00590,rno00830,rno03320,rno04270,rno04750\""	Fatty acid degradation|Arachidonic acid metabolism|Retinol metabolism|PPAR signaling pathway|Vascular smooth muscle contraction|Inflammatory mediator regulation of TRP channels
Cyp4a2	5.81296	-1.43621	0.000122839	0.00140074	Up	\GeneID:24306,Genbank:XM_017593143.1,RGD:2479\""	\cytochrome P450, family 4, subfamily a, polypeptide 2\""	\GO:0048252,GO:0005789,GO:0050544,GO:0008391,GO:0055114,GO:0008405,GO:0009725,GO:0018685,GO:0019369,GO:0020037,GO:0031090,GO:0042493,GO:0043231,GO:0001822,GO:0043651,GO:0005504,GO:0046456,GO:0005506\""	\lauric acid metabolic process|endoplasmic reticulum membrane|arachidonic acid binding|arachidonic acid monooxygenase activity|oxidation-reduction process|arachidonic acid 11,12-epoxygenase activity|response to hormone|alkane 1-monooxygenase activity|arachidonic acid metabolic process|heme binding|organelle membrane|response to drug|intracellular membrane-bounded organelle|kidney development|lino…	\rno00071,rno00590,rno00830,rno03320,rno04270,rno04750\""	Fatty acid degradation|Arachidonic acid metabolism|Retinol metabolism|PPAR signaling pathway|Vascular smooth muscle contraction|Inflammatory mediator regulation of TRP channels
Cyp4a3	3.91343	-1.27072	0.000155283	0.00169789	Up	\GeneID:298423,Genbank:NM_175760.2,RGD:631356\""	\cytochrome P450, family 4, subfamily a, polypeptide 3\""	\GO:0005789,GO:0008391,GO:0016021,GO:0016705,GO:0018685,GO:0019369,GO:0020037,GO:0031090,GO:0043231,GO:0043651,GO:0046456,GO:0001822,GO:0048252,GO:0004497,GO:0055114,GO:0005506\""	\endoplasmic reticulum membrane|arachidonic acid monooxygenase activity|integral component of membrane|oxidoreductase activity, acting on paired donors, with incorporation or reduction of molecular oxygen|alkane 1-monooxygenase activity|arachidonic acid metabolic process|heme binding|organelle membrane|intracellular membrane-bounded organelle|linoleic acid metabolic process|icosanoid biosynthetic…	\rno00071,rno00590,rno00830,rno03320,rno04270,rno04750\""	Fatty acid degradation|Arachidonic acid metabolism|Retinol metabolism|PPAR signaling pathway|Vascular smooth muscle contraction|Inflammatory mediator regulation of TRP channels
Cyp4b1	1.2694	4.63561	2.54587e-08	1.0823e-06	Up	\GeneID:24307,Genbank:NM_016999.2,RGD:2480\""	\cytochrome P450, family 4, subfamily b, polypeptide 1\""	\GO:0042738,GO:0005506,GO:0043231,GO:0005789,GO:0055114,GO:0006725,GO:0008144,GO:0015643,GO:0070330,GO:0018585,GO:0018879,GO:0018917,GO:0020037,GO:0004497,GO:0031090\""	exogenous drug catabolic process|iron ion binding|intracellular membrane-bounded organelle|endoplasmic reticulum membrane|oxidation-reduction process|cellular aromatic compound metabolic process|drug binding|toxic substance binding|aromatase activity|fluorene oxygenase activity|biphenyl metabolic process|fluorene metabolic process|heme binding|monooxygenase activity|organelle membrane
Cyp4f39	-1.81641	-1.32937	0.00275471	0.0164089	Down	\GeneID:299566,Genbank:XM_006241091.3,RGD:1308796\""	\cytochrome P450, family 4, subfamily f, polypeptide 39\""	\GO:0016705,GO:0020037,GO:0055114,GO:0004497,GO:0005506,GO:0016021\""	\oxidoreductase activity, acting on paired donors, with incorporation or reduction of molecular oxygen|heme binding|oxidation-reduction process|monooxygenase activity|iron ion binding|integral component of membrane\""
Cyp7b1	1.19333	2.07548	2.61305e-05	0.000394855	Up	\GeneID:25429,Genbank:NM_019138.1,RGD:2483\""	\cytochrome P450, family 7, subfamily b, polypeptide 1\""	\GO:0035754,GO:0008396,GO:0005789,GO:0042493,GO:0016021,GO:0006699,GO:0042632,GO:0016705,GO:0050679,GO:0007613,GO:0007623,GO:0020037,GO:0008203,GO:0031090,GO:0008395,GO:0051591,GO:0033147,GO:0055114,GO:0004497,GO:0060740,GO:0005506,GO:0005575\""	\B cell chemotaxis|oxysterol 7-alpha-hydroxylase activity|endoplasmic reticulum membrane|response to drug|integral component of membrane|bile acid biosynthetic process|cholesterol homeostasis|oxidoreductase activity, acting on paired donors, with incorporation or reduction of molecular oxygen|positive regulation of epithelial cell proliferation|memory|circadian rhythm|heme binding|cholesterol met…	\rno00120,rno00140\""	Primary bile acid biosynthesis|Steroid hormone biosynthesis
Cyp8b1	2.81205	-2.6485	0.015749	0.061673	Up	\GeneID:81924,Genbank:NM_031241.1,RGD:71016\""	\cytochrome P450, family 8, subfamily b, polypeptide 1\""	\GO:0008397,GO:0020037,GO:0055114,GO:0005506,GO:0005783,GO:0005789\""	sterol 12-alpha-hydroxylase activity|heme binding|oxidation-reduction process|iron ion binding|endoplasmic reticulum|endoplasmic reticulum membrane	\rno00120,rno03320\""	Primary bile acid biosynthesis|PPAR signaling pathway
Dact2	-2.66036	1.10994	6.03442e-11	5.62577e-09	Down	\GeneID:308212,Genbank:XM_006227965.3,RGD:1310742\""	dishevelled-binding antagonist of beta-catenin 2	\GO:0072061,GO:0005080,GO:1900108,GO:0005737,GO:0007162,GO:0008013,GO:0008134,GO:0030111,GO:0043588,GO:0051018,GO:0002244,GO:0070097,GO:0003382\""	inner medullary collecting duct development|protein kinase C binding|negative regulation of nodal signaling pathway|cytoplasm|negative regulation of cell adhesion|beta-catenin binding|transcription factor binding|regulation of Wnt signaling pathway|skin development|protein kinase A binding|hematopoietic progenitor cell differentiation|delta-catenin binding|epithelial cell morphogenesis
Daw1	2.09131	-2.15541	0.0362507	0.113627	Up	\GeneID:363267,Genbank:NM_001025025.1,RGD:1561436\""	dynein assembly factor with WD repeats 1	\GO:0007507,GO:0005737,GO:0005929,GO:0007368\""	heart development|cytoplasm|cilium|determination of left/right symmetry
Dbf4	1.77151	-2.27264	0.0268503	0.0911128	Up	\GeneID:312046,Genbank:NM_001191748.1,RGD:1305854\""	DBF4 zinc finger	\GO:0008270,GO:0016604,GO:0019901,GO:0031431,GO:0043539,GO:0045740,GO:0003676,GO:0005634\""	zinc ion binding|nuclear body|protein kinase binding|Dbf4-dependent protein kinase complex|protein serine/threonine kinase activator activity|positive regulation of DNA replication|nucleic acid binding|nucleus	rno04110	Cell cycle
Dbn1	-1.34573	3.00393	3.96723e-06	8.17127e-05	Down	\GeneID:81653,Genbank:XM_006253655.3,RGD:70885\""	drebrin 1	\GO:0005911,GO:0005921,GO:0005938,GO:0007015,GO:0014069,GO:0014823,GO:0007283,GO:0015629,GO:0007399,GO:0016020,GO:0030027,GO:0044295,GO:0030175,GO:0044308,GO:0030426,GO:0044309,GO:0045211,GO:0045296,GO:0045773,GO:0003779,GO:0071560,GO:0048286,GO:0005515,GO:0090327,GO:0048471,GO:0005522,GO:0098828,GO:0048699,GO:0005737,GO:1900026,GO:0005856,GO:1902737,GO:0005884,GO:1902897,GO:0005886,GO:1904113,GO…	cell-cell junction|gap junction|cell cortex|actin filament organization|postsynaptic density|response to activity|spermatogenesis|actin cytoskeleton|nervous system development|membrane|lamellipodium|axonal growth cone|filopodium|axonal spine|growth cone|neuron spine|postsynaptic membrane|cadherin binding|positive regulation of axon extension|actin binding|cellular response to transforming growth …
Dbt	1.27015	7.23228	8.25371e-12	9.88141e-10	Up	\GeneID:29611,Genbank:NM_053312.1,RGD:68403\""	dihydrolipoamide branched chain transacylase E2	\GO:0005739,GO:0006637,GO:0008150,GO:0016407,GO:0016746,GO:0031405,GO:0031625,GO:0042645,GO:0003674,GO:0005575,GO:0005737\""	\mitochondrion|acyl-CoA metabolic process|biological_process|acetyltransferase activity|transferase activity, transferring acyl groups|lipoic acid binding|ubiquitin protein ligase binding|mitochondrial nucleoid|molecular_function|cellular_component|cytoplasm\""	\rno00640,rno00280\""	\Propanoate metabolism|Valine, leucine and isoleucine degradation\""
Dbx1	-4.93541	-2.9007	0.000822569	0.0063999	Down	\GeneID:292934,Genbank:NM_001009644.1,RGD:1308896\""	developing brain homeobox 1	\GO:0043565,GO:0005634,GO:0006357,GO:0021521\""	sequence-specific DNA binding|nucleus|regulation of transcription by RNA polymerase II|ventral spinal cord interneuron specification
Dcdc5	-2.23177	-1.74462	0.000196963	0.00206307	Down	\GeneID:295980,Genbank:XM_008762082.2,RGD:1562221\""	doublecortin domain containing 5	\GO:0005622,GO:0005737,GO:0035556\""	intracellular|cytoplasm|intracellular signal transduction
Dclk1	-1.63546	3.48041	3.07041e-07	9.32353e-06	Down	\GeneID:83825,Genbank:XM_017591139.1,RGD:68437\""	doublecortin-like kinase 1	\GO:0048812,GO:0018105,GO:0004672,GO:0048813,GO:0018107,GO:0004674,GO:1900181,GO:0021952,GO:0005524,GO:0005622,GO:0006468,GO:0030424,GO:0030426,GO:0007409,GO:0030900,GO:0007420,GO:0035556,GO:0009615,GO:0001764,GO:0014069,GO:0048675\""	neuron projection morphogenesis|peptidyl-serine phosphorylation|protein kinase activity|dendrite morphogenesis|peptidyl-threonine phosphorylation|protein serine/threonine kinase activity|negative regulation of protein localization to nucleus|central nervous system projection neuron axonogenesis|ATP binding|intracellular|protein phosphorylation|axon|growth cone|axonogenesis|forebrain development|b…
Dclk3	-1.03423	0.585169	0.00188738	0.0123974	Down	\GeneID:316023,Genbank:NM_001191800.1,RGD:1309232\""	doublecortin-like kinase 3	\GO:0005634,GO:0005737,GO:0018105,GO:0018107,GO:0035556,GO:1900181,GO:0004672,GO:0004674,GO:0005524\""	nucleus|cytoplasm|peptidyl-serine phosphorylation|peptidyl-threonine phosphorylation|intracellular signal transduction|negative regulation of protein localization to nucleus|protein kinase activity|protein serine/threonine kinase activity|ATP binding
Dcst1	2.16883	-2.75036	0.0162769	0.0631352	Up	\GeneID:295246,Genbank:XM_017591306.1,RGD:1307756\""	DC-STAMP domain containing 1	\GO:0016021,GO:0016567,GO:0060339,GO:0061630,GO:0005886,GO:0006511\""	integral component of membrane|protein ubiquitination|negative regulation of type I interferon-mediated signaling pathway|ubiquitin protein ligase activity|plasma membrane|ubiquitin-dependent protein catabolic process
Dcx	-3.24533	1.00895	3.66847e-06	7.66484e-05	Down	\GeneID:84394,Genbank:XM_006257383.3,RGD:620670\""	doublecortin	\GO:0048813,GO:0043005,GO:0021819,GO:0005737,GO:0051602,GO:0021860,GO:0005829,GO:0043025,GO:0005874,GO:0007420,GO:0008017,GO:0021952,GO:0045807,GO:0019901,GO:0048672,GO:0030424,GO:0021510,GO:0048675,GO:0030425,GO:0021766,GO:0001764,GO:0030426,GO:0035556\""	dendrite morphogenesis|neuron projection|layer formation in cerebral cortex|cytoplasm|response to electrical stimulus|pyramidal neuron development|cytosol|neuronal cell body|microtubule|brain development|microtubule binding|central nervous system projection neuron axonogenesis|positive regulation of endocytosis|protein kinase binding|positive regulation of collateral sprouting|axon|spinal cord de…
Ddc	-1.10145	3.92361	0.00386685	0.0211757	Down	\GeneID:24311,Genbank:NM_012545.4,RGD:2494\""	dopa decarboxylase	\GO:0042417,GO:0030170,GO:0005622,GO:0042423,GO:0005737,GO:0042427,GO:0043025,GO:0006520,GO:0007623,GO:0008021,GO:0009636,GO:0030424,GO:0010259,GO:0046684,GO:0033076,GO:0015842,GO:0052314,GO:0035690,GO:0016597,GO:0071312,GO:0036468,GO:0016831,GO:0004058,GO:0071363,GO:0042416,GO:0019899,GO:0019904,GO:0005515\""	dopamine metabolic process|pyridoxal phosphate binding|intracellular|catecholamine biosynthetic process|cytoplasm|serotonin biosynthetic process|neuronal cell body|cellular amino acid metabolic process|circadian rhythm|synaptic vesicle|response to toxic substance|axon|multicellular organism aging|response to pyrethroid|isoquinoline alkaloid metabolic process|aminergic neurotransmitter loading int…	\rno00350,rno00360,rno00380,rno04728,rno04726,rno05030,rno05031,rno05034\""	Tyrosine metabolism|Phenylalanine metabolism|Tryptophan metabolism|Dopaminergic synapse|Serotonergic synapse|Cocaine addiction|Amphetamine addiction|Alcoholism
Ddhd1	1.72029	4.55954	2.1658e-07	6.86426e-06	Up	\GeneID:305816,Genbank:XM_006251770.3,RGD:1308576\""	DDHD domain containing 1	\GO:0046872,GO:0090141,GO:0004620,GO:0005737,GO:0030382\""	metal ion binding|positive regulation of mitochondrial fission|phospholipase activity|cytoplasm|sperm mitochondrion organization
Ddit4	1.96168	3.61405	2.20833e-06	5.00784e-05	Up	\GeneID:140942,Genbank:NM_080906.2,RGD:621731\""	DNA-damage-inducible transcript 4	\GO:0072593,GO:0045820,GO:0032007,GO:0001764,GO:1901216,GO:0048011,GO:0005622,GO:1902532,GO:0051607,GO:0005737,GO:0005739,GO:0005829,GO:0032984,GO:0071549,GO:0033137,GO:0006915,GO:0042771,GO:0007420,GO:0071889,GO:0008283,GO:0001666,GO:0010801,GO:0030182\""	reactive oxygen species metabolic process|negative regulation of glycolytic process|negative regulation of TOR signaling|neuron migration|positive regulation of neuron death|neurotrophin TRK receptor signaling pathway|intracellular|negative regulation of intracellular signal transduction|defense response to virus|cytoplasm|mitochondrion|cytosol|protein-containing complex disassembly|cellular resp…	\rno04151,rno04150,rno04140,rno05206\""	PI3K-Akt signaling pathway|mTOR signaling pathway|Autophagy - animal|MicroRNAs in cancer
Ddit4l	-1.05717	6.47741	0.00809841	0.0374325	Down	\GeneID:100363484,Genbank:XM_002729121.5,RGD:2322961\""	DNA-damage-inducible transcript 4-like	\GO:0005737,GO:0009968\""	cytoplasm|negative regulation of signal transduction
Ddx3x	1.23594	8.97733	4.93857e-07	1.40591e-05	Up	\GeneID:317335,Genbank:XM_006256652.3,RGD:1564771\""	\DEAD-box helicase 3, X-linked\""	\GO:0005737,GO:0005829,GO:0005852,GO:0006413,GO:0007059,GO:0017148,GO:0008134,GO:0022627,GO:0008143,GO:0030307,GO:0008190,GO:0030308,GO:0031333,GO:0031369,GO:0032508,GO:0045070,GO:0033592,GO:0045087,GO:0034063,GO:0045296,GO:0035556,GO:0045727,GO:0045944,GO:0045948,GO:0048027,GO:0003677,GO:0071243,GO:0003723,GO:0071470,GO:0003924,GO:0071902,GO:0004003,GO:0004004,GO:0005524,GO:0005634,GO:0005730,GO…	cytoplasm|cytosol|eukaryotic translation initiation factor 3 complex|translational initiation|chromosome segregation|negative regulation of translation|transcription factor binding|cytosolic small ribosomal subunit|poly(A) binding|positive regulation of cell growth|eukaryotic initiation factor 4E binding|negative regulation of cell growth|negative regulation of protein complex assembly|translatio…	\rno04622,rno05203,rno05161\""	RIG-I-like receptor signaling pathway|Viral carcinogenesis|Hepatitis B
Ddx56	1.13937	3.61502	6.00789e-08	2.28042e-06	Up	\GeneID:289780,Genbank:XM_006251437.3,RGD:1303195\""	DEAD-box helicase 56	\GO:0005575,GO:0005730,GO:0005737,GO:0006364,GO:0010501,GO:0010976,GO:0003674,GO:0004004,GO:0005524\""	cellular_component|nucleolus|cytoplasm|rRNA processing|RNA secondary structure unwinding|positive regulation of neuron projection development|molecular_function|ATP-dependent RNA helicase activity|ATP binding
Ddx58	-1.1234	3.24183	5.93983e-05	0.000766123	Down	\GeneID:297989,Genbank:NM_001106645.1,RGD:1309460\""	DEXD/H-box helicase 58	\GO:0043330,GO:0032587,GO:0003727,GO:0045087,GO:0032725,GO:0005524,GO:0045944,GO:0032727,GO:0005737,GO:0051607,GO:0005829,GO:0005923,GO:0008270,GO:0009597,GO:0032728,GO:0009615,GO:0060760,GO:0032755,GO:0010628,GO:0071360,GO:0032757,GO:0015629,GO:1902741,GO:0035549,GO:0016787,GO:0002230,GO:1904469,GO:0039529,GO:0030334,GO:0003690,GO:2000778,GO:0042802,GO:0031625,GO:0003725\""	response to exogenous dsRNA|ruffle membrane|single-stranded RNA binding|innate immune response|positive regulation of granulocyte macrophage colony-stimulating factor production|ATP binding|positive regulation of transcription by RNA polymerase II|positive regulation of interferon-alpha production|cytoplasm|defense response to virus|cytosol|bicellular tight junction|zinc ion binding|detection of …	\rno04064,rno04622,rno04623,rno05162,rno05164,rno05161,rno05160,rno05168,rno05169\""	NF-kappa B signaling pathway|RIG-I-like receptor signaling pathway|Cytosolic DNA-sensing pathway|Measles|Influenza A|Hepatitis B|Hepatitis C|Herpes simplex infection|Epstein-Barr virus infection
Degs2	4.57014	-3.09317	0.00137336	0.00962377	Up	\GeneID:314438,Genbank:NM_001017457.2,RGD:1305023\""	\delta(4)-desaturase, sphingolipid 2\""	\GO:0006667,GO:0016021,GO:0030148,GO:0042284,GO:0046513,GO:0055114,GO:0000170,GO:0005789\""	sphinganine metabolic process|integral component of membrane|sphingolipid biosynthetic process|sphingolipid delta-4 desaturase activity|ceramide biosynthetic process|oxidation-reduction process|sphingosine hydroxylase activity|endoplasmic reticulum membrane	\rno00600,rno04071\""	Sphingolipid metabolism|Sphingolipid signaling pathway
Derl3	3.64073	-0.378021	3.99168e-07	1.17408e-05	Up	\GeneID:690315,Genbank:XM_008772917.2,RGD:1597373\""	derlin 3	\GO:0030433,GO:0030968,GO:0048500,GO:1904153,GO:0005785,GO:0018279,GO:0030176\""	\ubiquitin-dependent ERAD pathway|endoplasmic reticulum unfolded protein response|signal recognition particle|negative regulation of retrograde protein transport, ER to cytosol|signal recognition particle receptor complex|protein N-linked glycosylation via asparagine|integral component of endoplasmic reticulum membrane\""	rno04141	Protein processing in endoplasmic reticulum
Dgat2	1.86232	7.81249	4.40234e-13	6.55908e-11	Up	\GeneID:252900,Genbank:NM_001012345.1,RGD:620329\""	diacylglycerol O-acyltransferase 2	\GO:0097006,GO:0046339,GO:0034383,GO:0005739,GO:0035336,GO:0005783,GO:0048471,GO:0035356,GO:0005811,GO:0050252,GO:0006071,GO:0010867,GO:0016020,GO:0016021,GO:0042572,GO:0050746,GO:0042632,GO:0016747,GO:0055089,GO:0042803,GO:0019432,GO:0060613,GO:0043231,GO:0003846,GO:0071400,GO:0045722,GO:0019915,GO:0004144,GO:0090181,GO:0046322,GO:0030176\""	\regulation of plasma lipoprotein particle levels|diacylglycerol metabolic process|low-density lipoprotein particle clearance|mitochondrion|long-chain fatty-acyl-CoA metabolic process|endoplasmic reticulum|perinuclear region of cytoplasm|cellular triglyceride homeostasis|lipid droplet|retinol O-fatty-acyltransferase activity|glycerol metabolic process|positive regulation of triglyceride biosynthe…	\rno00561,rno04975\""	Glycerolipid metabolism|Fat digestion and absorption
Dhcr7	-1.87717	1.28623	3.89458e-09	2.09755e-07	Down	\GeneID:64191,Genbank:NM_022389.2,RGD:621769\""	7-dehydrocholesterol reductase	\GO:0047598,GO:0016132,GO:0005829,GO:0016627,GO:0030154,GO:0006695,GO:0030176,GO:0050661,GO:0030324,GO:0055114,GO:0035264,GO:0009791,GO:0042127,GO:0009918,GO:0001568,GO:0043231,GO:0016126,GO:0005640,GO:0045540,GO:0005783\""	\7-dehydrocholesterol reductase activity|brassinosteroid biosynthetic process|cytosol|oxidoreductase activity, acting on the CH-CH group of donors|cell differentiation|cholesterol biosynthetic process|integral component of endoplasmic reticulum membrane|NADP binding|lung development|oxidation-reduction process|multicellular organism growth|post-embryonic development|regulation of cell proliferati…	rno00100	Steroid biosynthesis
Dhrs3	-1.43104	3.32771	1.83139e-06	4.2603e-05	Down	\GeneID:313689,Genbank:NM_001037199.3,RGD:1305584\""	dehydrogenase/reductase 3	\GO:0004745,GO:0005811,GO:0016021,GO:0016616,GO:0030278,GO:0042572,GO:0048385,GO:0048387,GO:0055114,GO:0060021,GO:0001523,GO:0060349,GO:0060411,GO:0003151\""	\retinol dehydrogenase activity|lipid droplet|integral component of membrane|oxidoreductase activity, acting on the CH-OH group of donors, NAD or NADP as acceptor|regulation of ossification|retinol metabolic process|regulation of retinoic acid receptor signaling pathway|negative regulation of retinoic acid receptor signaling pathway|oxidation-reduction process|roof of mouth development|retinoid m…	rno00830	Retinol metabolism
Dhrs7	1.35916	-1.08274	0.0343399	0.109293	Up	\GeneID:299131,Genbank:XM_017594092.1,RGD:1308036\""	dehydrogenase/reductase (SDR family) member 7	\GO:0016491,GO:0055114\""	oxidoreductase activity|oxidation-reduction process
Dio2	2.56692	3.7142	4.53716e-09	2.37152e-07	Up	\GeneID:65162,Genbank:NM_031720.4,RGD:68418\""	\deiodinase, iodothyronine, type II\""	\GO:0006590,GO:0009409,GO:0016021,GO:0031625,GO:0032496,GO:0042403,GO:0042404,GO:0042446,GO:0004800,GO:0055114\""	thyroid hormone generation|response to cold|integral component of membrane|ubiquitin protein ligase binding|response to lipopolysaccharide|thyroid hormone metabolic process|thyroid hormone catabolic process|hormone biosynthetic process|thyroxine 5'-deiodinase activity|oxidation-reduction process	rno04919	Thyroid hormone signaling pathway
Diras3	-1.29327	2.00556	6.87934e-06	0.000129941	Down	\GeneID:366733,Genbank:XM_345725.7,RGD:1565168\""	DIRAS family GTPase 3	\GO:0016020,GO:0003924,GO:0005525,GO:0007165\""	membrane|GTPase activity|GTP binding|signal transduction
Disp1	-1.28406	2.50065	1.68263e-06	3.97401e-05	Down	\GeneID:289338,Genbank:NM_001105983.1,RGD:1307675\""	dispatched RND transporter family member 1	\GO:0007225,GO:0007368,GO:0007389,GO:0008150,GO:0009880,GO:0009953,GO:0015833,GO:0016021,GO:0060539,GO:1904680,GO:0003674,GO:0005575,GO:0007224\""	patched ligand maturation|determination of left/right symmetry|pattern specification process|biological_process|embryonic pattern specification|dorsal/ventral pattern formation|peptide transport|integral component of membrane|diaphragm development|peptide transmembrane transporter activity|molecular_function|cellular_component|smoothened signaling pathway
Disp2	-1.10298	0.47652	0.0475009	0.137884	Down	\GeneID:311324,Genbank:XM_006234756.3,RGD:1309569\""	dispatched RND transporter family member 2	GO:0016021	integral component of membrane
Dmbt1	1.40805	3.94989	4.10225e-10	2.83109e-08	Up	\GeneID:170568,Genbank:NM_022849.3,RGD:61984\""	deleted in malignant brain tumors 1	\GO:0050840,GO:0042246,GO:0019898,GO:0005044,GO:0042494,GO:0030154,GO:0005578,GO:0042589,GO:0030658,GO:0005615,GO:0005622,GO:0005737,GO:0006898,GO:0006952,GO:0030670,GO:0009611,GO:0043627,GO:0030858,GO:0010033,GO:0050829,GO:0031012,GO:0015031,GO:0016020,GO:0001824,GO:0050830,GO:0035375,GO:0016021,GO:0001833,GO:0003674\""	extracellular matrix binding|tissue regeneration|extrinsic component of membrane|scavenger receptor activity|detection of bacterial lipoprotein|cell differentiation|proteinaceous extracellular matrix|zymogen granule membrane|transport vesicle membrane|extracellular space|intracellular|cytoplasm|receptor-mediated endocytosis|defense response|phagocytic vesicle membrane|response to wounding|respons…	rno04970	Salivary secretion
Dmp1	1.68674	0.749697	0.000228556	0.00229593	Up	\GeneID:25312,Genbank:XM_008769995.2,RGD:2508\""	dentin matrix acidic phosphoprotein 1	\GO:0005737,GO:0010811,GO:0030198,GO:0030500,GO:0030544,GO:0031214,GO:0050840,GO:0070173,GO:0001503,GO:0005578,GO:0005634\""	cytoplasm|positive regulation of cell-substrate adhesion|extracellular matrix organization|regulation of bone mineralization|Hsp70 protein binding|biomineral tissue development|extracellular matrix binding|regulation of enamel mineralization|ossification|proteinaceous extracellular matrix|nucleus
Dmtn	-1.03707	1.27048	0.00045196	0.00392651	Down	\GeneID:361069,Genbank:XM_017599747.1,RGD:1311419\""	dematin actin binding protein	\GO:0010801,GO:0010812,GO:0014069,GO:0014731,GO:0015629,GO:0016020,GO:0030032,GO:0048471,GO:0030036,GO:0048821,GO:0030194,GO:0050732,GO:0030507,GO:0051015,GO:0051017,GO:0051489,GO:0051895,GO:0065003,GO:0003779,GO:0005102,GO:0005829,GO:0005884,GO:0005886,GO:0008360,GO:0010591,GO:0010763,GO:0030863,GO:0031095,GO:0031253,GO:0031410,GO:0032956,GO:0033137,GO:0035584,GO:0070560,GO:0035585,GO:0071277,GO…	negative regulation of peptidyl-threonine phosphorylation|negative regulation of cell-substrate adhesion|postsynaptic density|spectrin-associated cytoskeleton|actin cytoskeleton|membrane|lamellipodium assembly|perinuclear region of cytoplasm|actin cytoskeleton organization|erythrocyte development|positive regulation of blood coagulation|negative regulation of peptidyl-tyrosine phosphorylation|spe…
Dnah1	-1.11889	-0.131316	0.0159334	0.0621506	Down	\GeneID:171339,Genbank:XM_017599983.1,RGD:621795\""	\dynein, axonemal, heavy chain 1\""	\GO:0060294,GO:0030317,GO:0003777,GO:0036126,GO:0005524,GO:0036156,GO:0005858,GO:0005874,GO:0005930,GO:0007018,GO:0007288,GO:0036159,GO:0008569,GO:0045503,GO:0016887,GO:0003341,GO:0045505,GO:0030286,GO:0051959,GO:0003351\""	\cilium movement involved in cell motility|flagellated sperm motility|microtubule motor activity|sperm flagellum|ATP binding|inner dynein arm|axonemal dynein complex|microtubule|axoneme|microtubule-based movement|sperm axoneme assembly|inner dynein arm assembly|ATP-dependent microtubule motor activity, minus-end-directed|dynein light chain binding|ATPase activity|cilium movement|dynein intermedia…	rno05016	Huntington's disease
Dnah17	1.6633	0.590103	3.99123e-05	0.000555219	Up	\GeneID:287845,Genbank:XM_003750980.4,RGD:1563805\""	\dynein, axonemal, heavy chain 17\""	\GO:0005930,GO:0007018,GO:0008569,GO:0016887,GO:0030286,GO:0031514,GO:0045503,GO:0045505,GO:0051959,GO:0003341,GO:0003777,GO:0005524\""	\axoneme|microtubule-based movement|ATP-dependent microtubule motor activity, minus-end-directed|ATPase activity|dynein complex|motile cilium|dynein light chain binding|dynein intermediate chain binding|dynein light intermediate chain binding|cilium movement|microtubule motor activity|ATP binding\""	rno05016	Huntington's disease
Dnah5	-1.70246	4.83043	1.19065e-15	3.33006e-13	Down	\GeneID:294854,Genbank:XM_008760824.1,RGD:1560828\""	\dynein, axonemal, heavy chain 5\""	\GO:0030317,GO:0003777,GO:0036157,GO:0005524,GO:0005575,GO:0005858,GO:0005874,GO:0005930,GO:0007018,GO:0036158,GO:0007368,GO:0007507,GO:0045503,GO:0008150,GO:0045505,GO:0008569,GO:0003341,GO:0051959,GO:0021670,GO:0060271,GO:0030286,GO:0003674\""	\flagellated sperm motility|microtubule motor activity|outer dynein arm|ATP binding|cellular_component|axonemal dynein complex|microtubule|axoneme|microtubule-based movement|outer dynein arm assembly|determination of left/right symmetry|heart development|dynein light chain binding|biological_process|dynein intermediate chain binding|ATP-dependent microtubule motor activity, minus-end-directed|cil…	rno05016	Huntington's disease
Dnah8	-1.70467	0.425281	0.0266964	0.0907139	Down	\GeneID:207117,Genbank:XM_017601834.1,RGD:619986\""	\dynein, axonemal, heavy chain 8\""	\GO:0097228,GO:0005524,GO:0005575,GO:0007018,GO:0008150,GO:0008569,GO:0030286,GO:0036157,GO:0036158,GO:0045503,GO:0003341,GO:0045505,GO:0003674,GO:0051959,GO:0003777\""	\sperm principal piece|ATP binding|cellular_component|microtubule-based movement|biological_process|ATP-dependent microtubule motor activity, minus-end-directed|dynein complex|outer dynein arm|outer dynein arm assembly|dynein light chain binding|cilium movement|dynein intermediate chain binding|molecular_function|dynein light intermediate chain binding|microtubule motor activity\""	rno05016	Huntington's disease
Dnah9	-3.0055	-2.46462	0.00289216	0.0170218	Down	\GeneID:117251,Genbank:XM_002727722.5,RGD:621799\""	\dynein, axonemal, heavy chain 9\""	\GO:0005930,GO:0007018,GO:0008569,GO:0030286,GO:0031514,GO:0045503,GO:0045505,GO:0051959,GO:0003341,GO:0005524\""	\axoneme|microtubule-based movement|ATP-dependent microtubule motor activity, minus-end-directed|dynein complex|motile cilium|dynein light chain binding|dynein intermediate chain binding|dynein light intermediate chain binding|cilium movement|ATP binding\""	rno05016	Huntington's disease
Dnai1	2.96675	-2.81811	0.00247253	0.0151941	Up	\GeneID:500442,Genbank:NM_001024342.1,RGD:1565671\""	\dynein, axonemal, intermediate chain 1\""	\GO:0030317,GO:0005515,GO:0036157,GO:0005575,GO:0005737,GO:0005813,GO:0005874,GO:0007018,GO:0007368,GO:0036158,GO:0007507,GO:0008150,GO:0045503,GO:0008286,GO:0045504,GO:0008574,GO:0003341,GO:0030286,GO:0003351\""	\flagellated sperm motility|protein binding|outer dynein arm|cellular_component|cytoplasm|centrosome|microtubule|microtubule-based movement|determination of left/right symmetry|outer dynein arm assembly|heart development|biological_process|dynein light chain binding|insulin receptor signaling pathway|dynein heavy chain binding|ATP-dependent microtubule motor activity, plus-end-directed|cilium mov…	rno05016	Huntington's disease
Dnaja1	1.14307	6.62824	0.000302444	0.00286957	Up	\GeneID:65028,Genbank:NM_022934.1,RGD:620942\""	DnaJ heat shock protein family (Hsp40) member A1	\GO:0005829,GO:0006457,GO:0007283,GO:0009408,GO:0015630,GO:0016020,GO:0043508,GO:0030317,GO:0030521,GO:0046872,GO:0030544,GO:0048471,GO:0050750,GO:0051082,GO:0051087,GO:0051223,GO:0000151,GO:0001664,GO:0001671,GO:0005515,GO:0005524,GO:0005634,GO:0005739,GO:0005783,GO:0030957,GO:0031397,GO:0031625,GO:0032781,GO:0042769,GO:0043065,GO:0055131,GO:0070585,GO:0043066,GO:1901998,GO:1903748,GO:1905259\""	\cytosol|protein folding|spermatogenesis|response to heat|microtubule cytoskeleton|membrane|negative regulation of JUN kinase activity|flagellated sperm motility|androgen receptor signaling pathway|metal ion binding|Hsp70 protein binding|perinuclear region of cytoplasm|low-density lipoprotein particle receptor binding|unfolded protein binding|chaperone binding|regulation of protein transport|ubiq…	rno04141	Protein processing in endoplasmic reticulum
Dnajb1	2.43239	5.4999	0.00018476	0.00196756	Up	\GeneID:361384,Genbank:NM_001108441.1,RGD:1304725\""	DnaJ heat shock protein family (Hsp40) member B1	\GO:0051117,GO:0005634,GO:0061827,GO:0005737,GO:0090084,GO:0005829,GO:0014069,GO:0030544,GO:0030900,GO:0032781,GO:0097201,GO:0043025,GO:0099524,GO:0043197,GO:0045296,GO:0051082,GO:0001106,GO:0051085,GO:0001671,GO:0051087,GO:0003674\""	ATPase binding|nucleus|sperm head|cytoplasm|negative regulation of inclusion body assembly|cytosol|postsynaptic density|Hsp70 protein binding|forebrain development|positive regulation of ATPase activity|negative regulation of transcription from RNA polymerase II promoter in response to stress|neuronal cell body|postsynaptic cytosol|dendritic spine|cadherin binding|unfolded protein binding|RNA pol…	\rno04141,rno05164\""	Protein processing in endoplasmic reticulum|Influenza A
Dnase1l3	-2.87138	-0.849138	1.52362e-07	5.0709e-06	Down	\GeneID:116687,Genbank:NM_053907.1,RGD:620669\""	deoxyribonuclease 1-like 3	\GO:0006309,GO:0002283,GO:0002673,GO:0003677,GO:0004519,GO:0004520,GO:0010623,GO:0070948,GO:0005576,GO:0005634,GO:0000737,GO:0005783\""	\apoptotic DNA fragmentation|neutrophil activation involved in immune response|regulation of acute inflammatory response|DNA binding|endonuclease activity|endodeoxyribonuclease activity|programmed cell death involved in cell development|regulation of neutrophil mediated cytotoxicity|extracellular region|nucleus|DNA catabolic process, endonucleolytic|endoplasmic reticulum\""
Dnase2b	-2.47	-2.5403	0.00310013	0.0179783	Down	\GeneID:59296,Genbank:XM_017591060.1,RGD:70901\""	deoxyribonuclease II beta	\GO:0004531,GO:0005576,GO:0005622,GO:0005737,GO:0005764,GO:0006259,GO:0006309,GO:0004520\""	deoxyribonuclease II activity|extracellular region|intracellular|cytoplasm|lysosome|DNA metabolic process|apoptotic DNA fragmentation|endodeoxyribonuclease activity	rno04142	Lysosome
Dnm1	-1.28047	2.49593	1.99332e-06	4.57231e-05	Down	\GeneID:140694,Genbank:NM_080689.4,RGD:71096\""	dynamin 1	\GO:0005654,GO:0005737,GO:0005794,GO:0005874,GO:0005886,GO:0016020,GO:0016185,GO:0006897,GO:0017124,GO:0019901,GO:0030117,GO:0030424,GO:0044877,GO:0031410,GO:0031623,GO:0045202,GO:0045211,GO:0046983,GO:0048285,GO:0000266,GO:1904645,GO:0050803,GO:0001917,GO:0050998,GO:0002031,GO:0003374,GO:0003924,GO:0005515,GO:0005525,GO:0005634,GO:0006898,GO:0007032,GO:0007605,GO:0008017,GO:0008021,GO:0008022,GO…	\nucleoplasm|cytoplasm|Golgi apparatus|microtubule|plasma membrane|membrane|synaptic vesicle budding from presynaptic endocytic zone membrane|endocytosis|SH3 domain binding|protein kinase binding|membrane coat|axon|protein-containing complex binding|cytoplasmic vesicle|receptor internalization|synapse|postsynaptic membrane|protein dimerization activity|organelle fission|mitochondrial fission|resp…	\rno04072,rno04144,rno04961,rno04721,rno05100\""	Phospholipase D signaling pathway|Endocytosis|Endocrine and other factor-regulated calcium reabsorption|Synaptic vesicle cycle|Bacterial invasion of epithelial cells
Dnmt3a	-1.02646	6.76337	3.26889e-07	9.86982e-06	Down	\GeneID:444984,Genbank:XM_017594268.1,RGD:1303336\""	DNA methyltransferase 3 alpha	\GO:0003682,GO:0003886,GO:0005634,GO:0009636,GO:0005654,GO:0010212,GO:0010288,GO:0005720,GO:0010942,GO:0016363,GO:0030182,GO:0071361,GO:0031667,GO:0071456,GO:0032355,GO:0090116,GO:0032776,GO:0097284,GO:0000122,GO:0000278,GO:0000775,GO:0000791,GO:0000792,GO:0001741,GO:0003677,GO:0005737,GO:0006306,GO:0006346,GO:0006349,GO:0033189,GO:0006351,GO:0042220,GO:0007283,GO:0042493,GO:0007568,GO:0042802,GO…	\chromatin binding|DNA (cytosine-5-)-methyltransferase activity|nucleus|response to toxic substance|nucleoplasm|response to ionizing radiation|response to lead ion|nuclear heterochromatin|positive regulation of cell death|nuclear matrix|neuron differentiation|cellular response to ethanol|response to nutrient levels|cellular response to hypoxia|response to estradiol|C-5 methylation of cytosine|DNA…	\rno00270,rno05206\""	Cysteine and methionine metabolism|MicroRNAs in cancer
Doc2g	-1.14152	3.16341	0.000871901	0.00669872	Down	\GeneID:293654,Genbank:XM_006230735.3,RGD:1307473\""	\double C2-like domains, gamma\""	\GO:0006906,GO:0017158,GO:0019905,GO:0030276,GO:0048791,GO:0070382,GO:0098793,GO:0005509,GO:0005544,GO:0005886\""	vesicle fusion|regulation of calcium ion-dependent exocytosis|syntaxin binding|clathrin binding|calcium ion-regulated exocytosis of neurotransmitter|exocytic vesicle|presynapse|calcium ion binding|calcium-dependent phospholipid binding|plasma membrane
Dok5	-1.36207	3.62826	7.80001e-07	2.08288e-05	Down	\GeneID:502694,Genbank:XM_006235673.3,RGD:1562846\""	docking protein 5	\GO:0007169,GO:0007399,GO:0016301,GO:0051386,GO:0000165,GO:0005057,GO:0005622\""	\transmembrane receptor protein tyrosine kinase signaling pathway|nervous system development|kinase activity|regulation of neurotrophin TRK receptor signaling pathway|MAPK cascade|signal transducer activity, downstream of receptor|intracellular\""
Dok6	3.38578	-2.97106	0.0034711	0.0195742	Up	\GeneID:498898,Genbank:NM_001191943.1,RGD:1564376\""	docking protein 6
Dok7	-1.03733	4.19305	0.00474658	0.0248153	Down	\GeneID:305448,Genbank:XM_017599205.1,RGD:1566416\""	docking protein 7	\GO:0005634,GO:0005654,GO:0005739,GO:0005886,GO:0007528,GO:0008150,GO:0019901,GO:0031594,GO:0035091,GO:0001934,GO:0043113,GO:0003674,GO:0061098,GO:0005575\""	nucleus|nucleoplasm|mitochondrion|plasma membrane|neuromuscular junction development|biological_process|protein kinase binding|neuromuscular junction|phosphatidylinositol binding|positive regulation of protein phosphorylation|receptor clustering|molecular_function|positive regulation of protein tyrosine kinase activity|cellular_component
Dpep2	-1.16391	-0.259761	0.0112147	0.048203	Down	\GeneID:291984,Genbank:XM_008772487.2,RGD:1305746\""	dipeptidase 2	\GO:0008239,GO:0016805,GO:0031225,GO:0046872,GO:0006508,GO:0008235,GO:0008238\""	dipeptidyl-peptidase activity|dipeptidase activity|anchored component of membrane|metal ion binding|proteolysis|metalloexopeptidase activity|exopeptidase activity
Dpysl3	-1.52003	3.51431	6.68903e-07	1.82585e-05	Down	\GeneID:25418,Genbank:XM_006254670.3,RGD:2410\""	dihydropyrimidinase-like 3	\GO:0048678,GO:0010976,GO:0051017,GO:0010977,GO:0051219,GO:0016810,GO:0017124,GO:0030027,GO:0030336,GO:0030426,GO:0051260,GO:0031005,GO:0051491,GO:0031941,GO:0051764,GO:0035374,GO:0070382,GO:0044297,GO:0005615,GO:0071345,GO:0048666,GO:0005829,GO:0007399\""	\response to axon injury|positive regulation of neuron projection development|actin filament bundle assembly|negative regulation of neuron projection development|phosphoprotein binding|hydrolase activity, acting on carbon-nitrogen (but not peptide) bonds|SH3 domain binding|lamellipodium|negative regulation of cell migration|growth cone|protein homooligomerization|filamin binding|positive regulati…
Dram1	1.12131	2.35295	1.52484e-05	0.000253748	Up	\GeneID:679937,Genbank:NM_001173427.1,RGD:1598133\""	DNA-damage regulated autophagy modulator 1	\GO:0010506,GO:0016021,GO:0005737,GO:0005764\""	regulation of autophagy|integral component of membrane|cytoplasm|lysosome
Draxin	1.68427	-1.32411	0.00382983	0.0210172	Up	\GeneID:691317,Genbank:XM_006239423.3,RGD:1585098\""	dorsal inhibitory axon guidance protein	\GO:0007411,GO:0016055,GO:0021516,GO:0021528,GO:0030517,GO:0030900,GO:0043524,GO:0090090,GO:0005576\""	axon guidance|Wnt signaling pathway|dorsal spinal cord development|commissural neuron differentiation in spinal cord|negative regulation of axon extension|forebrain development|negative regulation of neuron apoptotic process|negative regulation of canonical Wnt signaling pathway|extracellular region
Drc1	-1.70958	-2.35406	0.0150075	0.0597378	Down	\GeneID:362712,Genbank:NM_001007009.1,RGD:1359318\""	dynein regulatory complex subunit 1	\GO:0005930,GO:0007368,GO:0007507,GO:0060285,GO:0070286,GO:0003352,GO:0005829\""	axoneme|determination of left/right symmetry|heart development|cilium-dependent cell motility|axonemal dynein complex assembly|regulation of cilium movement|cytosol
Dsc1	-2.93259	-2.76179	0.0217615	0.0782059	Down	\GeneID:291759,Genbank:XM_008771992.2,RGD:1310768\""	desmocollin 1	\GO:0016021,GO:0030057,GO:0005509,GO:0005886,GO:0007156\""	integral component of membrane|desmosome|calcium ion binding|plasma membrane|homophilic cell adhesion via plasma membrane adhesion molecules
Dscc1	-1.18074	-0.480675	0.0249221	0.0860719	Down	\GeneID:299933,Genbank:NM_001305236.1,RGD:1561749\""	DNA replication and sister chromatid cohesion 1	\GO:0043142,GO:0000785,GO:1900264,GO:0003689,GO:0005654,GO:0006275,GO:0031390,GO:0034088,GO:0000775,GO:0034421\""	\single-stranded DNA-dependent ATPase activity|chromatin|positive regulation of DNA-directed DNA polymerase activity|DNA clamp loader activity|nucleoplasm|regulation of DNA replication|Ctf18 RFC-like complex|maintenance of mitotic sister chromatid cohesion|chromosome, centromeric region|post-translational protein acetylation\""
Dsg1	5.83179	-2.43622	2.17358e-05	0.000339718	Up	\GeneID:291755,Genbank:XM_017601072.1,RGD:1309925\""	desmoglein 1	\GO:0005911,GO:0007156,GO:0009898,GO:0016021,GO:0016324,GO:0016328,GO:0030057,GO:0032570,GO:0045295,GO:0050821,GO:0060135,GO:0003674,GO:0005509,GO:0005886\""	cell-cell junction|homophilic cell adhesion via plasma membrane adhesion molecules|cytoplasmic side of plasma membrane|integral component of membrane|apical plasma membrane|lateral plasma membrane|desmosome|response to progesterone|gamma-catenin binding|protein stabilization|maternal process involved in female pregnancy|molecular_function|calcium ion binding|plasma membrane	rno05150	Staphylococcus aureus infection
Dsg3	5.24135	-1.84902	3.73644e-06	7.78645e-05	Up	\GeneID:291752,Genbank:XM_017600921.1,RGD:1592103\""	desmoglein 3	\GO:0016021,GO:0005509,GO:0005886,GO:0007156\""	integral component of membrane|calcium ion binding|plasma membrane|homophilic cell adhesion via plasma membrane adhesion molecules
Dstnl1	-3.03847	2.82705	1.25325e-10	1.01935e-08	Down	\GeneID:296197,Genbank:XM_003751907.4,RGD:1304558\""	destrin-like 1
Dtd2	-1.07056	0.430342	0.00249421	0.0152807	Down	\GeneID:366619,Genbank:NM_001108981.1,RGD:1309138\""	D-tyrosyl-tRNA deacylase 2	\GO:0051500,GO:0106074,GO:0002161,GO:0005737,GO:0006399\""	D-tyrosyl-tRNA(Tyr) deacylase activity|aminoacyl-tRNA metabolism involved in translational fidelity|aminoacyl-tRNA editing activity|cytoplasm|tRNA metabolic process
Dtl	-1.35693	-0.85089	0.0342233	0.10903	Down	\GeneID:305073,Genbank:XM_223074.8,RGD:1310439\""	denticleless E3 ubiquitin protein ligase homolog	\GO:0045732,GO:0005730,GO:0051726,GO:0072425,GO:0005813,GO:0005829,GO:0006511,GO:0006513,GO:0080008,GO:0006974,GO:0009411,GO:0010971,GO:0019985,GO:0000209,GO:0031464,GO:0004842,GO:0031465,GO:0005634\""	positive regulation of protein catabolic process|nucleolus|regulation of cell cycle|signal transduction involved in G2 DNA damage checkpoint|centrosome|cytosol|ubiquitin-dependent protein catabolic process|protein monoubiquitination|Cul4-RING E3 ubiquitin ligase complex|cellular response to DNA damage stimulus|response to UV|positive regulation of G2/M transition of mitotic cell cycle|translesion…
Duoxa1	-1.46466	-0.722544	0.00203045	0.0131263	Down	\GeneID:311374,Genbank:NM_001107767.1,RGD:1306601\""	dual oxidase maturation factor 1	\GO:0016020,GO:0016021,GO:0042743,GO:0045666,GO:0050727,GO:2000379,GO:2000609,GO:0005789,GO:0005886,GO:0015031\""	membrane|integral component of membrane|hydrogen peroxide metabolic process|positive regulation of neuron differentiation|regulation of inflammatory response|positive regulation of reactive oxygen species metabolic process|regulation of thyroid hormone generation|endoplasmic reticulum membrane|plasma membrane|protein transport
Dupd1	-1.26806	4.5989	0.00058843	0.00490369	Down	\GeneID:361003,Genbank:NM_001108368.1,RGD:1310229\""	dual specificity phosphatase and pro isomerase domain containing 1	\GO:0006470,GO:0008138,GO:0032991,GO:0035335,GO:0042803,GO:0004725,GO:0005737\""	protein dephosphorylation|protein tyrosine/serine/threonine phosphatase activity|protein-containing complex|peptidyl-tyrosine dephosphorylation|protein homodimerization activity|protein tyrosine phosphatase activity|cytoplasm
Dusp10	-2.65864	4.88342	8.78378e-14	1.60955e-11	Down	\GeneID:63995,Genbank:NM_001105734.1,RGD:1310844\""	dual specificity phosphatase 10	\GO:0005794,GO:0005829,GO:0006470,GO:0008138,GO:0035970,GO:0008330,GO:0043508,GO:0008432,GO:0044387,GO:0045088,GO:0045591,GO:0046329,GO:0048273,GO:0048709,GO:0000188,GO:0002819,GO:0003674,GO:0004725,GO:0005575,GO:0005634,GO:0005654,GO:0005737,GO:0010033,GO:0010633,GO:0016311,GO:0016607,GO:0016791,GO:0017017,GO:0048715,GO:0032496,GO:0050680,GO:0032873,GO:0060266,GO:0033549,GO:0070373,GO:0090335,GO…	Golgi apparatus|cytosol|protein dephosphorylation|protein tyrosine/serine/threonine phosphatase activity|peptidyl-threonine dephosphorylation|protein tyrosine/threonine phosphatase activity|negative regulation of JUN kinase activity|JUN kinase binding|negative regulation of protein kinase activity by regulation of protein phosphorylation|regulation of innate immune response|positive regulation of…	rno04010	MAPK signaling pathway
Dusp14	-1.62104	-0.4114	7.12194e-05	0.000894705	Down	\GeneID:360580,Genbank:NM_001079893.2,RGD:1307415\""	dual specificity phosphatase 14	\GO:0008138,GO:0017017,GO:0035335,GO:0000188,GO:0004725,GO:0005737\""	protein tyrosine/serine/threonine phosphatase activity|MAP kinase tyrosine/serine/threonine phosphatase activity|peptidyl-tyrosine dephosphorylation|inactivation of MAPK activity|protein tyrosine phosphatase activity|cytoplasm
Dusp7	1.13359	4.07682	5.57944e-08	2.15369e-06	Up	\GeneID:300980,Genbank:NM_001100547.1,RGD:735026\""	dual specificity phosphatase 7	\GO:0005829,GO:0006470,GO:0008138,GO:0017017,GO:0035335,GO:0043407,GO:0000188,GO:0004725,GO:0005737\""	cytosol|protein dephosphorylation|protein tyrosine/serine/threonine phosphatase activity|MAP kinase tyrosine/serine/threonine phosphatase activity|peptidyl-tyrosine dephosphorylation|negative regulation of MAP kinase activity|inactivation of MAPK activity|protein tyrosine phosphatase activity|cytoplasm	rno04010	MAPK signaling pathway
Dusp8	-1.52612	2.76728	2.51057e-09	1.43453e-07	Down	\GeneID:361679,Genbank:NM_001108510.1,RGD:1306425\""	dual specificity phosphatase 8	\GO:0005575,GO:0008150,GO:0016311,GO:0016791,GO:0017017,GO:0035335,GO:0000188,GO:0003674,GO:0004725\""	cellular_component|biological_process|dephosphorylation|phosphatase activity|MAP kinase tyrosine/serine/threonine phosphatase activity|peptidyl-tyrosine dephosphorylation|inactivation of MAPK activity|molecular_function|protein tyrosine phosphatase activity	rno04010	MAPK signaling pathway
Dusp9	-2.60382	-2.93837	0.011297	0.0484522	Down	\GeneID:293847,Genbank:NM_001037973.1,RGD:1565535\""	dual specificity phosphatase 9	\GO:0005737,GO:0005829,GO:0006470,GO:0008138,GO:0017017,GO:0035335,GO:0000188,GO:0004725\""	cytoplasm|cytosol|protein dephosphorylation|protein tyrosine/serine/threonine phosphatase activity|MAP kinase tyrosine/serine/threonine phosphatase activity|peptidyl-tyrosine dephosphorylation|inactivation of MAPK activity|protein tyrosine phosphatase activity	\rno04010,rno04550\""	MAPK signaling pathway|Signaling pathways regulating pluripotency of stem cells
Dync1i1	1.38114	-1.60411	0.0289179	0.0961839	Up	\GeneID:29564,Genbank:XM_017592507.1,RGD:2512\""	dynein cytoplasmic 1 intermediate chain 1	\GO:0005634,GO:0005737,GO:0005868,GO:0036464,GO:0005874,GO:0045503,GO:0007018,GO:0007420,GO:0045504,GO:0047496,GO:0048471,GO:0055037,GO:0000776,GO:0000777,GO:0000922,GO:0003777,GO:0005515,GO:0008017,GO:0008574,GO:0010970,GO:0030286,GO:0030507,GO:0031982,GO:1904115,GO:1990257,GO:2000582\""	\nucleus|cytoplasm|cytoplasmic dynein complex|cytoplasmic ribonucleoprotein granule|microtubule|dynein light chain binding|microtubule-based movement|brain development|dynein heavy chain binding|vesicle transport along microtubule|perinuclear region of cytoplasm|recycling endosome|kinetochore|condensed chromosome kinetochore|spindle pole|microtubule motor activity|protein binding|microtubule bind…	\rno04145,rno04962,rno05132\""	Phagosome|Vasopressin-regulated water reabsorption|Salmonella infection
Dyrk2	-1.20173	6.39549	6.32377e-05	0.000805825	Down	\GeneID:314862,Genbank:XM_006241389.3,RGD:1312039\""	dual specificity tyrosine phosphorylation regulated kinase 2	\GO:0042771,GO:0004713,GO:0045725,GO:0005524,GO:0070885,GO:0005634,GO:0005654,GO:0005737,GO:0005829,GO:0006468,GO:0006974,GO:0007224,GO:0000151,GO:0018108,GO:0000287,GO:0030145,GO:0004674\""	intrinsic apoptotic signaling pathway in response to DNA damage by p53 class mediator|protein tyrosine kinase activity|positive regulation of glycogen biosynthetic process|ATP binding|negative regulation of calcineurin-NFAT signaling cascade|nucleus|nucleoplasm|cytoplasm|cytosol|protein phosphorylation|cellular response to DNA damage stimulus|smoothened signaling pathway|ubiquitin ligase complex|…
Dzip1	-1.16283	2.12776	0.00107745	0.00790409	Down	\GeneID:364475,Genbank:XM_008770948.1,RGD:1307701\""	DAZ interacting zinc finger protein 1	\GO:0005737,GO:0005814,GO:0005815,GO:0005829,GO:0007224,GO:0036064,GO:0045184,GO:0051220,GO:0060271,GO:0003676,GO:0005634,GO:0097539,GO:0005654\""	cytoplasm|centriole|microtubule organizing center|cytosol|smoothened signaling pathway|ciliary basal body|establishment of protein localization|cytoplasmic sequestering of protein|cilium assembly|nucleic acid binding|nucleus|ciliary transition fiber|nucleoplasm
E2f1	-1.18605	0.0873257	0.0152583	0.0604647	Down	\GeneID:399489,Genbank:NM_001100778.1,RGD:728892\""	E2F transcription factor 1	\GO:0003700,GO:0005509,GO:0005515,GO:0005634,GO:0005654,GO:0008630,GO:0010628,GO:0005667,GO:0019901,GO:0005737,GO:0030900,GO:0032991,GO:0035189,GO:0043065,GO:0046983,GO:0043276,GO:0048146,GO:0043392,GO:0048255,GO:0051726,GO:0070345,GO:0071398,GO:0000077,GO:0071456,GO:0071466,GO:0000082,GO:0071930,GO:0000122,GO:0000790,GO:0000981,GO:0001047,GO:0003677,GO:0005813,GO:0006351,GO:0006355,GO:0043565,GO…	\DNA binding transcription factor activity|calcium ion binding|protein binding|nucleus|nucleoplasm|intrinsic apoptotic signaling pathway in response to DNA damage|positive regulation of gene expression|transcription factor complex|protein kinase binding|cytoplasm|forebrain development|protein-containing complex|Rb-E2F complex|positive regulation of apoptotic process|protein dimerization activity|…	\rno04137,rno04110,rno04218,rno05200,rno05206,rno05212,rno05225,rno05226,rno05214,rno05220,rno05218,rno05219,rno05215,rno05224,rno05222,rno05223,rno04934,rno05166,rno05161,rno05167,rno05165,rno01522\""	Mitophagy - animal|Cell cycle|Cellular senescence|Pathways in cancer|MicroRNAs in cancer|Pancreatic cancer|Hepatocellular carcinoma|Gastric cancer|Glioma|Chronic myeloid leukemia|Melanoma|Bladder cancer|Prostate cancer|Breast cancer|Small cell lung cancer|Non-small cell lung cancer|Cushing's syndrome|HTLV-I infection|Hepatitis B|Kaposi's sarcoma-associated herpesvirus infection|Human papillomavir…
E2f8	1.42324	-0.184001	0.0412784	0.12494	Up	\GeneID:308607,Genbank:XM_006229263.3,RGD:1308091\""	E2F transcription factor 8	\GO:0001890,GO:0002040,GO:0003677,GO:0003700,GO:0032466,GO:0003714,GO:0032877,GO:0033301,GO:0070365,GO:0042802,GO:0000122,GO:0000978,GO:0001047,GO:0001078,GO:0005634,GO:0005667,GO:0005730,GO:0005829,GO:0042803,GO:0006351,GO:0008283,GO:0045944,GO:0060707,GO:0060718\""	\placenta development|sprouting angiogenesis|DNA binding|DNA binding transcription factor activity|negative regulation of cytokinesis|transcription corepressor activity|positive regulation of DNA endoreduplication|cell cycle comprising mitosis without cytokinesis|hepatocyte differentiation|identical protein binding|negative regulation of transcription by RNA polymerase II|RNA polymerase II proxim…
Ebf2	-1.05324	3.51373	2.7837e-05	0.000412817	Down	\GeneID:361060,Genbank:NM_001108383.1,RGD:1310805\""	early B-cell factor 2	\GO:0060612,GO:0001709,GO:0003677,GO:0003682,GO:0005634,GO:0006366,GO:0035563,GO:0045893,GO:0045944,GO:0046872,GO:0000978,GO:0046983,GO:0001077,GO:0050873\""	\adipose tissue development|cell fate determination|DNA binding|chromatin binding|nucleus|transcription by RNA polymerase II|positive regulation of chromatin binding|positive regulation of transcription, DNA-templated|positive regulation of transcription by RNA polymerase II|metal ion binding|RNA polymerase II proximal promoter sequence-specific DNA binding|protein dimerization activity|transcrip…
Ece1	1.01849	6.83228	9.84601e-06	0.000174019	Up	\GeneID:94204,Genbank:NM_053596.2,RGD:620293\""	endothelin converting enzyme 1	\GO:0005769,GO:0005886,GO:0006508,GO:0006915,GO:0007507,GO:0016020,GO:0008217,GO:0016021,GO:0008270,GO:0016485,GO:0016486,GO:0030141,GO:0042803,GO:0031410,GO:0043583,GO:0031982,GO:0033093,GO:0043950,GO:0045745,GO:0046686,GO:0048471,GO:0001666,GO:0001921,GO:0060037,GO:0004175,GO:0004222,GO:0005768,GO:0009897,GO:0010613,GO:0010814,GO:0010815,GO:0034959,GO:0010816,GO:0035994,GO:0042447,GO:0042493,GO…	early endosome|plasma membrane|proteolysis|apoptotic process|heart development|membrane|regulation of blood pressure|integral component of membrane|zinc ion binding|protein processing|peptide hormone processing|secretory granule|protein homodimerization activity|cytoplasmic vesicle|ear development|vesicle|Weibel-Palade body|positive regulation of cAMP-mediated signaling|positive regulation of G-p…
Ece2	-1.04226	0.826832	0.0106247	0.0462021	Down	\GeneID:408243,Genbank:XM_006248573.3,RGD:1303039\""	endothelin-converting enzyme 2	\GO:0008237,GO:0016021,GO:0016486\""	metallopeptidase activity|integral component of membrane|peptide hormone processing
Eda	-1.33693	1.71245	2.3628e-06	5.283e-05	Down	\GeneID:302424,Genbank:XM_006257111.3,RGD:1563178\""	ectodysplasin-A	\GO:0060662,GO:0019221,GO:0005123,GO:0060789,GO:0038177,GO:0005164,GO:0061153,GO:0042475,GO:0005575,GO:0090263,GO:0005789,GO:0005811,GO:0005887,GO:0043123,GO:0006955,GO:1901222,GO:0043231,GO:0007160,GO:1901224,GO:0043473,GO:0008150,GO:0043588,GO:0010467,GO:0001942,GO:0045177,GO:0010469,GO:0003674,GO:0051092,GO:0010628,GO:0005102\""	salivary gland cavitation|cytokine-mediated signaling pathway|death receptor binding|hair follicle placode formation|death receptor agonist activity|tumor necrosis factor receptor binding|trachea gland development|odontogenesis of dentin-containing tooth|cellular_component|positive regulation of canonical Wnt signaling pathway|endoplasmic reticulum membrane|lipid droplet|integral component of pla…	rno04060	Cytokine-cytokine receptor interaction
Edar	-1.52896	-1.25153	0.00402454	0.0218451	Down	\GeneID:365581,Genbank:XM_006256381.3,RGD:1561714\""	ectodysplasin-A receptor	\GO:0045177,GO:0004888,GO:0046330,GO:0005575,GO:0060662,GO:0005886,GO:0007165,GO:0008150,GO:0009888,GO:1901224,GO:0010628,GO:0016021,GO:0038023,GO:0042475,GO:0001942,GO:0043123,GO:0003674,GO:0043473\""	apical part of cell|transmembrane signaling receptor activity|positive regulation of JNK cascade|cellular_component|salivary gland cavitation|plasma membrane|signal transduction|biological_process|tissue development|positive regulation of NIK/NF-kappaB signaling|positive regulation of gene expression|integral component of membrane|signaling receptor activity|odontogenesis of dentin-containing too…	rno04060	Cytokine-cytokine receptor interaction
Edem1	1.36953	5.8513	4.95546e-10	3.34746e-08	Up	\GeneID:297504,Genbank:NM_001305279.1,RGD:1563633\""	ER degradation enhancing alpha-mannosidase like protein 1	\GO:0097466,GO:0004571,GO:1904154,GO:1904382,GO:0005509,GO:0005783,GO:0006491,GO:0016235,GO:0030176,GO:0030433,GO:0036510,GO:0000139,GO:0044322,GO:0004559,GO:0051787\""	\ubiquitin-dependent glycoprotein ERAD pathway|mannosyl-oligosaccharide 1,2-alpha-mannosidase activity|positive regulation of retrograde protein transport, ER to cytosol|mannose trimming involved in glycoprotein ERAD pathway|calcium ion binding|endoplasmic reticulum|N-glycan processing|aggresome|integral component of endoplasmic reticulum membrane|ubiquitin-dependent ERAD pathway|trimming of term…	rno04141	Protein processing in endoplasmic reticulum
Edn1	1.07174	1.53587	0.00282265	0.0166971	Up	\GeneID:24323,Genbank:XM_017600453.1,RGD:2532\""	endothelin 1	\GO:0071356,GO:0071375,GO:0071385,GO:0071389,GO:0071398,GO:0071456,GO:0071548,GO:0071559,GO:0071560,GO:0090023,GO:0005102,GO:0005125,GO:0005179,GO:0005615,GO:0005737,GO:0006885,GO:0008284,GO:0007166,GO:0009953,GO:0007186,GO:0010193,GO:0007193,GO:0010259,GO:0010460,GO:0010469,GO:0010613,GO:0030335,GO:0010827,GO:0030593,GO:0010870,GO:0031583,GO:0014032,GO:0031707,GO:0031708,GO:0000122,GO:0042045,GO…	cellular response to tumor necrosis factor|cellular response to peptide hormone stimulus|cellular response to glucocorticoid stimulus|cellular response to mineralocorticoid stimulus|cellular response to fatty acid|cellular response to hypoxia|response to dexamethasone|response to transforming growth factor beta|cellular response to transforming growth factor beta stimulus|positive regulation of n…	\rno04668,rno04066,rno04926,rno04916,rno04270,rno05418,rno05410,rno04933\""	TNF signaling pathway|HIF-1 signaling pathway|Relaxin signaling pathway|Melanogenesis|Vascular smooth muscle contraction|Fluid shear stress and atherosclerosis|Hypertrophic cardiomyopathy (HCM)|AGE-RAGE signaling pathway in diabetic complications
Edn2	-3.1986	-1.40223	4.34054e-08	1.73426e-06	Down	\GeneID:24324,Genbank:XM_017593144.1,RGD:2533\""	endothelin 2	\GO:0005179,GO:0005615,GO:0005622,GO:0007204,GO:0019221,GO:0019229,GO:0007205,GO:0019722,GO:0008217,GO:0030593,GO:0031708,GO:0048246,GO:0048286,GO:0042116,GO:0060585,GO:0097009,GO:0001516,GO:0001543,GO:0001659,GO:0002690,GO:0003100,GO:0008284,GO:0010460,GO:0010469,GO:0014824,GO:0042310,GO:0014826,GO:0045987,GO:0046887,GO:0046888,GO:0048016\""	hormone activity|extracellular space|intracellular|positive regulation of cytosolic calcium ion concentration|cytokine-mediated signaling pathway|regulation of vasoconstriction|protein kinase C-activating G-protein coupled receptor signaling pathway|calcium-mediated signaling|regulation of blood pressure|neutrophil chemotaxis|endothelin B receptor binding|macrophage chemotaxis|lung alveolus devel…	\rno04080,rno04270\""	Neuroactive ligand-receptor interaction|Vascular smooth muscle contraction
Ednrb	1.45412	4.44763	4.38606e-08	1.7437e-06	Up	\GeneID:50672,Genbank:XM_006252431.3,RGD:2536\""	endothelin receptor type B	\GO:0006885,GO:0007186,GO:0007200,GO:0007204,GO:0007422,GO:0007497,GO:0007568,GO:0030318,GO:0008217,GO:0031620,GO:0008284,GO:0031702,GO:0031965,GO:0032269,GO:0032496,GO:0048066,GO:0035645,GO:0048246,GO:0035810,GO:0048265,GO:0035815,GO:0048484,GO:0050678,GO:0051930,GO:0000122,GO:0060406,GO:0001755,GO:0071222,GO:0001934,GO:0086100,GO:0004930,GO:0004962,GO:0005886,GO:0014043,GO:0014070,GO:0014826,GO…	regulation of pH|G-protein coupled receptor signaling pathway|phospholipase C-activating G-protein coupled receptor signaling pathway|positive regulation of cytosolic calcium ion concentration|peripheral nervous system development|posterior midgut development|aging|melanocyte differentiation|regulation of blood pressure|regulation of fever generation|positive regulation of cell proliferation|type…	\rno04020,rno04022,rno04080,rno04926,rno04916,rno05200\""	Calcium signaling pathway|cGMP - PKG signaling pathway|Neuroactive ligand-receptor interaction|Relaxin signaling pathway|Melanogenesis|Pathways in cancer
Efcab1	-1.45362	0.528321	0.00560548	0.0281723	Down	\GeneID:301957,Genbank:XM_017597950.1,RGD:1594548\""	EF hand calcium binding domain 1	GO:0005509	calcium ion binding
Efcab12	1.33789	0.200039	0.0241991	0.0842502	Up	\GeneID:680899,Genbank:XM_003749810.4,RGD:1586985\""	EF-hand calcium binding domain 12	GO:0005509	calcium ion binding
Efcc1	-1.13957	1.00429	0.00350839	0.0197148	Down	\GeneID:685202,Genbank:XM_006236855.2,RGD:1596494\""	EF-hand and coiled-coil domain containing 1	GO:0005509	calcium ion binding
Efhd1	-1.68682	0.650695	2.09316e-05	0.000331701	Down	\GeneID:501181,Genbank:XM_006245468.2,RGD:1559565\""	\EF-hand domain family, member D1\""	\GO:0005509,GO:0005743,GO:0031175\""	calcium ion binding|mitochondrial inner membrane|neuron projection development
Efr3b	-1.80848	5.33551	3.68965e-10	2.56857e-08	Down	\GeneID:313928,Genbank:XM_006239853.1,RGD:1310845\""	EFR3 homolog B	\GO:0005886,GO:0046854,GO:0072659\""	plasma membrane|phosphatidylinositol phosphorylation|protein localization to plasma membrane
Egr3	-2.62924	0.289743	0.00197637	0.0128653	Down	\GeneID:25148,Genbank:XM_006252240.3,RGD:2545\""	early growth response 3	\GO:0006351,GO:0007274,GO:0007422,GO:0033089,GO:0035767,GO:0035924,GO:0043066,GO:0043565,GO:0044344,GO:0045586,GO:0045944,GO:0001938,GO:0046872,GO:0002042,GO:0005634\""	\transcription, DNA-templated|neuromuscular synaptic transmission|peripheral nervous system development|positive regulation of T cell differentiation in thymus|endothelial cell chemotaxis|cellular response to vascular endothelial growth factor stimulus|negative regulation of apoptotic process|sequence-specific DNA binding|cellular response to fibroblast growth factor stimulus|regulation of gamma-…	\rno04625,rno05203,rno05161\""	C-type lectin receptor signaling pathway|Viral carcinogenesis|Hepatitis B
Ehhadh	3.39491	5.4212	1.69428e-15	4.5017e-13	Up	\GeneID:171142,Genbank:NM_133606.1,RGD:621441\""	\enoyl-CoA, hydratase/3-hydroxyacyl CoA dehydrogenase\""	\GO:0004300,GO:0005102,GO:0005777,GO:0005829,GO:0006475,GO:0006635,GO:0003857,GO:0019899,GO:0004165\""	enoyl-CoA hydratase activity|signaling receptor binding|peroxisome|cytosol|internal protein amino acid acetylation|fatty acid beta-oxidation|3-hydroxyacyl-CoA dehydrogenase activity|enzyme binding|dodecenoyl-CoA delta-isomerase activity	\rno00640,rno00650,rno00071,rno00280,rno00310,rno00380,rno00410,rno04146,rno03320\""	\Propanoate metabolism|Butanoate metabolism|Fatty acid degradation|Valine, leucine and isoleucine degradation|Lysine degradation|Tryptophan metabolism|beta-Alanine metabolism|Peroxisome|PPAR signaling pathway\""
Eid3	1.50656	0.635563	0.00094891	0.00717284	Up	\GeneID:691688,Genbank:NM_001044304.1,RGD:1597206\""	EP300 interacting inhibitor of differentiation 3	\GO:0005634,GO:0005730,GO:0005737,GO:0006281,GO:0006310,GO:0006351,GO:0006355,GO:0030915,GO:0000781,GO:2001022\""	\nucleus|nucleolus|cytoplasm|DNA repair|DNA recombination|transcription, DNA-templated|regulation of transcription, DNA-templated|Smc5-Smc6 complex|chromosome, telomeric region|positive regulation of response to DNA damage stimulus\""
Eif1a	1.72134	6.18451	2.00577e-07	6.39521e-06	Up	\GeneID:317163,Genbank:NM_001008773.2,RGD:1306331\""	eukaryotic translation initiation factor 1A	\GO:0008150,GO:0043023,GO:0003743,GO:0005575,GO:0006413\""	biological_process|ribosomal large subunit binding|translation initiation factor activity|cellular_component|translational initiation
Eif4ebp1	2.75473	6.66748	1.71584e-18	8.19945e-16	Up	\GeneID:116636,Genbank:NM_053857.2,RGD:620259\""	eukaryotic translation initiation factor 4E binding protein 1	\GO:0045947,GO:0031333,GO:0005515,GO:0051721,GO:0031369,GO:0005634,GO:0071456,GO:0031929,GO:0005737,GO:0071549,GO:0005829,GO:0008190,GO:1990928,GO:0032991,GO:0045471,GO:0008286,GO:0045931,GO:0030324,GO:0000082,GO:0030371,GO:0002192,GO:0002931\""	negative regulation of translational initiation|negative regulation of protein complex assembly|protein binding|protein phosphatase 2A binding|translation initiation factor binding|nucleus|cellular response to hypoxia|TOR signaling|cytoplasm|cellular response to dexamethasone stimulus|cytosol|eukaryotic initiation factor 4E binding|response to amino acid starvation|protein-containing complex|resp…	\rno03013,rno04012,rno04066,rno04151,rno04152,rno04150,rno04218,rno04910,rno04211,rno05231,rno05221,rno05165,rno01521\""	RNA transport|ErbB signaling pathway|HIF-1 signaling pathway|PI3K-Akt signaling pathway|AMPK signaling pathway|mTOR signaling pathway|Cellular senescence|Insulin signaling pathway|Longevity regulating pathway - mammal|Choline metabolism in cancer|Acute myeloid leukemia|Human papillomavirus infection|EGFR tyrosine kinase inhibitor resistance
Eif4g3	1.21821	7.49511	0.000109132	0.00127177	Up	\GeneID:298573,Genbank:XM_017593304.1,RGD:1311370\""	\eukaryotic translation initiation factor 4 gamma, 3\""	\GO:0006413,GO:0007283,GO:0010507,GO:0045727,GO:0060903,GO:0000339,GO:0001934,GO:0003743\""	translational initiation|spermatogenesis|negative regulation of autophagy|positive regulation of translation|positive regulation of meiosis I|RNA cap binding|positive regulation of protein phosphorylation|translation initiation factor activity	\rno03013,rno05416\""	RNA transport|Viral myocarditis
Elfn2	-1.62458	-0.684914	0.010472	0.0456383	Down	\GeneID:100910536,Genbank:XM_006242041.3,RGD:1559693\""	extracellular leucine-rich repeat and fibronectin type III domain containing 2	\GO:0010923,GO:0016021\""	negative regulation of phosphatase activity|integral component of membrane
Eln	-1.31832	6.0167	1.71185e-05	0.000280764	Down	\GeneID:25043,Genbank:NM_012722.1,RGD:67394\""	elastin	\GO:0071953,GO:0055093,GO:0031012,GO:0005578,GO:0071280,GO:0035904,GO:0071298,GO:0042493,GO:0005615,GO:0071300,GO:0005739,GO:0007519,GO:0007568,GO:0043149,GO:0030023,GO:0071407,GO:0030198,GO:0071456,GO:0044344,GO:0071549,GO:0048251,GO:0030833,GO:0001974,GO:0071560,GO:0050840,GO:0005201,GO:0005576\""	elastic fiber|response to hyperoxia|extracellular matrix|proteinaceous extracellular matrix|cellular response to copper ion|aorta development|cellular response to L-ascorbic acid|response to drug|extracellular space|cellular response to retinoic acid|mitochondrion|skeletal muscle tissue development|aging|stress fiber assembly|extracellular matrix constituent conferring elasticity|cellular respons…	rno04974	Protein digestion and absorption
Elovl6	-3.33015	-0.324798	5.88469e-11	5.51845e-09	Down	\GeneID:171402,Genbank:NM_134383.2,RGD:620585\""	ELOVL fatty acid elongase 6	\GO:0042759,GO:0009922,GO:0042761,GO:0016747,GO:0102336,GO:0019367,GO:0030148,GO:0030176,GO:0102337,GO:0102338,GO:0030497,GO:0102756,GO:0034625,GO:0005783,GO:0034626\""	\long-chain fatty acid biosynthetic process|fatty acid elongase activity|very long-chain fatty acid biosynthetic process|transferase activity, transferring acyl groups other than amino-acyl groups|3-oxo-arachidoyl-CoA synthase activity|fatty acid elongation, saturated fatty acid|sphingolipid biosynthetic process|integral component of endoplasmic reticulum membrane|3-oxo-cerotoyl-CoA synthase acti…	\rno00062,rno01040\""	Fatty acid elongation|Biosynthesis of unsaturated fatty acids
Emc9	-1.15091	3.09007	2.27552e-05	0.00035357	Down	\GeneID:290224,Genbank:NM_001008296.1,RGD:1308113\""	ER membrane protein complex subunit 9	\GO:0072546,GO:0005737\""	ER membrane protein complex|cytoplasm
Emcn	-1.1978	4.06138	3.77291e-06	7.82476e-05	Down	\GeneID:295490,Genbank:XM_006233366.3,RGD:1303218\""	endomucin	\GO:0030155,GO:0030246,GO:0098609,GO:0001525,GO:0005886,GO:0016021\""	regulation of cell adhesion|carbohydrate binding|cell-cell adhesion|angiogenesis|plasma membrane|integral component of membrane
Eme1	-2.31251	-2.45126	0.00676606	0.0326862	Down	\GeneID:287634,Genbank:XM_006247179.3,RGD:1309067\""	essential meiotic structure-specific endonuclease 1	\GO:0003677,GO:0005720,GO:0006302,GO:0008821,GO:0031297,GO:0031573,GO:0048476,GO:0072429,GO:0090305,GO:0000712,GO:0000790\""	DNA binding|nuclear heterochromatin|double-strand break repair|crossover junction endodeoxyribonuclease activity|replication fork processing|intra-S DNA damage checkpoint|Holliday junction resolvase complex|response to intra-S DNA damage checkpoint signaling|nucleic acid phosphodiester bond hydrolysis|resolution of meiotic recombination intermediates|nuclear chromatin	\rno03440,rno03460\""	Homologous recombination|Fanconi anemia pathway
Emilin3	-2.42674	-0.488207	1.38826e-05	0.000234693	Down	\GeneID:362262,Genbank:XM_006235495.1,RGD:1309607\""	elastin microfibril interfacer 3	\GO:0005737,GO:0031012\""	cytoplasm|extracellular matrix
Eml1	-1.00323	5.51615	3.20134e-06	6.88742e-05	Down	\GeneID:362783,Genbank:NM_001025741.1,RGD:1306374\""	echinoderm microtubule associated protein like 1	\GO:0015631,GO:0007420,GO:0002244,GO:0048471,GO:0097431,GO:0008017,GO:0005829,GO:0005874,GO:0007052,GO:1990023,GO:0007405,GO:0015630,GO:0000226\""	tubulin binding|brain development|hematopoietic progenitor cell differentiation|perinuclear region of cytoplasm|mitotic spindle pole|microtubule binding|cytosol|microtubule|mitotic spindle organization|mitotic spindle midzone|neuroblast proliferation|microtubule cytoskeleton|microtubule cytoskeleton organization
Eml5	1.5888	-1.37565	0.0265424	0.0903563	Up	\GeneID:444982,Genbank:XM_003750213.4,RGD:1303275\""	echinoderm microtubule associated protein like 5	\GO:0015630,GO:0005737,GO:0005874,GO:0008017\""	microtubule cytoskeleton|cytoplasm|microtubule|microtubule binding
Emp1	-1.06005	5.90583	1.70697e-07	5.62241e-06	Down	\GeneID:25314,Genbank:XM_008763369.2,RGD:2552\""	epithelial membrane protein 1	\GO:0008150,GO:0008219,GO:0016021,GO:0032060,GO:0003674,GO:0005886\""	biological_process|cell death|integral component of membrane|bleb assembly|molecular_function|plasma membrane
Enah	-1.87081	7.56144	1.08893e-11	1.26714e-09	Down	\GeneID:360891,Genbank:XM_017598861.1,RGD:1307666\""	enabled homolog (Drosophila)	\GO:0030175,GO:0005522,GO:0050699,GO:0005829,GO:0070358,GO:0005886,GO:0005925,GO:0007015,GO:1990830,GO:0007411,GO:0008154,GO:0017124,GO:0030027,GO:0001725,GO:0030036,GO:0001843,GO:0030054,GO:0005515\""	filopodium|profilin binding|WW domain binding|cytosol|actin polymerization-dependent cell motility|plasma membrane|focal adhesion|actin filament organization|cellular response to leukemia inhibitory factor|axon guidance|actin polymerization or depolymerization|SH3 domain binding|lamellipodium|stress fiber|actin cytoskeleton organization|neural tube closure|cell junction|protein binding	\rno04810,rno04360\""	Regulation of actin cytoskeleton|Axon guidance
Enc1	2.74857	6.18394	2.64664e-25	5.27409e-22	Up	\GeneID:294674,Genbank:NM_001003401.1,RGD:1303152\""	ectodermal-neural cortex 1	\GO:0005654,GO:0005730,GO:0005737,GO:0010499,GO:0010976,GO:0016363,GO:0016567,GO:0017148,GO:0031463,GO:0000790,GO:0003779,GO:0043025,GO:0005634\""	nucleoplasm|nucleolus|cytoplasm|proteasomal ubiquitin-independent protein catabolic process|positive regulation of neuron projection development|nuclear matrix|protein ubiquitination|negative regulation of translation|Cul3-RING ubiquitin ligase complex|nuclear chromatin|actin binding|neuronal cell body|nucleus
Endou	1.22958	3.73207	9.57086e-07	2.4709e-05	Up	\GeneID:680317,Genbank:NM_001191069.1,RGD:1593011\""	\endonuclease, poly(U)-specific\""	\GO:0005044,GO:0005737,GO:0006508,GO:0006898,GO:0006955,GO:0007565,GO:0008236,GO:0030247,GO:0090502,GO:0003723,GO:0004521\""	\scavenger receptor activity|cytoplasm|proteolysis|receptor-mediated endocytosis|immune response|female pregnancy|serine-type peptidase activity|polysaccharide binding|RNA phosphodiester bond hydrolysis, endonucleolytic|RNA binding|endoribonuclease activity\""
Enkur	-2.7621	-2.60091	0.00257249	0.0156291	Down	\GeneID:291354,Genbank:NM_001106126.1,RGD:1309839\""	\enkurin, TRPC channel interacting protein\""	\GO:0005516,GO:0097228,GO:0001669\""	calmodulin binding|sperm principal piece|acrosomal vesicle
Eno2	1.32545	-0.933415	0.0298005	0.0981771	Up	\GeneID:24334,Genbank:XM_006237330.3,RGD:2554\""	\enolase 2, gamma, neuronal\""	\GO:0046982,GO:0030426,GO:0004634,GO:0048609,GO:0032355,GO:0051290,GO:0042493,GO:0005622,GO:0061621,GO:0005737,GO:0005829,GO:0005886,GO:0042803,GO:0006094,GO:0097060,GO:0043005,GO:0006096,GO:0099738,GO:0043025,GO:0009986,GO:1901214,GO:0043204,GO:0014070,GO:0000015,GO:1901215,GO:0043209,GO:0016020,GO:0000287,GO:0045121,GO:0019899,GO:0001917\""	protein heterodimerization activity|growth cone|phosphopyruvate hydratase activity|multicellular organismal reproductive process|response to estradiol|protein heterotetramerization|response to drug|intracellular|canonical glycolysis|cytoplasm|cytosol|plasma membrane|protein homodimerization activity|gluconeogenesis|synaptic membrane|neuron projection|glycolytic process|cell cortex region|neuronal…	\rno00010,rno03018,rno04066\""	Glycolysis / Gluconeogenesis|RNA degradation|HIF-1 signaling pathway
Enpp3	2.2378	5.17831	1.74872e-18	8.19945e-16	Up	\GeneID:54410,Genbank:NM_019370.2,RGD:708511\""	ectonucleotide pyrophosphatase/phosphodiesterase 3	\GO:0051150,GO:0005044,GO:0090305,GO:0006796,GO:0006898,GO:0006955,GO:0009143,GO:0009986,GO:0016021,GO:0030247,GO:0030505,GO:0035529,GO:0046872,GO:0003676,GO:0047429,GO:0004528,GO:0048471,GO:0004551\""	regulation of smooth muscle cell differentiation|scavenger receptor activity|nucleic acid phosphodiester bond hydrolysis|phosphate-containing compound metabolic process|receptor-mediated endocytosis|immune response|nucleoside triphosphate catabolic process|cell surface|integral component of membrane|polysaccharide binding|inorganic diphosphate transport|NADH pyrophosphatase activity|metal ion bin…	\rno00500,rno00230,rno00240,rno00740,rno00760,rno00770\""	Starch and sucrose metabolism|Purine metabolism|Pyrimidine metabolism|Riboflavin metabolism|Nicotinate and nicotinamide metabolism|Pantothenate and CoA biosynthesis
Entpd1	1.78173	0.014371	0.000253759	0.00248949	Up	\GeneID:64519,Genbank:XM_017589665.1,RGD:69265\""	ectonucleoside triphosphate diphosphohydrolase 1	\GO:0010996,GO:0014069,GO:0016021,GO:0016323,GO:0016787,GO:0016887,GO:0017110,GO:0051260,GO:0017111,GO:0071222,GO:0030168,GO:0071275,GO:0031000,GO:0071356,GO:0097060,GO:0102485,GO:0102486,GO:0102487,GO:0102488,GO:0102489,GO:0005524,GO:0005605,GO:0005615,GO:0007186,GO:0008021,GO:0009181,GO:0009986,GO:0010238,GO:0010332,GO:0032496,GO:0033198,GO:0033602,GO:0035456,GO:0035457,GO:0042802,GO:0043005,GO…	response to auditory stimulus|postsynaptic density|integral component of membrane|basolateral plasma membrane|hydrolase activity|ATPase activity|nucleoside-diphosphatase activity|protein homooligomerization|nucleoside-triphosphatase activity|cellular response to lipopolysaccharide|platelet activation|cellular response to aluminum ion|response to caffeine|cellular response to tumor necrosis factor…	\rno00230,rno00240,rno05169\""	Purine metabolism|Pyrimidine metabolism|Epstein-Barr virus infection
Epb41	1.08325	6.71761	3.12299e-08	1.29991e-06	Up	\GeneID:313052,Genbank:XM_006239095.1,RGD:1564762\""	erythrocyte membrane protein band 4.1	\GO:0047485,GO:0030054,GO:0005515,GO:0051219,GO:0005545,GO:0065003,GO:0030507,GO:0005737,GO:0099738,GO:0005829,GO:0005856,GO:0005886,GO:0030863,GO:1904778,GO:0030866,GO:0008022,GO:0031032,GO:0008360,GO:0032092,GO:0009898,GO:0003779,GO:0032991,GO:0014069,GO:0005198,GO:0016020,GO:0005200\""	protein N-terminus binding|cell junction|protein binding|phosphoprotein binding|1-phosphatidylinositol binding|protein-containing complex assembly|spectrin binding|cytoplasm|cell cortex region|cytosol|cytoskeleton|plasma membrane|cortical cytoskeleton|positive regulation of protein localization to cell cortex|cortical actin cytoskeleton organization|protein C-terminus binding|actomyosin structure…
Ephb1	-1.19507	0.114526	0.0118434	0.0500815	Down	\GeneID:24338,Genbank:NM_001104528.1,RGD:2556\""	Eph receptor B1	\GO:0004888,GO:0005005,GO:0005524,GO:0005737,GO:0014719,GO:0005783,GO:0016020,GO:0005829,GO:0018108,GO:0021545,GO:0021631,GO:0021952,GO:0031901,GO:0022008,GO:0032433,GO:0033674,GO:0043005,GO:0043066,GO:0043235,GO:0001525,GO:0051965,GO:0043410,GO:0060326,GO:0044877,GO:0001771,GO:0045121,GO:0004709,GO:0060996,GO:0004713,GO:0060997,GO:0004714,GO:0004871,GO:0061351,GO:0005886,GO:0005887,GO:0007275,GO…	transmembrane signaling receptor activity|transmembrane-ephrin receptor activity|ATP binding|cytoplasm|skeletal muscle satellite cell activation|endoplasmic reticulum|membrane|cytosol|peptidyl-tyrosine phosphorylation|cranial nerve development|optic nerve morphogenesis|central nervous system projection neuron axonogenesis|early endosome membrane|neurogenesis|filopodium tip|positive regulation of …	rno04360	Axon guidance
Ephb2	-1.13801	0.0993844	0.0113421	0.0486065	Down	\GeneID:313633,Genbank:NM_001127319.1,RGD:1564232\""	Eph receptor B2	\GO:0004714,GO:0004871,GO:0004888,GO:0005003,GO:0005005,GO:0005102,GO:0007611,GO:0005524,GO:0007612,GO:0005575,GO:0008046,GO:0005634,GO:0008150,GO:0009887,GO:0009968,GO:0010628,GO:0042472,GO:0016310,GO:0042802,GO:0018108,GO:0043005,GO:0021631,GO:0043025,GO:0043066,GO:0043235,GO:0043410,GO:0000902,GO:0060996,GO:0044877,GO:0001525,GO:0060997,GO:0001540,GO:0070373,GO:0046580,GO:0001655,GO:0070374,GO…	\transmembrane receptor protein tyrosine kinase activity|signal transducer activity|transmembrane signaling receptor activity|ephrin receptor activity|transmembrane-ephrin receptor activity|signaling receptor binding|learning or memory|ATP binding|learning|cellular_component|axon guidance receptor activity|nucleus|biological_process|animal organ morphogenesis|negative regulation of signal transdu…	rno04360	Axon guidance
Epn3	-2.41898	0.81754	9.1952e-07	2.38358e-05	Down	\GeneID:360605,Genbank:XM_006247201.3,RGD:1306416\""	epsin 3	\GO:0005905,GO:0005938,GO:0008289,GO:0019897,GO:0030136,GO:0043231,GO:0048471,GO:1990175,GO:0005634,GO:0005654\""	clathrin-coated pit|cell cortex|lipid binding|extrinsic component of plasma membrane|clathrin-coated vesicle|intracellular membrane-bounded organelle|perinuclear region of cytoplasm|EH domain binding|nucleus|nucleoplasm	rno04144	Endocytosis
Eppk1	1.2875	1.98353	0.0023007	0.0144004	Up	\GeneID:680860,Genbank:XM_017595389.1,RGD:1587023\""	epiplakin 1	\GO:1990254,GO:0045111,GO:0005923,GO:0045178,GO:0007010,GO:0050680,GO:0010839,GO:0016327,GO:0019215,GO:0030056,GO:0030336,GO:0051548,GO:0030856,GO:0060054,GO:0042060,GO:0061045,GO:0045095,GO:0071944,GO:0005737,GO:0097356,GO:0045109,GO:0005856,GO:1905041,GO:0045110,GO:0005911\""	keratin filament binding|intermediate filament cytoskeleton|bicellular tight junction|basal part of cell|cytoskeleton organization|negative regulation of epithelial cell proliferation|negative regulation of keratinocyte proliferation|apicolateral plasma membrane|intermediate filament binding|hemidesmosome|negative regulation of cell migration|negative regulation of keratinocyte migration|regulati…
Eps8l1	-3.19976	-3.0165	0.00714713	0.0340118	Down	\GeneID:361503,Genbank:XM_006228280.2,RGD:1311146\""	EPS8-like 1	\GO:0035023,GO:0005829,GO:0042608,GO:0005886,GO:0007266,GO:0030676,GO:0045296,GO:0030833,GO:1900029,GO:0031982,GO:0032587,GO:0003779,GO:0032991,GO:0005089\""	regulation of Rho protein signal transduction|cytosol|T cell receptor binding|plasma membrane|Rho protein signal transduction|Rac guanyl-nucleotide exchange factor activity|cadherin binding|regulation of actin filament polymerization|positive regulation of ruffle assembly|vesicle|ruffle membrane|actin binding|protein-containing complex|Rho guanyl-nucleotide exchange factor activity
Epyc	-2.18124	0.0496943	0.000275525	0.00265563	Down	\GeneID:314772,Genbank:NM_001108088.1,RGD:1305904\""	epiphycan	\GO:0016021,GO:0005578,GO:0005615,GO:0007409\""	integral component of membrane|proteinaceous extracellular matrix|extracellular space|axonogenesis
Eqtn	1.23115	1.19749	0.0105306	0.0458812	Up	\GeneID:500502,Genbank:XM_017593576.1,RGD:1563332\""	equatorin	\GO:0007342,GO:0002080,GO:0016021,GO:0060478,GO:0002081,GO:0005634,GO:0005737,GO:0005769,GO:0005886,GO:0006897,GO:0002079\""	fusion of sperm to egg plasma membrane involved in single fertilization|acrosomal membrane|integral component of membrane|acrosomal vesicle exocytosis|outer acrosomal membrane|nucleus|cytoplasm|early endosome|plasma membrane|endocytosis|inner acrosomal membrane
Erich3	-1.7474	-1.39003	0.00430835	0.0230328	Down	\GeneID:295528,Genbank:XM_017591359.1,RGD:1593279\""	glutamate-rich 3
Errfi1	1.8896	6.85244	7.20731e-06	0.000135175	Up	\GeneID:313729,Genbank:XM_008764261.2,RGD:1307599\""	ERBB receptor feedback inhibitor 1	\GO:0007175,GO:0017124,GO:0019900,GO:0019901,GO:0031234,GO:0045616,GO:0031267,GO:0031953,GO:0048286,GO:0050732,GO:0060426,GO:0060428,GO:0005515,GO:0005634,GO:0005737,GO:0005829,GO:0005886,GO:0032691,GO:0032869,GO:0032966,GO:0036120,GO:0042059,GO:0042536,GO:0061469,GO:0043589,GO:0070373,GO:0071364,GO:0071474,GO:0071549,GO:1903243\""	negative regulation of epidermal growth factor-activated receptor activity|SH3 domain binding|kinase binding|protein kinase binding|extrinsic component of cytoplasmic side of plasma membrane|regulation of keratinocyte differentiation|small GTPase binding|negative regulation of protein autophosphorylation|lung alveolus development|negative regulation of peptidyl-tyrosine phosphorylation|lung vascu…
Espl1	-1.5671	-0.568379	0.00798502	0.0370265	Down	\GeneID:315330,Genbank:XM_006242460.3,RGD:1306266\""	\extra spindle pole bodies like 1, separase\""	\GO:0004197,GO:0005634,GO:0005737,GO:0005813,GO:0006508,GO:0007059,GO:0007127,GO:0008233,GO:0008234,GO:0045143,GO:0000070,GO:0051307,GO:0000212,GO:0072686,GO:0000278\""	cysteine-type endopeptidase activity|nucleus|cytoplasm|centrosome|proteolysis|chromosome segregation|meiosis I|peptidase activity|cysteine-type peptidase activity|homologous chromosome segregation|mitotic sister chromatid segregation|meiotic chromosome separation|meiotic spindle organization|mitotic spindle|mitotic cell cycle	\rno04110,rno04114\""	Cell cycle|Oocyte meiosis
Esr1	-1.33004	4.3473	1.00759e-05	0.000177885	Down	\GeneID:24890,Genbank:XM_017588795.1,RGD:2581\""	estrogen receptor 1	\GO:0044877,GO:0045429,GO:0045742,GO:0045893,GO:0045899,GO:0050727,GO:0051000,GO:0045944,GO:0051091,GO:0051117,GO:0060745,GO:0060009,GO:0060749,GO:0060011,GO:0060750,GO:0070374,GO:1990375,GO:0071168,GO:1990841,GO:0071391,GO:0001093,GO:0001223,GO:0001547,GO:0005515,GO:0002064,GO:0005634,GO:0002076,GO:0005737,GO:0008013,GO:0005739,GO:0008134,GO:0005794,GO:0008209,GO:0005886,GO:0008270,GO:0008584,GO…	\protein-containing complex binding|positive regulation of nitric oxide biosynthetic process|positive regulation of epidermal growth factor receptor signaling pathway|positive regulation of transcription, DNA-templated|positive regulation of RNA polymerase II transcriptional preinitiation complex assembly|regulation of inflammatory response|positive regulation of nitric-oxide synthase activity|po…	\rno04915,rno04917,rno04919,rno04961,rno05200,rno05205,rno05224,rno01522\""	Estrogen signaling pathway|Prolactin signaling pathway|Thyroid hormone signaling pathway|Endocrine and other factor-regulated calcium reabsorption|Pathways in cancer|Proteoglycans in cancer|Breast cancer|Endocrine resistance
Esrp2	2.32325	-1.74694	0.000463539	0.00400315	Up	\GeneID:307810,Genbank:NM_001107423.1,RGD:1310855\""	epithelial splicing regulatory protein 2	\GO:0060445,GO:0003729,GO:0005634,GO:0005654,GO:0043484,GO:0050679,GO:0000380,GO:0060441\""	\branching involved in salivary gland morphogenesis|mRNA binding|nucleus|nucleoplasm|regulation of RNA splicing|positive regulation of epithelial cell proliferation|alternative mRNA splicing, via spliceosome|epithelial tube branching involved in lung morphogenesis\""
Esrrg	-1.38656	4.59133	0.000278509	0.00267792	Down	\GeneID:360896,Genbank:XM_017598866.1,RGD:1303236\""	estrogen-related receptor gamma	\GO:0003708,GO:0005496,GO:0005634,GO:0006355,GO:0006366,GO:0008270,GO:0043401,GO:0045893,GO:0045944,GO:0000977,GO:0048384,GO:0001228,GO:0050682,GO:0003707\""	\retinoic acid receptor activity|steroid binding|nucleus|regulation of transcription, DNA-templated|transcription by RNA polymerase II|zinc ion binding|steroid hormone mediated signaling pathway|positive regulation of transcription, DNA-templated|positive regulation of transcription by RNA polymerase II|RNA polymerase II regulatory region sequence-specific DNA binding|retinoic acid receptor signa…
Esyt3	-1.15194	-0.53724	0.0199181	0.0733845	Down	\GeneID:363120,Genbank:XM_343454.7,RGD:1561304\""	extended synaptotagmin 3	\GO:0006869,GO:0008289,GO:0031227,GO:0031234,GO:0044232,GO:0061817,GO:0005543,GO:0005783,GO:0005887\""	lipid transport|lipid binding|intrinsic component of endoplasmic reticulum membrane|extrinsic component of cytoplasmic side of plasma membrane|organelle membrane contact site|endoplasmic reticulum-plasma membrane tethering|phospholipid binding|endoplasmic reticulum|integral component of plasma membrane
Etl4	1.37403	6.59282	1.02693e-09	6.36592e-08	Up	\GeneID:291356,Genbank:XM_008771904.2,RGD:1563437\""	enhancer trap locus 4	\GO:0005737,GO:0048706\""	cytoplasm|embryonic skeletal system development
Etnppl	3.33629	-2.35788	0.00269658	0.016137	Up	\GeneID:687071,Genbank:XM_003749396.4,RGD:1590098\""	ethanolamine-phosphate phospho-lyase	\GO:0042802,GO:0005739,GO:0008453,GO:0030170\""	identical protein binding|mitochondrion|alanine-glyoxylate transaminase activity|pyridoxal phosphate binding	rno00564	Glycerophospholipid metabolism
Ets2	2.11353	6.79876	8.67679e-10	5.46741e-08	Up	\GeneID:304063,Genbank:NM_001107107.1,RGD:1584977\""	\ETS proto-oncogene 2, transcription factor\""	\GO:0007498,GO:0000981,GO:0019904,GO:0001078,GO:0030154,GO:0001712,GO:0003677,GO:0003700,GO:0005634,GO:0005654,GO:0035259,GO:0043565,GO:0005829,GO:0045893,GO:0045944,GO:0005886,GO:0000122,GO:0090009,GO:0000977,GO:0006357,GO:0000978\""	\mesoderm development|RNA polymerase II transcription factor activity, sequence-specific DNA binding|protein domain specific binding|transcriptional repressor activity, RNA polymerase II proximal promoter sequence-specific DNA binding|cell differentiation|ectodermal cell fate commitment|DNA binding|DNA binding transcription factor activity|nucleus|nucleoplasm|glucocorticoid receptor binding|seque…	\rno04014,rno05166\""	Ras signaling pathway|HTLV-I infection
Exo1	-2.11974	-2.13706	0.00900015	0.0406619	Down	\GeneID:305000,Genbank:NM_001107198.1,RGD:1309465\""	exonuclease 1	\GO:0045145,GO:0003682,GO:0045190,GO:0005575,GO:0048256,GO:0005634,GO:0005654,GO:0005886,GO:0006298,GO:0051908,GO:0006310,GO:0090305,GO:0008150,GO:0016446,GO:0016604,GO:0002455,GO:0003674,GO:0035312,GO:0003677\""	single-stranded DNA 5'-3' exodeoxyribonuclease activity|chromatin binding|isotype switching|cellular_component|flap endonuclease activity|nucleus|nucleoplasm|plasma membrane|mismatch repair|double-stranded DNA 5'-3' exodeoxyribonuclease activity|DNA recombination|nucleic acid phosphodiester bond hydrolysis|biological_process|somatic hypermutation of immunoglobulin genes|nuclear body|humoral immun…	rno03430	Mismatch repair
Exoc3l4	-1.48451	4.18991	4.87365e-07	1.39741e-05	Down	\GeneID:299338,Genbank:XM_006240575.3,RGD:1307749\""	exocyst complex component 3-like 4	\GO:0051601,GO:0000145,GO:0000149,GO:0006887\""	exocyst localization|exocyst|SNARE binding|exocytosis
Exosc6	1.38307	1.09292	8.20993e-06	0.000151135	Up	\GeneID:307850,Genbank:XM_006255614.2,RGD:1309832\""	exosome component 6	\GO:0004532,GO:0005730,GO:0016075,GO:0031125,GO:0034427,GO:0034475,GO:0045006,GO:0045190,GO:0045830,GO:0071028,GO:0071051,GO:0000176,GO:0000177,GO:0000178\""	\exoribonuclease activity|nucleolus|rRNA catabolic process|rRNA 3'-end processing|nuclear-transcribed mRNA catabolic process, exonucleolytic, 3'-5'|U4 snRNA 3'-end processing|DNA deamination|isotype switching|positive regulation of isotype switching|nuclear mRNA surveillance|polyadenylation-dependent snoRNA 3'-end processing|nuclear exosome (RNase complex)|cytoplasmic exosome (RNase complex)|exos…	rno03018	RNA degradation
F10	2.20839	0.185263	0.000120794	0.00138639	Up	\GeneID:29243,Genbank:NM_017143.2,RGD:61850\""	coagulation factor X	\GO:0005509,GO:0005543,GO:0005576,GO:0005783,GO:0006508,GO:0007596,GO:0016020,GO:0043231,GO:0003674,GO:0051897,GO:0004252\""	calcium ion binding|phospholipid binding|extracellular region|endoplasmic reticulum|proteolysis|blood coagulation|membrane|intracellular membrane-bounded organelle|molecular_function|positive regulation of protein kinase B signaling|serine-type endopeptidase activity	rno04610	Complement and coagulation cascades
F11	2.92989	-2.36214	0.00790084	0.0367538	Up	\GeneID:290757,Genbank:NM_001047848.1,RGD:1309364\""	coagulation factor XI	\GO:0007596,GO:0030193,GO:0031639,GO:0042802,GO:0051919,GO:0070009,GO:0004252,GO:0005615\""	blood coagulation|regulation of blood coagulation|plasminogen activation|identical protein binding|positive regulation of fibrinolysis|serine-type aminopeptidase activity|serine-type endopeptidase activity|extracellular space	rno04610	Complement and coagulation cascades
F12	3.23849	-1.35231	0.00536714	0.0273103	Up	\GeneID:306761,Genbank:NM_001014006.1,RGD:1359175\""	coagulation factor XII	\GO:0031638,GO:0010756,GO:0002542,GO:0042730,GO:0016485,GO:0004252,GO:0051788,GO:0016540,GO:0005509,GO:0005615,GO:0005791,GO:0051919,GO:0007596,GO:0030193,GO:0030194,GO:0002353,GO:0008233\""	zymogen activation|positive regulation of plasminogen activation|Factor XII activation|fibrinolysis|protein processing|serine-type endopeptidase activity|response to misfolded protein|protein autoprocessing|calcium ion binding|extracellular space|rough endoplasmic reticulum|positive regulation of fibrinolysis|blood coagulation|regulation of blood coagulation|positive regulation of blood coagulati…	rno04610	Complement and coagulation cascades
F13a1	1.26217	5.36842	9.15656e-09	4.46403e-07	Up	\GeneID:60327,Genbank:NM_021698.2,RGD:621495\""	coagulation factor XIII A1 chain	\GO:0003810,GO:0005575,GO:0005737,GO:0007596,GO:0018149,GO:0042060,GO:0046872,GO:0072378,GO:0003674\""	\protein-glutamine gamma-glutamyltransferase activity|cellular_component|cytoplasm|blood coagulation|peptide cross-linking|wound healing|metal ion binding|blood coagulation, fibrin clot formation|molecular_function\""	rno04610	Complement and coagulation cascades
F13b	2.87884	-2.38995	0.0150856	0.0599588	Up	\GeneID:289055,Genbank:XM_008769547.2,RGD:1311668\""	coagulation factor XIII B chain	\GO:0008150,GO:0003674,GO:0005575,GO:0007596\""	biological_process|molecular_function|cellular_component|blood coagulation	rno04610	Complement and coagulation cascades
F2	1.53938	2.10938	8.70428e-05	0.00105604	Up	\GeneID:29251,Genbank:NM_022924.2,RGD:61996\""	coagulation factor II	\GO:0005615,GO:0006508,GO:0006953,GO:0007166,GO:0014068,GO:0007596,GO:0008201,GO:0014854,GO:0030168,GO:0030194,GO:0051281,GO:0051480,GO:0030307,GO:0051838,GO:0061844,GO:0070053,GO:0001530,GO:1904016,GO:1905225,GO:0070945,GO:0001934,GO:2000379,GO:0004252,GO:0005102,GO:0005509,GO:0008233,GO:0008284,GO:0008360,GO:0009611,GO:0009897,GO:0031012,GO:0032967,GO:0010468,GO:0042730,GO:0045861,GO:0071260,GO…	extracellular space|proteolysis|acute-phase response|cell surface receptor signaling pathway|positive regulation of phosphatidylinositol 3-kinase signaling|blood coagulation|heparin binding|response to inactivity|platelet activation|positive regulation of blood coagulation|positive regulation of release of sequestered calcium ion into cytosol|regulation of cytosolic calcium ion concentration|posi…	\rno04080,rno04810,rno04610\""	Neuroactive ligand-receptor interaction|Regulation of actin cytoskeleton|Complement and coagulation cascades
F5	1.20415	1.15896	0.000768521	0.00608166	Up	\GeneID:304929,Genbank:NM_001047878.1,RGD:1589758\""	coagulation factor V	\GO:0005615,GO:0005783,GO:0005794,GO:0007596,GO:0007598,GO:0008015,GO:0031091,GO:0032571,GO:0005507,GO:0005576\""	\extracellular space|endoplasmic reticulum|Golgi apparatus|blood coagulation|blood coagulation, extrinsic pathway|blood circulation|platelet alpha granule|response to vitamin K|copper ion binding|extracellular region\""	rno04610	Complement and coagulation cascades
F7	4.18445	-1.76093	2.60004e-07	8.09568e-06	Up	\GeneID:260320,Genbank:NM_152846.1,RGD:628678\""	coagulation factor VII	\GO:1905217,GO:0050927,GO:0016485,GO:0004175,GO:1905225,GO:0051897,GO:0030194,GO:0004252,GO:1905286,GO:0060416,GO:0031100,GO:0005102,GO:0061476,GO:0005509,GO:0005615,GO:0007596,GO:0031667,GO:0070723,GO:0031982,GO:0007623,GO:0097066,GO:0032355,GO:0009725,GO:0097068,GO:0032571,GO:0010037,GO:0001666,GO:1904400,GO:0033595,GO:0010641,GO:0002690,GO:1904612,GO:0043627,GO:0014070\""	\response to astaxanthin|positive regulation of positive chemotaxis|protein processing|endopeptidase activity|response to thyrotropin-releasing hormone|positive regulation of protein kinase B signaling|positive regulation of blood coagulation|serine-type endopeptidase activity|serine-type peptidase complex|response to growth hormone|animal organ regeneration|signaling receptor binding|response to…	rno04610	Complement and coagulation cascades
F9	3.39438	-0.871777	0.000344262	0.00316203	Up	\GeneID:24946,Genbank:XM_017601915.1,RGD:2589\""	coagulation factor IX	\GO:0031638,GO:0004252,GO:0005509,GO:0005575,GO:0005615,GO:0006508,GO:0007596,GO:0003674,GO:0008233,GO:0004175\""	zymogen activation|serine-type endopeptidase activity|calcium ion binding|cellular_component|extracellular space|proteolysis|blood coagulation|molecular_function|peptidase activity|endopeptidase activity	rno04610	Complement and coagulation cascades
Fabp1	2.61549	-0.127607	0.00783944	0.0365364	Up	\GeneID:24360,Genbank:NM_012556.2,RGD:2590\""	fatty acid binding protein 1	\GO:0051345,GO:0015909,GO:0005504,GO:0051977,GO:0016209,GO:0005515,GO:0051978,GO:0032000,GO:0005543,GO:0070301,GO:0005634,GO:0005654,GO:0032052,GO:0005737,GO:0071456,GO:0032991,GO:0098869,GO:0043066,GO:0005782,GO:0043154,GO:0005829,GO:0003682,GO:0045179,GO:0005324,GO:0050892,GO:0008144\""	positive regulation of hydrolase activity|long-chain fatty acid transport|fatty acid binding|lysophospholipid transport|antioxidant activity|protein binding|lysophospholipid transporter activity|positive regulation of fatty acid beta-oxidation|phospholipid binding|cellular response to hydrogen peroxide|nucleus|nucleoplasm|bile acid binding|cytoplasm|cellular response to hypoxia|protein-containing…	\rno03320,rno04975\""	PPAR signaling pathway|Fat digestion and absorption
Fads1	-1.17843	3.82561	3.95053e-06	8.1474e-05	Down	\GeneID:84575,Genbank:XM_006231075.3,RGD:621678\""	fatty acid desaturase 1	\GO:0032868,GO:0006636,GO:0033189,GO:0035900,GO:0007568,GO:0007584,GO:0009267,GO:0009744,GO:0043231,GO:0010033,GO:0055114,GO:0014070,GO:0016021,GO:0016491,GO:0005634,GO:0016717,GO:0005739,GO:0019369,GO:0005789\""	\response to insulin|unsaturated fatty acid biosynthetic process|response to vitamin A|response to isolation stress|aging|response to nutrient|cellular response to starvation|response to sucrose|intracellular membrane-bounded organelle|response to organic substance|oxidation-reduction process|response to organic cyclic compound|integral component of membrane|oxidoreductase activity|nucleus|oxidor…	rno01040	Biosynthesis of unsaturated fatty acids
Fads2	-1.42339	3.15294	1.03452e-07	3.63267e-06	Down	\GeneID:83512,Genbank:XM_008760244.2,RGD:68339\""	fatty acid desaturase 2	\GO:0005789,GO:0006629,GO:0006636,GO:0016021,GO:0042761,GO:0045485,GO:0055114,GO:0004768\""	endoplasmic reticulum membrane|lipid metabolic process|unsaturated fatty acid biosynthetic process|integral component of membrane|very long-chain fatty acid biosynthetic process|omega-6 fatty acid desaturase activity|oxidation-reduction process|stearoyl-CoA 9-desaturase activity	\rno00592,rno01040,rno03320\""	alpha-Linolenic acid metabolism|Biosynthesis of unsaturated fatty acids|PPAR signaling pathway
Fah	1.53852	2.69527	2.65251e-09	1.49422e-07	Up	\GeneID:29383,Genbank:NM_017181.2,RGD:61932\""	fumarylacetoacetate hydrolase	\GO:0005575,GO:0006527,GO:0006559,GO:0006572,GO:0008150,GO:0009072,GO:0046872,GO:0004334\""	cellular_component|arginine catabolic process|L-phenylalanine catabolic process|tyrosine catabolic process|biological_process|aromatic amino acid family metabolic process|metal ion binding|fumarylacetoacetase activity	rno00350	Tyrosine metabolism
Fam110a	-1.01338	0.00780908	0.011135	0.0479639	Down	\GeneID:311535,Genbank:NM_001244768.1,RGD:1308904\""	\family with sequence similarity 110, member A\""
Fam110c	2.55745	-0.0773657	1.85271e-05	0.000301079	Up	\GeneID:500638,Genbank:NM_001025051.1,RGD:1564713\""	\family with sequence similarity 110, member C\""	\GO:0060491,GO:0005874,GO:0005938,GO:0030335,GO:0043014,GO:0051897,GO:0000922,GO:0005634,GO:0005815\""	regulation of cell projection assembly|microtubule|cell cortex|positive regulation of cell migration|alpha-tubulin binding|positive regulation of protein kinase B signaling|spindle pole|nucleus|microtubule organizing center
Fam114a1	-1.45803	4.41165	1.32071e-09	8.00558e-08	Down	\GeneID:498366,Genbank:XM_006250991.3,RGD:1560201\""	\family with sequence similarity 114, member A1\""	\GO:0005829,GO:0005634,GO:0005654,GO:0005794\""	cytosol|nucleus|nucleoplasm|Golgi apparatus
Fam117b	1.08886	4.4516	5.4692e-10	3.58806e-08	Up	\GeneID:363236,Genbank:NM_001108797.1,RGD:1307676\""	\family with sequence similarity 117, member B\""	GO:0005737	cytoplasm
Fam127b	-1.05133	4.78167	3.02039e-06	6.55117e-05	Down	\GeneID:679038,Genbank:NM_001100998.1,RGD:1593086\""	\family with sequence similarity 127, member B\""
Fam131c	-1.28469	3.01872	0.000461542	0.00399235	Down	\GeneID:690880,Genbank:XM_008764303.1,RGD:1590955\""	\family with sequence similarity 131, member C\""
Fam150b	2.18106	0.312925	2.11746e-05	0.000333563	Up	\GeneID:679566,Genbank:XM_006239971.3,RGD:1587117\""	\family with sequence similarity 150, member B\""	\GO:0030971,GO:0061098,GO:0070374,GO:0070378,GO:0005576,GO:0010976,GO:0030298\""	receptor tyrosine kinase binding|positive regulation of protein tyrosine kinase activity|positive regulation of ERK1 and ERK2 cascade|positive regulation of ERK5 cascade|extracellular region|positive regulation of neuron projection development|receptor signaling protein tyrosine kinase activator activity
Fam160b1	1.00041	4.72998	2.41301e-07	7.57249e-06	Up	\GeneID:361774,Genbank:XM_342068.5,RGD:1306116\""	\family with sequence similarity 160, member B1\""
Fam167b	-1.62745	0.0946345	0.00125552	0.00891161	Down	\GeneID:682360,Genbank:XM_003750039.4,RGD:1584589\""	\family with sequence similarity 167, member B\""
Fam169b	3.282	0.425106	4.63067e-07	1.33494e-05	Up	\GeneID:680906,Genbank:XM_006229362.3,RGD:1585883\""	\family with sequence similarity 169, member B\""
Fam171b	-1.416	2.51269	0.00268742	0.0161064	Down	\GeneID:499821,Genbank:XM_575160.7,RGD:1562526\""	\family with sequence similarity 171, member B\""	GO:0016021	integral component of membrane
Fam181b	1.04173	-1.28149	0.0288473	0.0960161	Up	\GeneID:499205,Genbank:NM_001109150.2,RGD:1564695\""	\family with sequence similarity 181, member B\""
Fam184b	-2.46413	0.0186296	4.96306e-05	0.000656607	Down	\GeneID:289671,Genbank:NM_001305171.1,RGD:1564950\""	\family with sequence similarity 184, member B\""
Fam198a	-1.15821	1.20779	0.0247263	0.085544	Down	\GeneID:316090,Genbank:XM_236724.7,RGD:1305157\""	\family with sequence similarity 198, member A\""	GO:0043231	intracellular membrane-bounded organelle
Fam19a5	-1.09579	0.767103	0.00220384	0.0139419	Down	\GeneID:500915,Genbank:NM_001191991.1,RGD:1562115\""	\family with sequence similarity 19 member A5, C-C motif chemokine like\""	GO:0016021	integral component of membrane
Fam20c	-1.14392	4.42018	8.54234e-07	2.23616e-05	Down	\GeneID:304334,Genbank:NM_001012238.1,RGD:1311980\""	\family with sequence similarity 20, member C\""	\GO:0071895,GO:0030501,GO:0004674,GO:0031214,GO:0005509,GO:0097187,GO:0036179,GO:0005615,GO:0005737,GO:0005794,GO:0040036,GO:0006468,GO:0045669,GO:0046034,GO:0051174,GO:0016310,GO:0001501,GO:0070166,GO:0016773,GO:0030145\""	\odontoblast differentiation|positive regulation of bone mineralization|protein serine/threonine kinase activity|biomineral tissue development|calcium ion binding|dentinogenesis|osteoclast maturation|extracellular space|cytoplasm|Golgi apparatus|regulation of fibroblast growth factor receptor signaling pathway|protein phosphorylation|positive regulation of osteoblast differentiation|ATP metabolic…
Fam212a	-1.10066	0.151391	0.0222008	0.0790987	Down	\GeneID:316001,Genbank:NM_001108187.1,RGD:1560778\""	\family with sequence similarity 212, member A\""	\GO:0021915,GO:0030291,GO:0071901,GO:0005634,GO:0005737,GO:0019901\""	neural tube development|protein serine/threonine kinase inhibitor activity|negative regulation of protein serine/threonine kinase activity|nucleus|cytoplasm|protein kinase binding
Fam212b	-1.23635	4.19102	2.15074e-05	0.000337804	Down	\GeneID:310764,Genbank:NM_001107713.1,RGD:1306526\""	\family with sequence similarity 212, member B\""	\GO:0005634,GO:0019901\""	nucleus|protein kinase binding
Fam213a	-1.43261	1.27263	6.18794e-06	0.00011914	Down	\GeneID:290529,Genbank:NM_001008297.1,RGD:1305689\""	\family with sequence similarity 213, member A\""	GO:0016021	integral component of membrane
Fam214a	1.6509	6.27097	9.54471e-19	5.07206e-16	Up	\GeneID:300836,Genbank:NM_001106838.1,RGD:1310552\""	\family with sequence similarity 214, member A\""
Fam222a	1.56826	-0.462215	0.0069178	0.0331885	Up	\GeneID:498193,Genbank:XM_008769353.2,RGD:1565883\""	\family with sequence similarity 222, member A\""
Fam26e	-1.32752	2.38392	5.76582e-05	0.0007467	Down	\GeneID:294431,Genbank:NM_001024977.1,RGD:1310405\""	\family with sequence similarity 26, member E\""	\GO:0098655,GO:0005261,GO:0005887,GO:0034220\""	cation transmembrane transport|cation channel activity|integral component of plasma membrane|ion transmembrane transport
Fam3b	-1.6906	-1.47396	0.010221	0.0447156	Down	\GeneID:304050,Genbank:XM_006248157.3,RGD:1311662\""	\family with sequence similarity 3, member B\""	\GO:0005615,GO:0030073\""	extracellular space|insulin secretion
Fam46b	2.50081	-0.424919	3.53044e-06	7.45542e-05	Up	\GeneID:313019,Genbank:NM_001107907.2,RGD:1308967\""	\family with sequence similarity 46, member B\""	GO:0016779	nucleotidyltransferase activity
Fam57b	-1.81846	-0.759222	0.00624995	0.0306384	Down	\GeneID:293493,Genbank:XM_006230237.3,RGD:1308215\""	\family with sequence similarity 57, member B\""	\GO:0045599,GO:0046513,GO:0050291,GO:0005783,GO:0005794,GO:0016021\""	negative regulation of fat cell differentiation|ceramide biosynthetic process|sphingosine N-acyltransferase activity|endoplasmic reticulum|Golgi apparatus|integral component of membrane
Fam63a	1.1087	4.53265	9.16818e-07	2.38044e-05	Up	\GeneID:310665,Genbank:XM_017590901.1,RGD:1559660\""	\family with sequence similarity 63, member A\""	\GO:1990380,GO:0005634,GO:0005654,GO:0005829,GO:0008150,GO:0016604,GO:0016807,GO:0036435,GO:0071108,GO:0003674,GO:0004843,GO:0071944,GO:0005575\""	Lys48-specific deubiquitinase activity|nucleus|nucleoplasm|cytosol|biological_process|nuclear body|cysteine-type carboxypeptidase activity|K48-linked polyubiquitin modification-dependent protein binding|protein K48-linked deubiquitination|molecular_function|thiol-dependent ubiquitin-specific protease activity|cell periphery|cellular_component
Fam69c	-2.37101	-1.28557	2.82761e-05	0.000418161	Down	\GeneID:498891,Genbank:XM_574179.7,RGD:1559694\""	\family with sequence similarity 69, member C\""
Fam78a	-1.48666	4.74769	3.22288e-06	6.92442e-05	Down	\GeneID:499776,Genbank:XM_575110.7,RGD:1566351\""	\family with sequence similarity 78, member A\""
Fam78b	-1.36536	0.107079	0.000554393	0.00466147	Down	\GeneID:498269,Genbank:XM_017599030.1,RGD:1564387\""	\family with sequence similarity 78, member B\""
Fanca	1.02811	-1.13349	0.036811	0.114887	Up	\GeneID:361435,Genbank:NM_001108455.1,RGD:1311380\""	\Fanconi anemia, complementation group A\""	\GO:0007140,GO:0008150,GO:0008584,GO:0008585,GO:0042127,GO:0043240,GO:0045589,GO:0050727,GO:0051090,GO:2000348,GO:0003674,GO:0005575,GO:0005634\""	male meiotic nuclear division|biological_process|male gonad development|female gonad development|regulation of cell proliferation|Fanconi anaemia nuclear complex|regulation of regulatory T cell differentiation|regulation of inflammatory response|regulation of DNA binding transcription factor activity|regulation of CD40 signaling pathway|molecular_function|cellular_component|nucleus	rno03460	Fanconi anemia pathway
Fanci	-1.03502	0.416801	0.00740514	0.0350409	Down	\GeneID:100360594,Genbank:XM_017590455.1,RGD:2321863\""	\Fanconi anemia, complementation group I\""	\GO:0005654,GO:0005829,GO:0006281,GO:0007095,GO:0008150,GO:0031398,GO:0070182,GO:0003674,GO:0005575\""	nucleoplasm|cytosol|DNA repair|mitotic G2 DNA damage checkpoint|biological_process|positive regulation of protein ubiquitination|DNA polymerase binding|molecular_function|cellular_component	rno03460	Fanconi anemia pathway
[truncated: 1,527 more rows]
