# Supplementary material for: Transcriptome profiling of the diaphragm in a controlled mechanical ventilation model reveals key genes involved in ventilator-induced diaphragmatic dysfunction
Source: BMC Genomics. 2021 Jun 25;22:472. doi: 10.1186/s12864-021-07741-9 (PMC8227366; doi:10.1186/s12864-021-07741-9)
Supplement: Supplementary file 4 — Additional file 4: Table S4. Detailed information on significantly enriched KEGG pathways. [file 12864_2021_7741_MOESM4_ESM.xlsx]

## Sheet: KEGG_enrichment_stat----
Table S4. Detailed information of significantly enriched KEGG pathways
ID	Description	GeneRatio	BgRatio	pvalue	p.adjust	qvalue	geneID	Count
rno04610	Complement and coagulation cascades	43/911	90/9430	1.00499e-20	3.15566e-18	2.08402e-18	24153/29687/24232/24235/24236/362119/24237/298288/313421/117512/294257/289057/688887/24854/113936/29243/290757/306761/60327/289055/29251/304929/260320/24946/361969/24366/24367/25048/288001/100361907/100911545/64459/50692/85253/25268/24648/304917/79224/24617/287527/295703/83580/312102	43
rno00830	Retinol metabolism	34/911	90/9430	6.06406e-13	9.52058e-11	6.28747e-11	24172/24188/266603/24296/24297/24894/24300/361523/286953/29277/25011/171521/171518/83790/293989/29298/252931/266682/50549/24306/298423/313689/64047/299511/366791/246298/24861/396527/574523/286954/305264/266685/83808/29623	34
rno00140	Steroid hormone biosynthesis	33/911	93/9430	1.00364e-11	1.05048e-09	6.93745e-10	171516/192242/29680/24296/24297/25426/24298/24300/361523/286953/29277/25011/171521/171518/83790/293989/29298/25053/286963/25086/252931/266682/25429/25117/79243/24861/396527/574523/286954/305264/266685/83808/29623	33
rno03320	PPAR signaling pathway	29/911	88/9430	1.36068e-09	1.06814e-07	7.05406e-08	113976/246253/362850/25081/25649/140638/24207/29184/50549/24306/298423/81924/171142/24360/83512/79223/24450/25629/501283/25682/499985/246074/83792/94172/65192/79111/291582/686098/50522	29
rno05204	Chemical carcinogenesis	32/911	105/9430	1.79279e-09	1.12587e-07	7.43534e-08	24172/24296/24297/25426/24300/361523/286953/29277/25011/171521/171518/83790/293989/29298/25086/252931/266682/494499/499689/29487/499422/686922/83783/24912/24861/396527/574523/286954/305264/266685/83808/29623	32
rno04979	Cholesterol metabolism	21/911	53/9430	6.07951e-09	3.18161e-07	2.10116e-07	313210/83569/502970/362850/100361444/25081/25649/25080/54225/25292/292697/24207/287774/29184/24538/299858/29216/298296/499985/83576/25557	21
rno04976	Bile secretion	29/911	97/9430	1.68046e-08	7.53805e-07	4.97819e-07	83569/24646/25303/312382/313220/305509/84420/25293/65054/24213/29132/84396/29725/54262/117274/79111/24778/303879/24784/58978/24912/24861/396527/574523/286954/305264/266685/83808/29623	29
rno04931	Insulin resistance	30/911	115/9430	2.7987e-07	1.09849e-05	7.25453e-06	29184/362165/314638/500131/84482/360518/25623/24498/25467/29376/25513/83516/291567/301518/24697/64035/499985/117269/94172/65192/295219/79111/291582/24778/89829/78968/25125/24835/25625/246273	30
rno04060	Cytokine-cytokine receptor interaction	52/911	277/9430	1.80596e-06	6.3008e-05	4.1611e-05	79558/362506/29538/81780/360579/500318/171081/298518/245920/305236/24772/498335/306748/171551/29385/29363/302424/365581/79216/252833/59304/288264/362628/304091/84405/64546/252963/171060/312679/29197/373540/25663/117022/60582/688622/25084/24498/24499/25205/29200/25196/100360218/29152/289747/310132/24835/366518/290300/25625/498666/252878/301086	52
rno04152	AMPK signaling pathway	30/911	131/9430	5.32381e-06	0.000167167	0.000110399	60581/246253/58919/29184/362165/314638/500131/116636/50671/24362/114508/84482/294515/25623/25735/25718/25467/29376/85239/117276/25513/83516/60660/301518/499985/246074/83792/309757/78968/360827	30
rno04061	Viral protein interaction with cytokine and cytokine receptor	22/911	86/9430	1.50516e-05	0.000429656	0.000283748	362506/29538/81780/360579/245920/305236/24772/498335/306748/171551/29385/29363/304091/29197/373540/24498/24499/25205/24835/366518/25625/301086	22
rno00980	Metabolism of xenobiotics by cytochrome P450	21/911	81/9430	1.87825e-05	0.000491476	0.000324575	24172/26760/304078/24296/24297/25426/25086/494499/499689/29487/499422/686922/24912/24861/396527/574523/286954/305264/266685/83808/29623	21
rno00591	Linoleic acid metabolism	14/911	42/9430	2.22654e-05	0.000537794	0.000355164	24297/29277/25011/171521/171518/83790/293989/29298/25086/252931/266682/367415/289733/296091	14
rno05152	Tuberculosis	37/911	190/9430	2.41928e-05	0.000542609	0.000358344	24232/691455/25400/171140/316010/60350/501797/24253/85483/50654/114700/116591/289211/304091/84405/64546/29197/24498/24514/108348072/108348139/29469/29513/81649/291327/301059/24599/58936/309621/309622/294274/294273/365542/170897/338457/24835/25625	37
rno05145	Toxoplasmosis	27/911	122/9430	2.99598e-05	0.000627158	0.000414181	24888/85483/24472/24963/304091/84405/64546/114517/24514/108348072/108348108/108348139/307582/305078/311862/29513/81649/301059/24599/309621/309622/294274/294273/365542/25125/24835/25625	27
rno04211	Longevity regulating pathway	22/911	92/9430	4.66444e-05	0.000915396	0.000604535	305509/84420/246253/79255/362164/362165/314638/500131/116636/84482/294515/25718/25467/29376/83504/25513/83516/301518/294518/315427/309757/360827	22
rno04750	Inflammatory mediator regulation of TRP channels	26/911	119/9430	5.27963e-05	0.000968413	0.000639549	305509/84420/79123/63866/691455/25400/171140/29277/25011/171521/171518/83790/293989/29298/50549/24306/298423/25663/288001/29513/81649/25513/296091/24680/81752/83810	26
rno00983	Drug metabolism - other enzymes	24/911	106/9430	5.55141e-05	0.000968413	0.000639549	24346/100125372/246252/291952/25086/494499/499689/29487/499422/686922/24465/679149/688542/303413/24861/396527/574523/286954/305264/266685/83808/29623/289801/497811	24
rno04911	Insulin secretion	21/911	88/9430	7.12303e-05	0.00112613	0.000743706	305509/84420/79255/24213/29132/84396/25400/171140/24260/362165/314638/500131/83535/294961/66016/54262/56768/24680/25531/689560/24778	21
rno04640	Hematopoietic cell lineage	23/911	101/9430	7.1728e-05	0.00112613	0.000743706	60350/25145/29184/54236/298518/25663/117022/25084/24498/24499/311144/114517/108348072/108348139/24590/499985/309621/309622/294274/294273/365542/64678/24835	23
rno05133	Pertussis	19/911	76/9430	7.96381e-05	0.00119078	0.000786401	29687/24232/24235/24236/362119/691455/60350/314322/84405/64546/24498/29513/81649/301059/287362/24599/295703/24773/24835	19
rno04668	TNF signaling pathway	25/911	116/9430	9.25557e-05	0.0013151	0.000868506	79255/680611/29538/81780/24253/362165/314638/500131/245920/171551/24323/314322/24498/24517/29513/81649/81687/25513/306886/314384/89829/24835/683206/25625/684173	25
rno00982	Drug metabolism - cytochrome P450	19/911	77/9430	9.63292e-05	0.0013151	0.000868506	24172/24297/25086/246245/84493/246248/494499/499689/29487/499422/686922/24861/396527/574523/286954/305264/266685/83808/29623	19
rno00590	Arachidonic acid metabolism	21/911	90/9430	0.000100875	0.00131978	0.000871597	304078/24300/361523/286953/29277/25011/171521/171518/83790/293989/29298/25086/50549/24306/298423/64317/114097/367415/289733/296091/59103	21
rno05140	Leishmaniasis	19/911	81/9430	0.000198049	0.00248749	0.00164276	24232/116591/314322/84405/64546/311144/24514/108348072/108348139/29513/81649/301059/24599/309621/309622/294274/294273/365542/24835	19
rno00040	Pentose and glucuronate interconversions	11/911	35/9430	0.000304527	0.00367775	0.00242882	286921/83504/83472/24861/396527/574523/286954/305264/266685/83808/29623	11
rno05146	Amoebiasis	22/911	105/9430	0.000365115	0.00424616	0.0028042	305509/29221/298288/313421/117512/60350/171551/84405/64546/25663/117022/24498/307582/305078/311862/24599/25513/24680/501854/266775/364705/24835	22
rno04064	NF-kappa B signaling pathway	22/911	106/9430	0.000419694	0.00470657	0.00310826	24888/688292/362506/60350/24772/171551/297989/302424/365581/25112/291005/25663/29469/301059/306886/24835/683206/25625/498666/684173/494338/301348	22
rno00053	Ascorbate and aldarate metabolism	10/911	31/9430	0.000451418	0.00488777	0.00322793	83504/83472/24861/396527/574523/286954/305264/266685/83808/29623	10
rno04145	Phagosome	35/911	203/9430	0.000482054	0.0050455	0.00333209	24232/689537/60350/501797/29184/366588/25697/50654/29564/116591/289211/100909441/100910446/108348072/108348139/367391/303413/291327/498638/499985/24973/309621/309622/414792/294274/294273/365542/414784/501854/24773/64678/64158/300218/500377/291081	35
rno05150	Staphylococcus aureus infection	22/911	108/9430	0.000550571	0.00557675	0.00368294	29687/24232/362119/316010/294257/291755/116591/289211/24367/292409/287699/294853/360626/108348072/108348139/64459/85253/309621/309622/294274/294273/365542	22
rno05321	Inflammatory bowel disease	16/911	68/9430	0.000596917	0.00585725	0.00386818	84405/64546/29197/373540/25084/24498/108348072/108348139/309621/309622/294274/294273/365542/25125/289337/24835	16
rno04974	Protein digestion and absorption	22/911	109/9430	0.000628399	0.00597931	0.00394879	24213/29132/84396/298567/298069/60379/315979/24269/296959/113936/25043/94341/364241/108348074/24590/25550/29484/50567/84551/29715/24784/117522	22
rno04672	Intestinal immune network for IgA production	13/911	50/9430	0.000699718	0.0064621	0.00426763	24772/24498/311144/108348072/108348139/54266/25046/309621/309622/294274/294273/365542/498666	13
rno04550	Signaling pathways regulating pluripotency of stem cells	27/911	148/9430	0.000858595	0.00770282	0.00508701	79558/293847/84489/363913/64558/364754/103690132/25718/25205/29200/25196/64444/24514/498299/29513/81649/24577/25231/309457/25513/25671/25125/315294/116466/64566/287357/303586	27
rno00120	Primary bile acid biosynthesis	7/911	18/9430	0.000939755	0.00819675	0.00541321	313220/192242/29725/301264/25429/81924/79111	7
rno04080	Neuroactive ligand-receptor interaction	54/911	367/9430	0.00104357	0.00885623	0.00584873	25026/25369/29316/24173/24182/58812/24232/362119/116506/24260/25590/24323/24324/50672/29251/292409/65191/24953/25321/60432/50592/29627/29629/54257/298521/266708/25461/85268/25075/25324/114215/288001/66025/302378/59264/83567/499194/65276/299757/25342/25265/310444/29237/85253/81752/25652/302377/294122/24807/24808/25569/83810/117064/24875	54
rno04960	Aldosterone-regulated sodium reabsorption	11/911	40/9430	0.0010763	0.00889366	0.00587345	24213/29132/84396/25117/25467/291553/25513/24680/25122/313017/116501	11
rno04261	Adrenergic signaling in cardiomyocytes	27/911	151/9430	0.00117553	0.00904401	0.00597275	305509/84420/24173/24182/79255/24213/29132/84396/29600/58942/691455/25400/171140/362165/314638/500131/25620/29513/81649/29556/64672/60660/24680/314384/689560/25665/29715	27
rno05224	Breast cancer	27/911	151/9430	0.00117553	0.00904401	0.00597275	58919/114851/399489/24890/170583/60662/170700/25444/314322/103691373/679110/363913/64558/364754/25112/291005/313575/25718/29147/24577/56761/25513/315294/116466/64566/287357/303586	27
rno04978	Mineral absorption	14/911	59/9430	0.00118091	0.00904401	0.00597275	24213/29132/84396/29600/29292/24451/24567/100362623/689415/304784/29715/24784/297738/312052	14
rno04151	PI3K-Akt signaling pathway	52/911	357/9430	0.00161048	0.0119877	0.00791682	79255/24888/58919/114851/315979/362165/314638/500131/298518/140942/116636/170583/60662/170700/25444/84489/294515/64199/25623/24446/299331/288264/25718/25084/24498/24499/25467/315744/311144/114517/362800/24514/100911372/307582/305078/311862/66025/302378/60430/24553/24577/25054/289747/310132/24628/25513/60660/24680/81758/24718/25353/24827	52
rno01040	Biosynthesis of unsaturated fatty acids	10/911	36/9430	0.00165665	0.0119877	0.00791682	313220/50559/192272/29725/171402/84575/83512/102549542/246074/83792	10
rno04380	Osteoclast differentiation	24/911	132/9430	0.00170538	0.0119877	0.00791682	116506/116591/289211/63839/314322/100360880/25446/288264/25663/24517/691533/308350/292594/690906/29513/81649/311658/292537/25513/65146/89829/113894/24835/25625	24
rno05164	Influenza A	30/911	178/9430	0.00171799	0.0119877	0.00791682	81780/85483/245920/297989/361384/288264/84405/64546/29197/24498/24514/108348072/108348139/24575/286918/301059/287362/25513/85253/24680/309621/309622/294274/294273/365542/89829/24835/25625/54271/494338	30
rno04657	IL-17 signaling pathway	19/911	96/9430	0.00182938	0.0123807	0.00817635	29538/24253/245920/171551/314322/100360880/299331/312679/24498/170496/29513/81649/81687/116547/94195/24835/683206/361857/684173	19
rno01521	EGFR tyrosine kinase inhibitor resistance	17/911	82/9430	0.00185317	0.0123807	0.00817635	24888/116636/84489/294515/24446/25718/24498/24499/24514/100911372/24553/112400/24628/25513/24680/25125/24827	17
rno05142	Chagas disease	21/911	111/9430	0.00195212	0.0127701	0.0084335	24310/305509/29687/24232/689537/81780/314322/84405/64546/24498/288001/29513/81649/301059/24599/25513/60660/24617/338457/24835/25625	21
rno00860	Porphyrin and chlorophyll metabolism	11/911	43/9430	0.00204678	0.0128538	0.00848877	65155/24268/24451/24861/396527/574523/286954/305264/266685/83808/29623	11
rno04216	Ferroptosis	11/911	43/9430	0.00204678	0.0128538	0.00848877	113976/24268/29292/24451/64862/302642/306009/295455/50567/310392/64678	11
rno04659	Th17 cell differentiation	21/911	112/9430	0.00218987	0.0134827	0.0089041	314322/299331/25663/25084/24498/24499/25205/24514/108348072/108348139/29513/81649/311658/309621/309622/294274/294273/365542/50662/25125/301348	21
rno04612	Antigen processing and presentation	20/911	105/9430	0.00227445	0.0136435	0.00901032	689537/85483/25697/50654/299331/24472/24963/108348072/108348108/108348139/63865/24973/309621/309622/414792/294274/294273/365542/414784/24835	20
rno05134	Legionellosis	14/911	63/9430	0.00230733	0.0136435	0.00901032	84480/24232/60350/171551/24472/24963/84405/64546/29197/24498/108348108/301059/289337/24835	14
rno04620	Toll-like receptor signaling pathway	19/911	98/9430	0.00234634	0.0136435	0.00901032	81780/60350/245920/305236/314322/288264/84405/64546/24498/29469/29513/81649/301059/25513/306886/25353/289337/338457/24835	19
rno05031	Amphetamine addiction	15/911	70/9430	0.00239369	0.0136658	0.00902502	79255/691455/25400/171140/362165/314638/500131/24311/314322/100360880/50592/29627/29629/24680/309757	15
rno05143	African trypanosomiasis	11/911	44/9430	0.0024956	0.0139932	0.00924124	25081/681319/84405/64546/29197/24498/288001/301059/24680/338457/24835	11
rno04930	Type II diabetes mellitus	12/911	51/9430	0.0028047	0.0154504	0.0102036	246253/54234/29717/25060/25467/29376/83535/366949/25513/24651/89829/24835	12
rno04630	JAK-STAT signaling pathway	27/911	162/9430	0.00335146	0.0181441	0.0119825	24888/58919/114851/171081/298518/24387/288264/362628/304091/84405/64546/252963/171060/25084/24498/24499/25205/24514/100360218/60430/24577/289747/310132/24628/25513/89829/25125	27
rno05225	Hepatocellular carcinoma	30/911	186/9430	0.00341312	0.0181647	0.0119961	24888/58919/114851/399489/103691373/679110/363913/64558/364754/25112/291005/494499/499689/29487/499422/686922/24446/24451/25718/24553/24577/25513/24680/24827/58819/315294/116466/64566/287357/303586	30
rno04975	Fat digestion and absorption	11/911	46/9430	0.00363116	0.0190031	0.0125498	313210/25081/25080/54225/29184/252900/24360/367415/289733/499985/94172	11
rno04658	Th1 and Th2 cell differentiation	18/911	95/9430	0.00390963	0.020125	0.0132907	314322/84405/64546/25084/29147/24514/108348072/108348139/29513/81649/311658/56761/309621/309622/294274/294273/365542/301348	18
rno05418	Fluid shear stress and atherosclerosis	26/911	158/9430	0.00470101	0.0238083	0.0157232	79558/25698/691455/25404/25697/24323/314322/494499/499689/29487/499422/686922/24451/299331/25663/117022/29513/81649/81687/24628/25513/24771/113894/83580/24835/25625	26
rno04918	Thyroid hormone synthesis	15/911	75/9430	0.00479851	0.0239164	0.0157946	305509/84420/24186/24210/79255/24213/29132/84396/362165/314638/500131/64317/29216/24680/24856	15
rno04066	HIF-1 signaling pathway	21/911	120/9430	0.00512627	0.0251507	0.0166098	25400/171140/114851/24323/116636/24334/25060/24451/25718/24498/24499/100911372/24599/117276/25513/24680/24617/24778/25125/64678/116510	21
rno04020	Calcium signaling pathway	32/911	208/9430	0.00533508	0.0257725	0.0170204	305509/84420/25369/29316/24173/29600/54234/29717/691455/25400/171140/24260/50672/25461/25324/54260/308451/292168/100911165/24599/25342/81742/24628/140693/64672/24680/25652/689560/29715/170897/24807/24808	32
rno04922	Glucagon signaling pathway	19/911	107/9430	0.00642897	0.0305863	0.0201995	60581/79255/691455/25400/171140/362165/314638/500131/24362/114508/84482/24953/25623/83516/301518/64035/59329/309757/24778	19
rno04925	Aldosterone synthesis and secretion	18/911	101/9430	0.00757235	0.0354883	0.0234368	305509/84420/79255/24213/29132/84396/29600/29717/691455/25400/171140/362165/314638/500131/29680/24298/24680/25557	18
rno04916	Melanogenesis	18/911	102/9430	0.00839087	0.0387461	0.0255883	305509/84420/691455/25400/171140/362165/314638/24323/50672/363913/64558/364754/24680/315294/116466/64566/287357/303586	18
rno00220	Arginine biosynthesis	6/911	20/9430	0.00947184	0.0431037	0.0284661	29221/25698/497840/24957/307759/24599	6
rno05218	Melanoma	14/911	74/9430	0.0104036	0.0466675	0.0308196	58919/114851/399489/170583/60662/170700/25444/25112/291005/24446/25718/24553/24628/25513	14
rno04213	Longevity regulating pathway - multiple species	13/911	67/9430	0.0107843	0.0470482	0.0310711	305509/84420/84482/294515/24472/24963/25718/25467/29376/108348108/25513/301518/309757	13
rno04068	FoxO signaling pathway	22/911	136/9430	0.0107881	0.0470482	0.0310711	303836/84480/58919/114851/171043/84482/294515/689161/25112/291005/25718/24498/25467/29376/29513/81649/25513/58936/301518/81758/309757/25125	22
rno05323	Rheumatoid arthritis	17/911	97/9430	0.010956	0.047126	0.0311224	29538/81780/25697/24772/171551/314322/29197/24498/108348072/108348139/309621/309622/294274/294273/365542/24835/498666	17
rno04270	Vascular smooth muscle contraction	23/911	145/9430	0.0116728	0.0495306	0.0327105	25365/305509/84420/25026/25369/29316/24173/691455/50549/24306/298423/24323/24324/294961/66016/79433/296313/100911165/367415/289733/296091/114004/24680	23
