# Supplementary material for: Transcriptome profiling of the diaphragm in a controlled mechanical ventilation model reveals key genes involved in ventilator-induced diaphragmatic dysfunction
Source: BMC Genomics. 2021 Jun 25;22:472. doi: 10.1186/s12864-021-07741-9 (PMC8227366; doi:10.1186/s12864-021-07741-9)
Supplement: Supplementary file 5 — Additional file 5: Table S5. The Pearson correlation coefficients of dysregulated lncRNA-mRNA pairs. [file 12864_2021_7741_MOESM5_ESM.xlsx]

## Sheet: mRNA_lncRNA
Table S5. The Pearson correlation coefficients of dysregulated lncRNA-mRNA pairs
mRNA	lncRNA	correlation	pvalue
A1cf	NONRATT000020.2	0.716319	0.0456191
A1cf	NONRATT000094.2	0.835887	0.00973468
A1cf	NONRATT000108.2	0.786634	0.0205635
A1cf	NONRATT000217.2	0.741649	0.0351878
A1cf	NONRATT000479.2	0.863453	0.00573078
A1cf	NONRATT000513.2	0.775431	0.0237587
A1cf	NONRATT000888.2	0.757297	0.029551
A1cf	NONRATT000904.2	0.834302	0.0100069
A1cf	NONRATT000926.2	0.707647	0.0495724
A1cf	NONRATT001202.2	0.74483	0.0339929
A1cf	NONRATT001293.2	0.736326	0.0372441
A1cf	NONRATT001312.2	0.911925	0.00159719
A1cf	NONRATT001313.2	0.789227	0.0198645
A1cf	NONRATT001499.2	0.828938	0.0109636
A1cf	NONRATT001501.2	0.840135	0.00902864
A1cf	NONRATT001597.2	0.806515	0.0155824
A1cf	NONRATT001598.2	0.763037	0.0276328
A1cf	NONRATT001612.2	0.846821	0.0079847
A1cf	NONRATT001697.2	0.837015	0.00954384
A1cf	NONRATT001737.2	0.762594	0.027778
A1cf	NONRATT001823.2	0.711013	0.0480143
A1cf	NONRATT002073.2	0.94468	0.000405882
A1cf	NONRATT002687.2	0.980009	1.9676e-05
A1cf	NONRATT003032.2	0.919562	0.00122391
A1cf	NONRATT003060.2	0.751995	0.0313934
A1cf	NONRATT003471.2	0.823908	0.0119115
A1cf	NONRATT003472.2	0.782781	0.0216303
A1cf	NONRATT003648.2	0.937366	0.000585784
A1cf	NONRATT003714.2	0.813042	0.014132
A1cf	NONRATT003755.2	0.709525	0.0486993
A1cf	NONRATT003758.2	0.710438	0.0482785
A1cf	NONRATT004379.2	0.821274	0.0124278
A1cf	NONRATT004566.2	0.830128	0.0107466
A1cf	NONRATT004588.2	0.719217	0.0443418
A1cf	NONRATT004732.2	0.814312	0.01386
A1cf	NONRATT004918.2	0.858097	0.00640486
A1cf	NONRATT005025.2	0.851863	0.00725078
A1cf	NONRATT005092.2	0.91381	0.00149902
A1cf	NONRATT005094.2	0.826697	0.0113797
A1cf	NONRATT005316.2	0.892939	0.00282678
A1cf	NONRATT005328.2	0.869719	0.0050021
A1cf	NONRATT005359.2	0.85572	0.00671955
A1cf	NONRATT005388.2	0.78063	0.0222404
A1cf	NONRATT005424.2	0.794748	0.0184263
A1cf	NONRATT005444.2	0.857958	0.00642304
A1cf	NONRATT005576.2	0.772037	0.0247839
A1cf	NONRATT005632.2	0.708911	0.0489836
A1cf	NONRATT005662.2	0.753898	0.0307244
A1cf	NONRATT005819.2	0.734557	0.0379433
A1cf	NONRATT005988.2	0.887584	0.00325889
A1cf	NONRATT006309.2	0.750256	0.0320127
A1cf	NONRATT006698.2	0.960581	0.000148639
A1cf	NONRATT006699.2	0.983687	1.072e-05
A1cf	NONRATT006707.2	0.795375	0.0182672
A1cf	NONRATT006744.2	0.797183	0.0178131
A1cf	NONRATT006797.2	0.839541	0.00912539
A1cf	NONRATT006830.2	0.727136	0.0409632
A1cf	NONRATT006831.2	0.774765	0.0239578
A1cf	NONRATT006961.2	0.881125	0.00383413
A1cf	NONRATT007777.2	0.782105	0.0218209
A1cf	NONRATT007954.2	0.951626	0.000272823
A1cf	NONRATT008228.2	0.768871	0.0257642
A1cf	NONRATT008372.2	0.825283	0.0116475
A1cf	NONRATT008374.2	0.819477	0.012788
A1cf	NONRATT008375.2	0.879805	0.00395915
A1cf	NONRATT008379.2	0.724127	0.0422277
A1cf	NONRATT008381.2	0.852766	0.00712412
A1cf	NONRATT008796.2	0.726079	0.0414048
A1cf	NONRATT009190.2	0.852869	0.00710976
A1cf	NONRATT009212.2	0.753574	0.0308375
A1cf	NONRATT009230.2	0.855307	0.00677516
A1cf	NONRATT009284.2	0.724494	0.0420725
A1cf	NONRATT009516.2	0.729543	0.0399682
A1cf	NONRATT009763.2	0.854367	0.00690303
A1cf	NONRATT009865.2	0.832992	0.0102355
A1cf	NONRATT010014.2	0.855865	0.00670006
A1cf	NONRATT010276.2	0.815901	0.0135244
A1cf	NONRATT010400.2	0.807081	0.015453
A1cf	NONRATT010403.2	0.881671	0.00378312
A1cf	NONRATT011008.2	0.714072	0.0466245
A1cf	NONRATT011358.2	0.830028	0.0107647
A1cf	NONRATT011420.2	0.811846	0.0143911
A1cf	NONRATT011464.2	0.79723	0.0178015
A1cf	NONRATT011574.2	0.822961	0.0120954
A1cf	NONRATT011739.2	0.860889	0.00604755
A1cf	NONRATT012014.2	0.786432	0.0206187
A1cf	NONRATT012069.2	0.928231	0.000875151
A1cf	NONRATT012201.2	0.736246	0.0372755
A1cf	NONRATT012839.2	0.915167	0.00143083
A1cf	NONRATT013307.2	0.914561	0.00146101
A1cf	NONRATT013319.2	0.829591	0.010844
A1cf	NONRATT013868.2	0.820143	0.0126538
A1cf	NONRATT014687.2	0.857421	0.00649338
A1cf	NONRATT015017.2	0.942046	0.000465715
A1cf	NONRATT015054.2	0.774272	0.0241058
A1cf	NONRATT015198.2	0.802849	0.0164365
A1cf	NONRATT015281.2	0.796353	0.0180207
A1cf	NONRATT016057.2	0.749245	0.0323762
A1cf	NONRATT016851.2	0.765611	0.0267984
A1cf	NONRATT016972.2	0.759255	0.0288876
A1cf	NONRATT017193.2	0.760879	0.0283447
A1cf	NONRATT017279.2	0.755789	0.0300681
A1cf	NONRATT017295.2	0.723874	0.0423355
A1cf	NONRATT017303.2	0.847178	0.00793124
A1cf	NONRATT017447.2	0.857561	0.00647498
A1cf	NONRATT017562.2	0.735604	0.0375287
A1cf	NONRATT017591.2	0.928709	0.000858082
A1cf	NONRATT017767.2	0.744159	0.0342431
A1cf	NONRATT018056.2	0.894437	0.00271295
A1cf	NONRATT018896.2	0.85646	0.00662057
A1cf	NONRATT018913.2	0.763396	0.0275155
A1cf	NONRATT018955.2	0.80259	0.0164978
A1cf	NONRATT019118.2	0.741412	0.0352779
A1cf	NONRATT019250.2	0.716865	0.045377
A1cf	NONRATT019287.2	0.783049	0.0215549
A1cf	NONRATT019459.2	0.777269	0.0232148
A1cf	NONRATT019484.2	0.738974	0.0362123
A1cf	NONRATT019537.2	0.734228	0.0380741
A1cf	NONRATT019896.2	0.95984	0.000157088
A1cf	NONRATT019992.2	0.711109	0.0479703
A1cf	NONRATT020092.2	0.766412	0.0265418
A1cf	NONRATT020296.2	0.713927	0.0466899
A1cf	NONRATT020575.2	0.747816	0.0328943
A1cf	NONRATT020845.2	0.980131	1.93185e-05
A1cf	NONRATT021044.2	0.804433	0.0160639
A1cf	NONRATT021154.2	0.929444	0.000832281
A1cf	NONRATT021220.2	0.799989	0.0171227
A1cf	NONRATT021309.2	0.809317	0.0149488
A1cf	NONRATT021625.2	0.799779	0.0171737
A1cf	NONRATT021769.2	0.765983	0.0266791
A1cf	NONRATT021923.2	0.785516	0.0208696
A1cf	NONRATT022098.2	0.796893	0.0178854
A1cf	NONRATT022634.2	0.826789	0.0113625
A1cf	NONRATT022717.2	0.804909	0.0159531
A1cf	NONRATT022718.2	0.811816	0.0143975
A1cf	NONRATT022768.2	0.842623	0.00863067
A1cf	NONRATT022837.2	0.779368	0.022603
A1cf	NONRATT022967.2	0.869214	0.00505846
A1cf	NONRATT023179.2	0.716847	0.0453848
A1cf	NONRATT023290.2	0.90146	0.00221878
A1cf	NONRATT023367.2	0.751391	0.0316078
A1cf	NONRATT023716.2	0.838726	0.00925911
A1cf	NONRATT024221.2	0.724922	0.0418916
A1cf	NONRATT024222.2	0.749005	0.0324628
A1cf	NONRATT024312.2	0.741262	0.0353349
A1cf	NONRATT025167.2	0.831598	0.0104823
A1cf	NONRATT025284.2	0.92269	0.00108922
A1cf	NONRATT025749.2	0.758367	0.0291873
A1cf	NONRATT025750.2	0.875897	0.0043447
A1cf	NONRATT025755.2	0.848026	0.00780524
A1cf	NONRATT025797.2	0.911423	0.00162403
A1cf	NONRATT025811.2	0.769774	0.025482
A1cf	NONRATT025812.2	0.819744	0.0127342
A1cf	NONRATT026044.2	0.7841	0.0212612
A1cf	NONRATT026358.2	0.843775	0.00845022
A1cf	NONRATT026359.2	0.887433	0.00327162
A1cf	NONRATT026779.2	0.762878	0.0276848
A1cf	NONRATT026784.2	0.853168	0.00706818
A1cf	NONRATT026869.2	0.748353	0.0326988
A1cf	NONRATT026911.2	0.860279	0.0061244
A1cf	NONRATT026938.2	0.936074	0.000622166
A1cf	NONRATT026957.2	0.821971	0.0122899
A1cf	NONRATT026958.2	0.820355	0.0126113
A1cf	NONRATT027126.2	0.708476	0.049186
A1cf	NONRATT027752.2	0.860656	0.00607684
A1cf	NONRATT027873.2	0.72134	0.0434201
A1cf	NONRATT027963.2	0.716185	0.0456786
A1cf	NONRATT028042.2	0.709184	0.0488574
A1cf	NONRATT028304.2	0.812505	0.0142478
A1cf	NONRATT028409.2	0.866211	0.00540227
A1cf	NONRATT028516.2	0.943892	0.00042322
A1cf	NONRATT029323.2	0.775959	0.0236016
A1cf	NONRATT029426.2	0.744231	0.0342159
A1cf	NONRATT029873.2	0.763927	0.0273426
A1cf	NONRATT030625.2	0.830679	0.010647
A1cf	NONRATT032502.1	0.79485	0.0184002
A1cf	NONRATT033018.1	0.796741	0.0179235
A1cf	NONRATT033062.1	0.86741	0.00526322
A1cf	NONRATT034032.1	0.847505	0.00788258
A1cf	NONRATT034036.1	0.812008	0.0143557
A1cf	NONRATT034037.1	0.861403	0.00598312
A1cf	TCONS_00000246	0.735157	0.0377052
A1cf	TCONS_00001690	0.891093	0.00297129
A1cf	TCONS_00001964	0.797777	0.0176654
A1cf	TCONS_00003701	0.764742	0.0270785
A1cf	TCONS_00007626	0.737081	0.0369482
A1cf	TCONS_00008145	0.808309	0.0151749
A1cf	TCONS_00008789	0.744196	0.0342292
A1cf	TCONS_00008902	0.74742	0.0330386
A1cf	TCONS_00010481	0.854026	0.00694974
A1cf	TCONS_00010753	0.774143	0.0241446
A1cf	TCONS_00011722	0.805899	0.0157239
A1cf	TCONS_00013409	0.740981	0.0354419
A1cf	TCONS_00013536	0.953561	0.000241732
A1cf	TCONS_00013584	0.719254	0.0443256
A1cf	TCONS_00014514	0.820755	0.0125311
A1cf	TCONS_00014516	0.802029	0.0166314
A1cf	TCONS_00015728	0.808743	0.0150771
A1cf	TCONS_00015791	0.908117	0.0018081
A1cf	TCONS_00015792	0.815382	0.0136335
A1cf	TCONS_00016632	0.707821	0.0494913
A1cf	TCONS_00016633	0.762168	0.0279181
A1cf	TCONS_00018037	0.810229	0.0147461
A1cf	TCONS_00018038	0.738916	0.0362345
A1cf	TCONS_00020110	0.790813	0.0194444
A1cf	TCONS_00021520	0.757757	0.0293942
A1cf	TCONS_00022681	0.89517	0.00265834
A1cf	TCONS_00023600	0.829681	0.0108277
A1cf	TCONS_00023650	0.787381	0.0203607
A1cf	TCONS_00023909	0.716045	0.0457408
A1cf	TCONS_00024635	0.777729	0.02308
A1cf	TCONS_00024643	0.765893	0.026708
A1cf	TCONS_00024665	0.923092	0.00107264
A1cf	TCONS_00025546	0.748408	0.032679
A1cf	TCONS_00025925	0.84315	0.00854784
A1cf	TCONS_00026266	0.775752	0.023663
A1cf	TCONS_00026267	0.780565	0.0222587
A1cf	TCONS_00026268	0.840802	0.00892078
A1cf	TCONS_00026269	0.780586	0.0222528
A1cf	TCONS_00026270	0.842009	0.00872783
A1cf	TCONS_00027218	0.707774	0.049513
A1cf	TCONS_00029015	0.849578	0.00757781
A1cf	TCONS_00030230	0.793191	0.018825
A1cf	TCONS_00031391	0.758102	0.029277
A1cf	TCONS_00031530	0.853805	0.00698013
A1cf	TCONS_00032744	0.768246	0.0259604
A2m	NONRATT000217.2	0.707117	0.0498205
A2m	NONRATT000479.2	0.768232	0.0259649
A2m	NONRATT000825.2	0.724579	0.0420364
A2m	NONRATT000926.2	0.788518	0.0200541
A2m	NONRATT001312.2	0.7596	0.0287718
A2m	NONRATT002017.2	0.798108	0.0175837
A2m	NONRATT003731.2	0.764763	0.0270715
A2m	NONRATT004588.2	0.754327	0.0305747
A2m	NONRATT004982.2	0.852305	0.00718868
A2m	NONRATT005444.2	0.787835	0.0202381
A2m	NONRATT005662.2	0.754048	0.030672
A2m	NONRATT005891.2	0.779535	0.0225549
A2m	NONRATT006396.2	0.725833	0.0415081
A2m	NONRATT006707.2	0.736469	0.037188
A2m	NONRATT006961.2	0.852915	0.00710333
A2m	NONRATT007983.2	0.995888	1.73232e-07
A2m	NONRATT008075.2	0.709291	0.0488078
A2m	NONRATT008796.2	0.728489	0.040402
A2m	NONRATT009275.2	0.854805	0.00684324
A2m	NONRATT009284.2	0.887318	0.00328143
A2m	NONRATT009788.2	0.718925	0.0444695
A2m	NONRATT010400.2	0.908227	0.00180179
A2m	NONRATT010498.2	0.902897	0.00212553
A2m	NONRATT010722.2	0.850921	0.0073845
A2m	NONRATT010933.2	0.709611	0.0486595
A2m	NONRATT011574.2	0.73476	0.0378625
A2m	NONRATT013209.2	0.876406	0.00429315
A2m	NONRATT013457.2	0.80687	0.0155011
A2m	NONRATT014418.2	0.762227	0.0278987
A2m	NONRATT014693.2	0.916793	0.00135181
A2m	NONRATT015280.2	0.73196	0.038984
A2m	NONRATT015305.2	0.785629	0.0208384
A2m	NONRATT016057.2	0.719302	0.0443048
A2m	NONRATT016208.2	0.752873	0.0310834
A2m	NONRATT016699.2	0.801265	0.0168144
A2m	NONRATT016711.2	0.779508	0.0225626
A2m	NONRATT016851.2	0.903571	0.00208263
A2m	NONRATT017295.2	0.731542	0.0391534
A2m	NONRATT017303.2	0.849341	0.0076123
A2m	NONRATT017447.2	0.808851	0.015053
A2m	NONRATT017591.2	0.759309	0.0288696
A2m	NONRATT017685.2	0.904607	0.00201786
A2m	NONRATT018778.2	0.835578	0.00978735
A2m	NONRATT019250.2	0.747565	0.0329857
A2m	NONRATT019484.2	0.820925	0.0124972
A2m	NONRATT019537.2	0.776771	0.0233613
A2m	NONRATT019765.2	0.771542	0.0249354
A2m	NONRATT020559.2	0.783367	0.0214658
A2m	NONRATT021625.2	0.804569	0.0160321
A2m	NONRATT022300.2	0.863714	0.00569918
A2m	NONRATT022768.2	0.746295	0.0334513
A2m	NONRATT023030.2	0.844686	0.00830917
A2m	NONRATT023367.2	0.881274	0.00382016
A2m	NONRATT025518.2	0.838838	0.00924055
A2m	NONRATT026359.2	0.77404	0.0241755
A2m	NONRATT026629.2	0.782618	0.0216762
A2m	NONRATT026705.2	0.74017	0.0357519
A2m	NONRATT026743.2	0.745866	0.0336092
A2m	NONRATT026869.2	0.71027	0.0483559
A2m	NONRATT026911.2	0.712586	0.0472964
A2m	NONRATT027803.2	0.753324	0.0309253
A2m	NONRATT028042.2	0.947589	0.000345919
A2m	NONRATT029323.2	0.925233	0.000987183
A2m	NONRATT029873.2	0.735173	0.0376991
A2m	NONRATT029874.2	0.770392	0.0252903
A2m	NONRATT029875.2	0.873391	0.00460417
A2m	NONRATT029889.2	0.758954	0.0289889
A2m	NONRATT032502.1	0.720231	0.0439003
A2m	TCONS_00000246	0.709366	0.0487729
A2m	TCONS_00001426	0.806427	0.0156025
A2m	TCONS_00001690	0.741223	0.0353498
A2m	TCONS_00001964	0.875391	0.00439637
A2m	TCONS_00013584	0.812006	0.0143562
A2m	TCONS_00014514	0.747019	0.0331851
A2m	TCONS_00014516	0.715316	0.0460663
A2m	TCONS_00015728	0.745879	0.0336044
A2m	TCONS_00016051	0.813846	0.0139594
A2m	TCONS_00018301	0.76245	0.0278252
A2m	TCONS_00019964	0.908707	0.0017743
A2m	TCONS_00021520	0.730661	0.0395114
A2m	TCONS_00021576	0.712395	0.0473834
A2m	TCONS_00023909	0.775027	0.0238792
A2m	TCONS_00024635	0.764757	0.0270737
A2m	TCONS_00025546	0.835716	0.00976379
A2m	TCONS_00027218	0.820418	0.0125987
Aadat	NONRATT000020.2	0.828319	0.0110775
Aadat	NONRATT000094.2	0.973784	4.41646e-05
Aadat	NONRATT000108.2	0.768441	0.0258991
Aadat	NONRATT000479.2	0.819437	0.0127961
Aadat	NONRATT000513.2	0.871708	0.004784
Aadat	NONRATT000825.2	0.817431	0.0132062
Aadat	NONRATT000888.2	0.758478	0.0291497
Aadat	NONRATT000904.2	0.760402	0.0285036
Aadat	NONRATT000926.2	0.8019	0.0166621
Aadat	NONRATT001293.2	0.854405	0.00689771
Aadat	NONRATT001312.2	0.866961	0.00531505
Aadat	NONRATT001313.2	0.85556	0.006741
Aadat	NONRATT001501.2	0.874038	0.00453627
Aadat	NONRATT001597.2	0.826133	0.011486
Aadat	NONRATT001598.2	0.826491	0.0114185
Aadat	NONRATT001599.2	0.821697	0.0123439
Aadat	NONRATT001612.2	0.840123	0.00903048
Aadat	NONRATT001665.2	0.758426	0.0291674
Aadat	NONRATT001737.2	0.885163	0.00346741
Aadat	NONRATT001854.2	0.752873	0.0310837
Aadat	NONRATT002073.2	0.88285	0.00367455
Aadat	NONRATT002687.2	0.925377	0.000981579
Aadat	NONRATT003032.2	0.821916	0.0123007
Aadat	NONRATT003060.2	0.737697	0.0367076
Aadat	NONRATT003471.2	0.92412	0.00103105
Aadat	NONRATT003472.2	0.88378	0.00359039
Aadat	NONRATT003648.2	0.908557	0.00178284
Aadat	NONRATT003714.2	0.84066	0.00894372
Aadat	NONRATT003731.2	0.807254	0.0154137
Aadat	NONRATT003755.2	0.801247	0.0168186
Aadat	NONRATT003758.2	0.866579	0.00535936
Aadat	NONRATT004124.2	0.759704	0.0287368
Aadat	NONRATT004230.2	0.820219	0.0126385
Aadat	NONRATT004379.2	0.90215	0.00217369
Aadat	NONRATT004431.2	0.710203	0.0483866
Aadat	NONRATT004566.2	0.900875	0.00225749
Aadat	NONRATT004588.2	0.816735	0.0133504
Aadat	NONRATT004732.2	0.89392	0.00275189
Aadat	NONRATT004918.2	0.820958	0.0124907
Aadat	NONRATT004982.2	0.775817	0.0236438
Aadat	NONRATT005025.2	0.83596	0.0097223
Aadat	NONRATT005092.2	0.938764	0.000548027
Aadat	NONRATT005094.2	0.790301	0.0195794
Aadat	NONRATT005316.2	0.731598	0.0391306
Aadat	NONRATT005328.2	0.724189	0.0422018
Aadat	NONRATT005359.2	0.884285	0.00354516
Aadat	NONRATT005385.2	0.754382	0.0305554
Aadat	NONRATT005388.2	0.868848	0.00509965
Aadat	NONRATT005444.2	0.765894	0.0267078
Aadat	NONRATT005576.2	0.861024	0.00603054
Aadat	NONRATT005632.2	0.783968	0.0212981
Aadat	NONRATT005662.2	0.85735	0.00650273
Aadat	NONRATT005819.2	0.814302	0.013862
Aadat	NONRATT005891.2	0.737984	0.0365959
Aadat	NONRATT005988.2	0.903152	0.00210924
Aadat	NONRATT006309.2	0.806862	0.0155031
Aadat	NONRATT006419.2	0.735977	0.0373815
Aadat	NONRATT006648.2	0.790397	0.0195541
Aadat	NONRATT006698.2	0.921072	0.00115763
Aadat	NONRATT006699.2	0.951656	0.000272319
Aadat	NONRATT006707.2	0.836985	0.00954889
Aadat	NONRATT006744.2	0.7903	0.0195799
Aadat	NONRATT006797.2	0.871329	0.00482507
Aadat	NONRATT006830.2	0.758124	0.0292697
Aadat	NONRATT006831.2	0.862342	0.00586666
Aadat	NONRATT006961.2	0.850641	0.00742455
Aadat	NONRATT007456.2	0.776979	0.0233
Aadat	NONRATT007777.2	0.875455	0.00438981
Aadat	NONRATT007954.2	0.957595	0.000184613
Aadat	NONRATT008228.2	0.887432	0.00327172
Aadat	NONRATT008308.2	0.804633	0.0160173
Aadat	NONRATT008371.2	0.852449	0.00716847
Aadat	NONRATT008372.2	0.933922	0.000686013
Aadat	NONRATT008374.2	0.916357	0.00137269
Aadat	NONRATT008375.2	0.917213	0.00133187
Aadat	NONRATT008381.2	0.927837	0.00088936
Aadat	NONRATT008796.2	0.825736	0.0115612
Aadat	NONRATT009190.2	0.77523	0.0238186
Aadat	NONRATT009212.2	0.906717	0.00189
Aadat	NONRATT009230.2	0.939038	0.000540803
Aadat	NONRATT009275.2	0.760435	0.0284926
Aadat	NONRATT009284.2	0.777609	0.0231149
Aadat	NONRATT009516.2	0.827917	0.0111519
Aadat	NONRATT009763.2	0.902507	0.00215058
Aadat	NONRATT009788.2	0.749587	0.0322531
Aadat	NONRATT009827.2	0.81314	0.0141109
Aadat	NONRATT009865.2	0.823481	0.0119943
Aadat	NONRATT010014.2	0.980862	1.72741e-05
Aadat	NONRATT010276.2	0.921978	0.00111897
Aadat	NONRATT010400.2	0.788326	0.0201058
Aadat	NONRATT010403.2	0.740264	0.035716
Aadat	NONRATT010722.2	0.758132	0.0292668
Aadat	NONRATT010933.2	0.865687	0.0054637
Aadat	NONRATT011008.2	0.882215	0.0037328
Aadat	NONRATT011358.2	0.847827	0.00783468
Aadat	NONRATT011420.2	0.760546	0.0284555
Aadat	NONRATT011464.2	0.864703	0.00558036
Aadat	NONRATT011574.2	0.906762	0.00188731
Aadat	NONRATT011739.2	0.94084	0.000494951
Aadat	NONRATT011889.2	0.793789	0.0186711
Aadat	NONRATT012014.2	0.891137	0.00296779
Aadat	NONRATT012069.2	0.801008	0.0168763
Aadat	NONRATT012201.2	0.805121	0.0159037
Aadat	NONRATT012839.2	0.949211	0.000315176
Aadat	NONRATT013307.2	0.942094	0.00046457
Aadat	NONRATT013319.2	0.797459	0.0177445
Aadat	NONRATT013457.2	0.788242	0.0201283
Aadat	NONRATT013495.2	0.779404	0.0225927
Aadat	NONRATT013587.2	0.837847	0.00940471
Aadat	NONRATT013868.2	0.906015	0.00193193
Aadat	NONRATT014230.2	0.8398	0.00908311
Aadat	NONRATT014504.2	0.73488	0.0378151
Aadat	NONRATT014687.2	0.799949	0.0171323
Aadat	NONRATT015017.2	0.875358	0.0043997
Aadat	NONRATT015054.2	0.905574	0.00195859
Aadat	NONRATT015198.2	0.868895	0.00509429
Aadat	NONRATT015281.2	0.853071	0.00708166
Aadat	NONRATT016057.2	0.785087	0.0209877
Aadat	NONRATT016208.2	0.712903	0.0471529
Aadat	NONRATT016699.2	0.766898	0.026387
Aadat	NONRATT016851.2	0.837241	0.00950589
Aadat	NONRATT016972.2	0.906692	0.00189144
Aadat	NONRATT017252.2	0.731356	0.0392285
Aadat	NONRATT017279.2	0.892065	0.00289464
Aadat	NONRATT017295.2	0.82502	0.0116975
Aadat	NONRATT017303.2	0.741972	0.0350655
Aadat	NONRATT017346.2	0.81379	0.0139714
Aadat	NONRATT017447.2	0.902565	0.00214679
Aadat	NONRATT017562.2	0.737403	0.0368223
Aadat	NONRATT017591.2	0.84024	0.00901164
Aadat	NONRATT017685.2	0.757565	0.0294594
Aadat	NONRATT017767.2	0.777582	0.0231228
Aadat	NONRATT018056.2	0.975301	3.69727e-05
Aadat	NONRATT018896.2	0.907722	0.001831
Aadat	NONRATT018913.2	0.795889	0.0181372
Aadat	NONRATT018955.2	0.892617	0.00285163
Aadat	NONRATT019118.2	0.851242	0.0073388
Aadat	NONRATT019250.2	0.809903	0.0148184
Aadat	NONRATT019287.2	0.846765	0.00799319
Aadat	NONRATT019459.2	0.834181	0.0100278
Aadat	NONRATT019484.2	0.81503	0.0137077
Aadat	NONRATT019537.2	0.858502	0.00635225
Aadat	NONRATT019765.2	0.780313	0.0223311
Aadat	NONRATT019896.2	0.893466	0.0027864
Aadat	NONRATT019897.2	0.814668	0.0137843
Aadat	NONRATT019992.2	0.885016	0.00348034
Aadat	NONRATT020092.2	0.756037	0.0299825
Aadat	NONRATT020296.2	0.827475	0.0112341
Aadat	NONRATT020559.2	0.776701	0.0233821
Aadat	NONRATT020575.2	0.707384	0.0496953
Aadat	NONRATT020817.2	0.71913	0.0443801
Aadat	NONRATT020845.2	0.935936	0.000626152
Aadat	NONRATT020883.2	0.745998	0.0335605
Aadat	NONRATT021154.2	0.946019	0.000377499
Aadat	NONRATT021164.2	0.740387	0.0356688
Aadat	NONRATT021220.2	0.810578	0.0146691
Aadat	NONRATT021309.2	0.84702	0.00795497
Aadat	NONRATT021625.2	0.881476	0.00380127
Aadat	NONRATT021769.2	0.800741	0.0169405
Aadat	NONRATT021923.2	0.85041	0.00745775
Aadat	NONRATT022094.2	0.812824	0.0141789
Aadat	NONRATT022097.2	0.811111	0.0145518
Aadat	NONRATT022098.2	0.888882	0.00315048
Aadat	NONRATT022634.2	0.847549	0.00787598
Aadat	NONRATT022653.2	0.813506	0.0140321
Aadat	NONRATT022717.2	0.861778	0.00593647
Aadat	NONRATT022718.2	0.907265	0.00185764
Aadat	NONRATT022768.2	0.909472	0.00173113
Aadat	NONRATT022837.2	0.864931	0.0055532
Aadat	NONRATT022967.2	0.825094	0.0116835
Aadat	NONRATT023030.2	0.78039	0.0223089
Aadat	NONRATT023179.2	0.753444	0.0308832
Aadat	NONRATT023290.2	0.86698	0.00531278
Aadat	NONRATT023367.2	0.804742	0.0159918
Aadat	NONRATT023716.2	0.720478	0.0437931
Aadat	NONRATT024221.2	0.84905	0.00765469
Aadat	NONRATT024222.2	0.86499	0.00554612
Aadat	NONRATT024312.2	0.847422	0.00789494
Aadat	NONRATT024928.2	0.749479	0.0322918
Aadat	NONRATT025284.2	0.871697	0.00478515
Aadat	NONRATT025749.2	0.809645	0.0148756
Aadat	NONRATT025750.2	0.871932	0.0047598
Aadat	NONRATT025755.2	0.939008	0.000541608
Aadat	NONRATT025797.2	0.917437	0.00132131
Aadat	NONRATT025811.2	0.784204	0.0212322
Aadat	NONRATT025812.2	0.778358	0.0228962
Aadat	NONRATT026044.2	0.837212	0.00951085
Aadat	NONRATT026358.2	0.956006	0.000205907
Aadat	NONRATT026359.2	0.900976	0.0022508
Aadat	NONRATT026629.2	0.805946	0.015713
Aadat	NONRATT026743.2	0.783519	0.0214234
Aadat	NONRATT026779.2	0.854284	0.00691436
Aadat	NONRATT026784.2	0.909614	0.00172319
Aadat	NONRATT026869.2	0.771445	0.0249651
Aadat	NONRATT026911.2	0.736487	0.0371807
Aadat	NONRATT026938.2	0.914783	0.00144993
Aadat	NONRATT026957.2	0.915269	0.00142577
Aadat	NONRATT026958.2	0.906974	0.00187478
Aadat	NONRATT027126.2	0.773342	0.0243864
Aadat	NONRATT027286.2	0.783089	0.0215436
Aadat	NONRATT027752.2	0.783512	0.0214253
Aadat	NONRATT027872.2	0.735503	0.0375686
Aadat	NONRATT027873.2	0.755679	0.0301058
Aadat	NONRATT027963.2	0.8802	0.00392147
Aadat	NONRATT028042.2	0.750839	0.0318044
Aadat	NONRATT028304.2	0.831886	0.0104309
Aadat	NONRATT028516.2	0.901033	0.00224701
Aadat	NONRATT029323.2	0.71651	0.0455341
Aadat	NONRATT029380.2	0.802325	0.0165608
Aadat	NONRATT029426.2	0.900057	0.00231237
Aadat	NONRATT029871.2	0.84338	0.00851179
Aadat	NONRATT029873.2	0.881394	0.00380893
Aadat	NONRATT029889.2	0.728324	0.0404703
Aadat	NONRATT029932.2	0.777246	0.0232214
Aadat	NONRATT030625.2	0.907221	0.00186026
Aadat	NONRATT031004.2	0.76025	0.0285541
Aadat	NONRATT031926.1	0.836983	0.00954922
Aadat	NONRATT031980.1	0.71821	0.0447831
Aadat	NONRATT032502.1	0.752918	0.0310676
Aadat	NONRATT033018.1	0.859372	0.0062401
Aadat	NONRATT033062.1	0.908798	0.00176912
Aadat	NONRATT034032.1	0.834	0.0100592
Aadat	NONRATT034036.1	0.862025	0.00590578
Aadat	NONRATT034037.1	0.799131	0.0173319
Aadat	TCONS_00000246	0.834639	0.00994865
Aadat	TCONS_00000870	0.71537	0.0460418
Aadat	TCONS_00001690	0.847127	0.00793887
Aadat	TCONS_00001964	0.840763	0.00892712
Aadat	TCONS_00007626	0.857511	0.00648158
Aadat	TCONS_00008145	0.739472	0.0360203
Aadat	TCONS_00008789	0.803113	0.016374
Aadat	TCONS_00008902	0.874524	0.00448564
Aadat	TCONS_00010753	0.748814	0.0325319
Aadat	TCONS_00011722	0.90808	0.00181023
Aadat	TCONS_00012296	0.835768	0.00975502
Aadat	TCONS_00013409	0.851007	0.00737219
Aadat	TCONS_00013536	0.96875	7.45164e-05
Aadat	TCONS_00013584	0.814265	0.0138699
Aadat	TCONS_00014514	0.837717	0.00942641
Aadat	TCONS_00014516	0.823215	0.0120461
Aadat	TCONS_00015728	0.900849	0.00225922
Aadat	TCONS_00015740	0.727456	0.0408302
Aadat	TCONS_00015791	0.8498	0.00754566
Aadat	TCONS_00015792	0.805987	0.0157036
Aadat	TCONS_00016633	0.712858	0.0471731
Aadat	TCONS_00017920	0.779703	0.0225065
Aadat	TCONS_00018034	0.725446	0.0416707
Aadat	TCONS_00018036	0.818378	0.0130117
Aadat	TCONS_00018037	0.854232	0.00692139
Aadat	TCONS_00018038	0.840232	0.00901285
Aadat	TCONS_00018300	0.707512	0.0496354
Aadat	TCONS_00018897	0.792254	0.0190677
Aadat	TCONS_00020110	0.825036	0.0116945
Aadat	TCONS_00021520	0.791511	0.0192613
Aadat	TCONS_00021576	0.748342	0.0327029
Aadat	TCONS_00022681	0.956359	0.000201054
Aadat	TCONS_00023600	0.845681	0.00815706
Aadat	TCONS_00023650	0.93189	0.000750107
Aadat	TCONS_00023909	0.832595	0.0103054
Aadat	TCONS_00024635	0.727766	0.0407012
Aadat	TCONS_00024665	0.925627	0.000971932
Aadat	TCONS_00025546	0.754342	0.0305693
Aadat	TCONS_00025925	0.932153	0.000741593
Aadat	TCONS_00026264	0.796644	0.0179477
Aadat	TCONS_00026266	0.90888	0.00176448
Aadat	TCONS_00026267	0.891566	0.00293384
Aadat	TCONS_00026268	0.955776	0.000209124
Aadat	TCONS_00026269	0.90965	0.00172114
Aadat	TCONS_00026270	0.953786	0.000238283
Aadat	TCONS_00027218	0.794207	0.0185642
Aadat	TCONS_00029015	0.929832	0.000818859
Aadat	TCONS_00029400	0.823475	0.0119953
Aadat	TCONS_00030230	0.857821	0.00644097
Aadat	TCONS_00031391	0.841203	0.00885642
Aadat	TCONS_00031530	0.951218	0.000279695
Aadat	TCONS_00032744	0.864556	0.00559788
Aard	NONRATT001273.2	0.872889	0.00465741
Aard	NONRATT001475.2	0.81946	0.0127915
Aard	NONRATT001917.2	0.949207	0.000315261
Aard	NONRATT001954.2	0.947614	0.000345437
Aard	NONRATT002735.2	0.922071	0.00111507
Aard	NONRATT002962.2	0.833449	0.0101553
Aard	NONRATT003173.2	0.782036	0.0218402
Aard	NONRATT003207.2	0.946213	0.000373488
Aard	NONRATT003416.2	0.948053	0.000336934
Aard	NONRATT003464.2	0.801867	0.01667
Aard	NONRATT003527.2	0.752603	0.0311787
Aard	NONRATT003820.2	0.862312	0.00587042
Aard	NONRATT004272.2	0.770063	0.0253924
Aard	NONRATT004393.2	0.795792	0.0181617
Aard	NONRATT004828.2	0.846612	0.0080162
Aard	NONRATT004952.2	0.851623	0.00728469
Aard	NONRATT005775.2	0.874316	0.00450731
Aard	NONRATT005829.2	0.729202	0.0401085
Aard	NONRATT005967.2	0.786697	0.0205464
Aard	NONRATT007162.2	0.915336	0.00142246
Aard	NONRATT007560.2	0.89256	0.00285607
Aard	NONRATT007812.2	0.713539	0.0468649
Aard	NONRATT007863.2	0.785594	0.0208481
Aard	NONRATT007931.2	0.75197	0.0314021
Aard	NONRATT008681.2	0.729119	0.0401427
Aard	NONRATT010312.2	0.845684	0.00815648
Aard	NONRATT010878.2	0.714331	0.0465077
Aard	NONRATT010982.2	0.791126	0.0193621
Aard	NONRATT011019.2	0.801285	0.0168096
Aard	NONRATT011133.2	0.784679	0.0211005
Aard	NONRATT011135.2	0.88838	0.00319216
Aard	NONRATT011141.2	0.788892	0.019954
Aard	NONRATT011382.2	0.853699	0.00699468
Aard	NONRATT012178.2	0.714189	0.0465717
Aard	NONRATT012355.2	0.786326	0.0206477
Aard	NONRATT012834.2	0.829675	0.0108289
Aard	NONRATT014553.2	0.847503	0.0078829
Aard	NONRATT015074.2	0.730738	0.0394797
Aard	NONRATT015095.2	0.833475	0.0101508
Aard	NONRATT015462.2	0.749825	0.0321673
Aard	NONRATT015941.2	0.721136	0.0435083
Aard	NONRATT016135.2	0.801107	0.0168522
Aard	NONRATT017141.2	0.71652	0.0455296
Aard	NONRATT017487.2	0.938894	0.000544593
Aard	NONRATT017552.2	0.907643	0.00183559
Aard	NONRATT018236.2	0.743018	0.0346707
Aard	NONRATT018721.2	0.72529	0.0417365
Aard	NONRATT018952.2	0.923472	0.00105715
Aard	NONRATT019339.2	0.837553	0.00945372
Aard	NONRATT019699.2	0.732289	0.0388515
Aard	NONRATT019760.2	0.731458	0.0391871
Aard	NONRATT020362.2	0.883602	0.00360638
Aard	NONRATT020695.2	0.901782	0.00219767
Aard	NONRATT021750.2	0.888762	0.00316041
Aard	NONRATT022279.2	0.769996	0.0254129
Aard	NONRATT022346.2	0.740668	0.0355614
Aard	NONRATT022382.2	0.91806	0.00129225
Aard	NONRATT023259.2	0.779105	0.0226793
Aard	NONRATT024505.2	0.900414	0.00228831
Aard	NONRATT025322.2	0.743121	0.0346319
Aard	NONRATT025364.2	0.850695	0.00741686
Aard	NONRATT025606.2	0.81712	0.0132704
Aard	NONRATT026064.2	0.743594	0.0344541
Aard	NONRATT026319.2	0.846554	0.00802489
Aard	NONRATT027026.2	0.731439	0.0391949
Aard	NONRATT027083.2	0.768393	0.0259143
Aard	NONRATT027209.2	0.859102	0.00627467
Aard	NONRATT027565.2	0.944801	0.000403247
Aard	NONRATT028437.2	0.740529	0.0356146
Aard	NONRATT028765.2	0.771613	0.0249137
Aard	NONRATT028938.2	0.738203	0.0365108
Aard	NONRATT029158.2	0.921954	0.00111999
Aard	NONRATT030281.2	0.754096	0.030655
Aard	NONRATT031692.1	0.782661	0.0216639
Aard	NONRATT031819.1	0.720696	0.0436985
Aard	NONRATT031923.1	0.882971	0.00366355
Aard	NONRATT033769.1	0.795976	0.0181153
Aard	TCONS_00002670	0.769276	0.0256375
Aard	TCONS_00002738	0.747171	0.0331298
Aard	TCONS_00003692	0.875467	0.00438858
Aard	TCONS_00004025	0.718472	0.0446681
Aard	TCONS_00004204	0.853324	0.00704651
Aard	TCONS_00005516	0.72488	0.0419094
Aard	TCONS_00005553	0.753744	0.0307782
Aard	TCONS_00006993	0.82982	0.0108025
Aard	TCONS_00007325	0.722618	0.0428711
Aard	TCONS_00007341	0.715096	0.0461646
Aard	TCONS_00008144	0.763749	0.0274004
Aard	TCONS_00014023	0.741116	0.0353907
Aard	TCONS_00015170	0.783295	0.0214858
Aard	TCONS_00016445	0.786259	0.0206659
Aard	TCONS_00017094	0.710996	0.0480224
Aard	TCONS_00018124	0.727343	0.040877
Aard	TCONS_00019985	0.713684	0.0467995
Aard	TCONS_00020177	0.893363	0.00279422
Aard	TCONS_00024712	0.825813	0.0115467
Aard	TCONS_00025482	0.934866	0.000657505
Aard	TCONS_00026574	0.867297	0.00527619
Abca1	NONRATT000020.2	0.877422	0.00419147
Abca1	NONRATT000094.2	0.969311	7.06065e-05
Abca1	NONRATT000108.2	0.790142	0.0196216
Abca1	NONRATT000479.2	0.889372	0.0031102
Abca1	NONRATT000513.2	0.891584	0.00293235
Abca1	NONRATT000757.2	0.711849	0.047632
Abca1	NONRATT000805.2	0.765247	0.0269153
Abca1	NONRATT000825.2	0.870237	0.00494468
Abca1	NONRATT000888.2	0.854623	0.00686801
Abca1	NONRATT000904.2	0.808578	0.0151144
Abca1	NONRATT000926.2	0.82951	0.0108589
Abca1	NONRATT001202.2	0.725265	0.0417469
Abca1	NONRATT001293.2	0.875803	0.00435433
Abca1	NONRATT001312.2	0.927375	0.000906228
Abca1	NONRATT001313.2	0.886801	0.00332539
Abca1	NONRATT001499.2	0.800659	0.0169604
Abca1	NONRATT001501.2	0.905459	0.00196557
Abca1	NONRATT001597.2	0.863068	0.0057777
Abca1	NONRATT001598.2	0.843051	0.00856328
Abca1	NONRATT001599.2	0.802989	0.0164032
Abca1	NONRATT001612.2	0.90077	0.00226449
Abca1	NONRATT001665.2	0.8139	0.0139478
Abca1	NONRATT001737.2	0.944126	0.000418006
Abca1	NONRATT001854.2	0.835507	0.00979954
Abca1	NONRATT002017.2	0.773825	0.0242405
Abca1	NONRATT002073.2	0.895388	0.00264222
Abca1	NONRATT002687.2	0.937	0.000595956
Abca1	NONRATT003032.2	0.838995	0.00921485
Abca1	NONRATT003060.2	0.80201	0.016636
Abca1	NONRATT003115.2	0.7969	0.0178838
Abca1	NONRATT003471.2	0.92149	0.00113968
Abca1	NONRATT003472.2	0.880988	0.00384699
Abca1	NONRATT003648.2	0.945729	0.000383538
Abca1	NONRATT003714.2	0.837916	0.00939324
Abca1	NONRATT003731.2	0.843904	0.00843014
Abca1	NONRATT003755.2	0.884357	0.00353874
Abca1	NONRATT003758.2	0.899903	0.0023228
Abca1	NONRATT004124.2	0.765078	0.0269699
Abca1	NONRATT004230.2	0.86205	0.00590274
Abca1	NONRATT004246.2	0.740528	0.0356151
Abca1	NONRATT004379.2	0.899418	0.00235585
Abca1	NONRATT004431.2	0.794702	0.0184379
Abca1	NONRATT004566.2	0.891941	0.00290435
Abca1	NONRATT004588.2	0.84095	0.00889697
Abca1	NONRATT004641.2	0.725891	0.0414835
Abca1	NONRATT004732.2	0.883781	0.00359022
Abca1	NONRATT004918.2	0.781834	0.0218974
Abca1	NONRATT004982.2	0.820895	0.0125033
Abca1	NONRATT005025.2	0.877119	0.00422166
Abca1	NONRATT005092.2	0.947297	0.000351659
Abca1	NONRATT005094.2	0.798991	0.0173662
Abca1	NONRATT005316.2	0.729681	0.0399118
Abca1	NONRATT005328.2	0.723065	0.0426801
Abca1	NONRATT005359.2	0.860612	0.00608233
Abca1	NONRATT005385.2	0.787809	0.0202449
Abca1	NONRATT005388.2	0.859014	0.00628599
Abca1	NONRATT005444.2	0.796776	0.0179148
Abca1	NONRATT005576.2	0.834911	0.0099017
Abca1	NONRATT005632.2	0.780638	0.0222378
Abca1	NONRATT005662.2	0.92019	0.00119606
Abca1	NONRATT005819.2	0.86149	0.0059723
Abca1	NONRATT005891.2	0.810712	0.0146394
Abca1	NONRATT005988.2	0.959381	0.000162483
Abca1	NONRATT006309.2	0.858932	0.00629662
Abca1	NONRATT006396.2	0.745217	0.0338494
Abca1	NONRATT006419.2	0.729329	0.0400563
Abca1	NONRATT006443.2	0.767185	0.0262959
Abca1	NONRATT006648.2	0.843598	0.00847773
Abca1	NONRATT006698.2	0.920454	0.00118445
Abca1	NONRATT006699.2	0.940924	0.000492863
Abca1	NONRATT006707.2	0.83842	0.00930969
Abca1	NONRATT006744.2	0.789598	0.0197658
Abca1	NONRATT006797.2	0.924983	0.000996914
Abca1	NONRATT006830.2	0.858576	0.00634262
Abca1	NONRATT006831.2	0.929898	0.000816599
Abca1	NONRATT006961.2	0.86838	0.00515251
Abca1	NONRATT007456.2	0.845571	0.00817366
Abca1	NONRATT007777.2	0.940092	0.000513662
Abca1	NONRATT007954.2	0.976797	3.06873e-05
Abca1	NONRATT008075.2	0.752553	0.0311961
Abca1	NONRATT008228.2	0.931066	0.000777168
Abca1	NONRATT008300.2	0.74249	0.0348693
Abca1	NONRATT008308.2	0.781471	0.0220004
Abca1	NONRATT008371.2	0.868505	0.00513837
Abca1	NONRATT008372.2	0.959793	0.000157632
Abca1	NONRATT008374.2	0.934448	0.000670049
Abca1	NONRATT008375.2	0.944875	0.000401647
Abca1	NONRATT008381.2	0.948804	0.000322719
Abca1	NONRATT008796.2	0.847484	0.00788564
Abca1	NONRATT009189.2	0.778055	0.0229846
Abca1	NONRATT009190.2	0.733871	0.0382166
Abca1	NONRATT009212.2	0.922631	0.00109167
Abca1	NONRATT009230.2	0.924273	0.00102491
Abca1	NONRATT009275.2	0.795188	0.0183144
Abca1	NONRATT009284.2	0.810848	0.0146095
Abca1	NONRATT009516.2	0.847701	0.00785341
Abca1	NONRATT009763.2	0.963354	0.000119677
Abca1	NONRATT009788.2	0.803383	0.0163102
Abca1	NONRATT009827.2	0.825619	0.0115835
Abca1	NONRATT009865.2	0.824544	0.0117889
Abca1	NONRATT010014.2	0.9704	6.34023e-05
Abca1	NONRATT010276.2	0.949067	0.000317841
Abca1	NONRATT010400.2	0.851302	0.00733022
Abca1	NONRATT010403.2	0.813663	0.0139985
Abca1	NONRATT010722.2	0.794171	0.0185734
Abca1	NONRATT010933.2	0.888378	0.00319234
Abca1	NONRATT011008.2	0.903067	0.00211463
Abca1	NONRATT011358.2	0.858286	0.0063803
Abca1	NONRATT011420.2	0.814352	0.0138514
Abca1	NONRATT011464.2	0.898963	0.00238712
Abca1	NONRATT011574.2	0.927844	0.000889123
Abca1	NONRATT011739.2	0.95426	0.000231103
Abca1	NONRATT011889.2	0.835325	0.00983057
Abca1	NONRATT012014.2	0.942643	0.000451674
Abca1	NONRATT012069.2	0.762245	0.0278927
Abca1	NONRATT012201.2	0.84339	0.00851017
Abca1	NONRATT012839.2	0.977421	2.82907e-05
Abca1	NONRATT013209.2	0.756207	0.0299239
Abca1	NONRATT013307.2	0.973072	4.78361e-05
Abca1	NONRATT013319.2	0.85667	0.00659261
Abca1	NONRATT013457.2	0.844259	0.0083751
Abca1	NONRATT013495.2	0.828111	0.011116
Abca1	NONRATT013578.2	0.757741	0.0293996
Abca1	NONRATT013587.2	0.863448	0.0057314
Abca1	NONRATT013868.2	0.956415	0.000200287
Abca1	NONRATT014230.2	0.847744	0.00784696
Abca1	NONRATT014418.2	0.754395	0.0305509
Abca1	NONRATT014504.2	0.809085	0.0150006
Abca1	NONRATT014687.2	0.751414	0.0315996
Abca1	NONRATT014693.2	0.738335	0.0364598
Abca1	NONRATT015017.2	0.849704	0.00755953
Abca1	NONRATT015054.2	0.942178	0.000462593
Abca1	NONRATT015198.2	0.889232	0.00312166
Abca1	NONRATT015280.2	0.789639	0.0197548
Abca1	NONRATT015281.2	0.925529	0.000975708
Abca1	NONRATT016057.2	0.79624	0.018049
Abca1	NONRATT016208.2	0.792952	0.0188868
Abca1	NONRATT016699.2	0.826255	0.0114629
Abca1	NONRATT016711.2	0.768125	0.0259988
Abca1	NONRATT016851.2	0.863146	0.00576815
Abca1	NONRATT016972.2	0.915979	0.001391
Abca1	NONRATT017252.2	0.727555	0.0407891
Abca1	NONRATT017279.2	0.928148	0.00087811
Abca1	NONRATT017295.2	0.845967	0.0081135
Abca1	NONRATT017303.2	0.783107	0.0215385
Abca1	NONRATT017345.2	0.783571	0.0214086
Abca1	NONRATT017346.2	0.864317	0.00562654
Abca1	NONRATT017447.2	0.943851	0.00042413
Abca1	NONRATT017562.2	0.837805	0.00941179
Abca1	NONRATT017591.2	0.844929	0.00827189
Abca1	NONRATT017685.2	0.820496	0.0125831
Abca1	NONRATT017767.2	0.860019	0.00615743
Abca1	NONRATT018056.2	0.986969	5.47773e-06
Abca1	NONRATT018896.2	0.943298	0.000436593
Abca1	NONRATT018913.2	0.832125	0.0103884
Abca1	NONRATT018955.2	0.92075	0.00117156
Abca1	NONRATT019118.2	0.855443	0.00675683
Abca1	NONRATT019250.2	0.83363	0.0101238
Abca1	NONRATT019287.2	0.877341	0.00419961
Abca1	NONRATT019459.2	0.891952	0.00290343
Abca1	NONRATT019484.2	0.842744	0.00861154
Abca1	NONRATT019537.2	0.911554	0.00161701
Abca1	NONRATT019765.2	0.812841	0.0141753
Abca1	NONRATT019896.2	0.926314	0.000945774
Abca1	NONRATT019897.2	0.816324	0.0134359
Abca1	NONRATT019992.2	0.915527	0.00141307
Abca1	NONRATT020092.2	0.849353	0.0076105
Abca1	NONRATT020296.2	0.89786	0.00246406
Abca1	NONRATT020559.2	0.807125	0.0154431
Abca1	NONRATT020575.2	0.770236	0.0253385
Abca1	NONRATT020817.2	0.76148	0.0281452
Abca1	NONRATT020845.2	0.916124	0.00138394
Abca1	NONRATT020883.2	0.772542	0.0246294
Abca1	NONRATT020886.2	0.81388	0.013952
Abca1	NONRATT020980.2	0.734875	0.0378169
Abca1	NONRATT021154.2	0.939748	0.000522415
Abca1	NONRATT021164.2	0.834257	0.0100147
Abca1	NONRATT021220.2	0.880171	0.00392421
Abca1	NONRATT021309.2	0.872427	0.0047066
Abca1	NONRATT021625.2	0.910095	0.00169644
Abca1	NONRATT021769.2	0.875529	0.00438224
Abca1	NONRATT021923.2	0.906055	0.00192951
Abca1	NONRATT022094.2	0.855119	0.0068006
Abca1	NONRATT022097.2	0.846644	0.00801127
Abca1	NONRATT022098.2	0.940804	0.00049582
Abca1	NONRATT022300.2	0.716561	0.0455118
Abca1	NONRATT022634.2	0.845858	0.00813014
Abca1	NONRATT022653.2	0.853481	0.00702481
Abca1	NONRATT022717.2	0.9193	0.00123566
Abca1	NONRATT022718.2	0.95106	0.000282396
Abca1	NONRATT022768.2	0.910034	0.00169984
Abca1	NONRATT022837.2	0.919946	0.00120683
Abca1	NONRATT022967.2	0.877026	0.00423099
Abca1	NONRATT023030.2	0.861986	0.00591066
Abca1	NONRATT023179.2	0.816403	0.0134194
Abca1	NONRATT023290.2	0.867566	0.0052453
Abca1	NONRATT023367.2	0.872943	0.00465165
Abca1	NONRATT024221.2	0.904113	0.00204856
Abca1	NONRATT024222.2	0.893787	0.00276201
Abca1	NONRATT024312.2	0.859764	0.00618996
Abca1	NONRATT024928.2	0.802622	0.0164903
Abca1	NONRATT025284.2	0.857553	0.00647602
Abca1	NONRATT025749.2	0.879594	0.00397936
Abca1	NONRATT025750.2	0.884964	0.00348493
Abca1	NONRATT025755.2	0.969301	7.06738e-05
Abca1	NONRATT025797.2	0.865186	0.00552285
Abca1	NONRATT025811.2	0.788926	0.0199448
Abca1	NONRATT025812.2	0.822819	0.0121233
Abca1	NONRATT026044.2	0.82893	0.0109649
Abca1	NONRATT026358.2	0.909454	0.0017321
Abca1	NONRATT026359.2	0.901686	0.00220397
Abca1	NONRATT026629.2	0.857159	0.00652784
Abca1	NONRATT026743.2	0.817576	0.0131763
Abca1	NONRATT026779.2	0.842099	0.00871342
Abca1	NONRATT026784.2	0.908136	0.00180702
Abca1	NONRATT026869.2	0.874784	0.00445875
Abca1	NONRATT026911.2	0.744201	0.0342271
Abca1	NONRATT026938.2	0.889374	0.00311005
Abca1	NONRATT026957.2	0.937705	0.000576478
Abca1	NONRATT026958.2	0.935205	0.000647461
Abca1	NONRATT027126.2	0.803568	0.0162666
Abca1	NONRATT027286.2	0.762999	0.0276455
Abca1	NONRATT027752.2	0.734527	0.0379553
Abca1	NONRATT027872.2	0.793171	0.0188301
Abca1	NONRATT027873.2	0.848539	0.00772958
Abca1	NONRATT027963.2	0.927369	0.00090644
Abca1	NONRATT028042.2	0.800394	0.0170245
Abca1	NONRATT028242.2	0.733843	0.0382278
Abca1	NONRATT028304.2	0.760259	0.0285514
Abca1	NONRATT028516.2	0.948584	0.000326831
Abca1	NONRATT029323.2	0.745204	0.0338543
Abca1	NONRATT029380.2	0.802878	0.0164297
Abca1	NONRATT029426.2	0.924704	0.00100787
Abca1	NONRATT029871.2	0.868112	0.00518295
Abca1	NONRATT029873.2	0.923921	0.00103902
Abca1	NONRATT029875.2	0.730463	0.0395918
Abca1	NONRATT029889.2	0.826676	0.0113837
Abca1	NONRATT029932.2	0.788494	0.0200606
Abca1	NONRATT030625.2	0.966045	9.53914e-05
Abca1	NONRATT031004.2	0.797519	0.0177296
Abca1	NONRATT031926.1	0.859387	0.00623806
Abca1	NONRATT031980.1	0.799034	0.0173556
Abca1	NONRATT032502.1	0.832221	0.0103714
Abca1	NONRATT033018.1	0.856798	0.00657559
Abca1	NONRATT033062.1	0.943638	0.000428896
Abca1	NONRATT033489.1	0.711097	0.0479758
Abca1	NONRATT034032.1	0.784356	0.0211902
Abca1	NONRATT034036.1	0.903729	0.00207264
Abca1	NONRATT034037.1	0.805889	0.0157261
Abca1	TCONS_00000246	0.854253	0.0069186
Abca1	TCONS_00000870	0.737271	0.0368741
Abca1	TCONS_00001426	0.778151	0.0229566
Abca1	TCONS_00001690	0.877958	0.00413855
Abca1	TCONS_00001964	0.883255	0.00363771
Abca1	TCONS_00007626	0.865004	0.00554446
Abca1	TCONS_00008145	0.830908	0.0106058
Abca1	TCONS_00008789	0.809833	0.0148339
Abca1	TCONS_00008902	0.892374	0.00287055
Abca1	TCONS_00010481	0.756042	0.0299809
Abca1	TCONS_00010753	0.81572	0.0135624
Abca1	TCONS_00011722	0.915	0.00143909
Abca1	TCONS_00012296	0.868823	0.00510244
Abca1	TCONS_00013409	0.854626	0.00686763
Abca1	TCONS_00013536	0.963433	0.000118907
Abca1	TCONS_00013584	0.881537	0.00379562
Abca1	TCONS_00014514	0.893929	0.00275123
Abca1	TCONS_00014516	0.879675	0.00397158
Abca1	TCONS_00015728	0.941355	0.000482307
Abca1	TCONS_00015740	0.746447	0.0333951
Abca1	TCONS_00015791	0.879358	0.00400207
Abca1	TCONS_00015792	0.857042	0.00654339
Abca1	TCONS_00017920	0.739182	0.036132
Abca1	TCONS_00018034	0.775246	0.0238138
Abca1	TCONS_00018036	0.871614	0.00479412
Abca1	TCONS_00018037	0.913052	0.00153799
Abca1	TCONS_00018038	0.904921	0.0019985
Abca1	TCONS_00018300	0.770557	0.0252391
Abca1	TCONS_00018897	0.816019	0.0134997
Abca1	TCONS_00020110	0.898066	0.00244959
Abca1	TCONS_00021520	0.859436	0.0062318
Abca1	TCONS_00021576	0.789846	0.0197001
Abca1	TCONS_00021580	0.711557	0.0477654
Abca1	TCONS_00022681	0.969989	6.60616e-05
Abca1	TCONS_00023600	0.849945	0.00752473
Abca1	TCONS_00023650	0.913012	0.00154011
Abca1	TCONS_00023909	0.891456	0.00294252
Abca1	TCONS_00024635	0.718137	0.0448152
Abca1	TCONS_00024643	0.720247	0.0438933
Abca1	TCONS_00024665	0.957338	0.000187961
Abca1	TCONS_00025546	0.839919	0.00906374
Abca1	TCONS_00025925	0.940497	0.000503461
Abca1	TCONS_00026264	0.809083	0.0150011
Abca1	TCONS_00026266	0.924651	0.00100994
Abca1	TCONS_00026267	0.918759	0.00126015
Abca1	TCONS_00026268	0.947748	0.000342823
Abca1	TCONS_00026269	0.926635	0.000933692
Abca1	TCONS_00026270	0.949573	0.00030858
Abca1	TCONS_00027218	0.824144	0.0118659
Abca1	TCONS_00029015	0.940775	0.000496542
Abca1	TCONS_00029400	0.872575	0.00469075
Abca1	TCONS_00030230	0.875924	0.00434193
Abca1	TCONS_00031391	0.898741	0.0024025
Abca1	TCONS_00031530	0.974621	4.00929e-05
Abca1	TCONS_00032744	0.923024	0.00107546
Abca4	NONRATT000044.2	0.83112	0.0105677
Abca4	NONRATT000421.2	0.848925	0.00767304
Abca4	NONRATT000627.2	0.800163	0.0170805
Abca4	NONRATT000663.2	0.878465	0.00408874
Abca4	NONRATT000861.2	0.725573	0.0416173
Abca4	NONRATT000916.2	0.735702	0.0374899
Abca4	NONRATT001030.2	0.770373	0.0252961
Abca4	NONRATT001918.2	0.7117	0.0477002
Abca4	NONRATT002061.2	0.738738	0.0363034
Abca4	NONRATT002098.2	0.930728	0.000788454
Abca4	NONRATT002293.2	0.74631	0.0334455
Abca4	NONRATT002746.2	0.940241	0.000509882
Abca4	NONRATT002854.2	0.743494	0.0344917
Abca4	NONRATT003015.2	0.825117	0.0116791
Abca4	NONRATT003165.2	0.925296	0.000984718
Abca4	NONRATT003819.2	0.920646	0.00117608
Abca4	NONRATT003820.2	0.729461	0.0400018
Abca4	NONRATT004036.2	0.899889	0.00232377
Abca4	NONRATT004273.2	0.842468	0.00865508
Abca4	NONRATT004427.2	0.853787	0.00698252
Abca4	NONRATT004506.2	0.773478	0.0243452
Abca4	NONRATT004850.2	0.874292	0.00450983
Abca4	NONRATT005067.2	0.869686	0.00500582
Abca4	NONRATT005552.2	0.842643	0.00862743
Abca4	NONRATT005554.2	0.852402	0.00717504
Abca4	NONRATT005555.2	0.974915	3.87249e-05
Abca4	NONRATT005708.2	0.735076	0.0377375
Abca4	NONRATT006407.2	0.870403	0.00492643
Abca4	NONRATT007267.2	0.783542	0.021417
Abca4	NONRATT007596.2	0.870215	0.00494709
Abca4	NONRATT007748.2	0.711347	0.0478614
Abca4	NONRATT007863.2	0.812605	0.0142262
Abca4	NONRATT008320.2	0.809033	0.0150122
Abca4	NONRATT008427.2	0.78255	0.0216951
Abca4	NONRATT008428.2	0.89221	0.00288328
Abca4	NONRATT008545.2	0.883708	0.00359685
Abca4	NONRATT008554.2	0.733153	0.038504
Abca4	NONRATT008805.2	0.768722	0.0258108
Abca4	NONRATT008806.2	0.861107	0.00602011
Abca4	NONRATT009300.2	0.845082	0.00824849
Abca4	NONRATT009363.2	0.72644	0.0412538
Abca4	NONRATT009495.2	0.754017	0.0306825
Abca4	NONRATT010250.2	0.76392	0.0273448
Abca4	NONRATT010266.2	0.779443	0.0225816
Abca4	NONRATT010352.2	0.755216	0.030266
Abca4	NONRATT010493.2	0.878094	0.00412518
Abca4	NONRATT010802.2	0.787723	0.0202682
Abca4	NONRATT010919.2	0.858123	0.00640148
Abca4	NONRATT010982.2	0.73769	0.0367102
Abca4	NONRATT011019.2	0.715166	0.0461333
Abca4	NONRATT011107.2	0.741797	0.0351316
Abca4	NONRATT011382.2	0.742456	0.0348822
Abca4	NONRATT011577.2	0.919678	0.00121872
Abca4	NONRATT011788.2	0.82969	0.0108261
Abca4	NONRATT012081.2	0.911397	0.00162545
Abca4	NONRATT012083.2	0.929268	0.000838419
Abca4	NONRATT012181.2	0.879905	0.00394962
Abca4	NONRATT012235.2	0.839654	0.00910682
Abca4	NONRATT012308.2	0.744879	0.0339747
Abca4	NONRATT012355.2	0.715478	0.0459939
Abca4	NONRATT012391.2	0.878158	0.00411888
Abca4	NONRATT012560.2	0.897874	0.00246306
Abca4	NONRATT012834.2	0.723943	0.0423058
Abca4	NONRATT013075.2	0.707783	0.0495091
Abca4	NONRATT013618.2	0.850957	0.00737938
Abca4	NONRATT013721.2	0.831764	0.0104526
Abca4	NONRATT013793.2	0.900382	0.00229051
Abca4	NONRATT014107.2	0.904834	0.00200383
Abca4	NONRATT014292.2	0.746544	0.0333597
Abca4	NONRATT014531.2	0.891461	0.00294212
Abca4	NONRATT014886.2	0.905844	0.00194224
Abca4	NONRATT014889.2	0.862171	0.00588776
Abca4	NONRATT014903.2	0.79874	0.0174279
Abca4	NONRATT015074.2	0.871706	0.00478413
Abca4	NONRATT015095.2	0.736119	0.0373257
Abca4	NONRATT015099.2	0.740833	0.0354983
Abca4	NONRATT015323.2	0.879628	0.00397615
Abca4	NONRATT015665.2	0.955438	0.000213904
Abca4	NONRATT015758.2	0.718525	0.044645
Abca4	NONRATT015821.2	0.767803	0.0261003
Abca4	NONRATT016116.2	0.754412	0.0305451
Abca4	NONRATT016243.2	0.889553	0.00309541
Abca4	NONRATT016735.2	0.751032	0.0317354
Abca4	NONRATT016979.2	0.718136	0.0448156
Abca4	NONRATT017137.2	0.806475	0.0155916
Abca4	NONRATT017141.2	0.732793	0.0386484
Abca4	NONRATT017321.2	0.843088	0.00855757
Abca4	NONRATT017322.2	0.804415	0.0160681
Abca4	NONRATT017361.2	0.841083	0.00887567
Abca4	NONRATT017596.2	0.914433	0.00146746
Abca4	NONRATT018148.2	0.749383	0.0323263
Abca4	NONRATT018295.2	0.83472	0.00993459
Abca4	NONRATT018721.2	0.747593	0.0329754
Abca4	NONRATT019548.2	0.844885	0.00827864
Abca4	NONRATT019699.2	0.852063	0.00722261
Abca4	NONRATT019701.2	0.83202	0.0104071
Abca4	NONRATT019829.2	0.759395	0.0288407
Abca4	NONRATT019917.2	0.907909	0.00182013
Abca4	NONRATT019986.2	0.907296	0.00185581
Abca4	NONRATT019987.2	0.78135	0.0220349
Abca4	NONRATT019988.2	0.895411	0.00264056
Abca4	NONRATT020336.2	0.843562	0.00848338
Abca4	NONRATT020476.2	0.727077	0.0409877
Abca4	NONRATT020832.2	0.725265	0.0417468
Abca4	NONRATT021958.2	0.785126	0.020977
Abca4	NONRATT022346.2	0.797136	0.0178248
Abca4	NONRATT022970.2	0.812375	0.0142761
Abca4	NONRATT023259.2	0.77914	0.0226691
Abca4	NONRATT023371.2	0.86346	0.00572994
Abca4	NONRATT023436.2	0.748384	0.0326876
Abca4	NONRATT023562.2	0.84991	0.00752974
Abca4	NONRATT023869.2	0.87902	0.00403476
Abca4	NONRATT023871.2	0.856314	0.00664005
Abca4	NONRATT024587.2	0.806973	0.0154778
Abca4	NONRATT025051.2	0.734777	0.037856
Abca4	NONRATT025239.2	0.805057	0.0159186
Abca4	NONRATT025322.2	0.740869	0.0354848
Abca4	NONRATT025323.2	0.893483	0.00278508
Abca4	NONRATT025521.2	0.756048	0.0299786
Abca4	NONRATT026027.2	0.834481	0.00997591
Abca4	NONRATT026270.2	0.80996	0.0148057
Abca4	NONRATT026559.2	0.799907	0.0171425
Abca4	NONRATT026860.2	0.74308	0.0346471
Abca4	NONRATT027026.2	0.790295	0.0195812
Abca4	NONRATT027130.2	0.870697	0.00489404
Abca4	NONRATT027192.2	0.764257	0.0272355
Abca4	NONRATT027596.2	0.799918	0.01714
Abca4	NONRATT027708.2	0.813591	0.0140139
Abca4	NONRATT027744.2	0.831509	0.0104981
Abca4	NONRATT028246.2	0.790511	0.0195241
Abca4	NONRATT028254.2	0.731361	0.0392267
Abca4	NONRATT028505.2	0.71251	0.0473312
Abca4	NONRATT028754.2	0.842152	0.00870504
Abca4	NONRATT028798.2	0.922473	0.00109824
Abca4	NONRATT028938.2	0.871786	0.00477557
Abca4	NONRATT029653.2	0.773292	0.0244016
Abca4	NONRATT029992.2	0.809855	0.0148291
Abca4	NONRATT031156.2	0.857161	0.00652757
Abca4	NONRATT032420.1	0.88951	0.00309886
Abca4	NONRATT033554.1	0.806425	0.0156031
Abca4	NONRATT033939.1	0.809535	0.0149003
Abca4	NONRATT034015.1	0.747629	0.0329624
Abca4	NONRATT034050.1	0.867495	0.00525353
Abca4	TCONS_00000326	0.947758	0.000342621
Abca4	TCONS_00000624	0.8674	0.00526438
Abca4	TCONS_00000625	0.722727	0.0428245
Abca4	TCONS_00002776	0.86527	0.00551297
Abca4	TCONS_00005516	0.83252	0.0103186
Abca4	TCONS_00007318	0.768626	0.025841
Abca4	TCONS_00007319	0.768626	0.025841
Abca4	TCONS_00007325	0.786707	0.0205436
Abca4	TCONS_00007329	0.860624	0.00608086
Abca4	TCONS_00007341	0.858766	0.00631808
Abca4	TCONS_00008794	0.707506	0.0496385
Abca4	TCONS_00009851	0.884414	0.00353363
Abca4	TCONS_00011883	0.809431	0.0149234
Abca4	TCONS_00011884	0.905153	0.00198422
Abca4	TCONS_00014023	0.727133	0.0409646
Abca4	TCONS_00014162	0.905756	0.00194753
Abca4	TCONS_00014304	0.801955	0.0166491
Abca4	TCONS_00015942	0.804455	0.0160589
Abca4	TCONS_00017056	0.879194	0.00401795
Abca4	TCONS_00017094	0.722506	0.0429189
Abca4	TCONS_00017432	0.808966	0.0150272
Abca4	TCONS_00018125	0.768553	0.0258638
Abca4	TCONS_00019985	0.875284	0.00440727
Abca4	TCONS_00020173	0.828329	0.0110756
Abca4	TCONS_00020174	0.799044	0.0173532
Abca4	TCONS_00020176	0.855207	0.00678875
Abca4	TCONS_00020178	0.708774	0.0490476
Abca4	TCONS_00020179	0.744508	0.0341128
Abca4	TCONS_00020180	0.835078	0.00987303
Abca4	TCONS_00020861	0.846936	0.00796753
Abca4	TCONS_00022392	0.846448	0.00804091
Abca4	TCONS_00024224	0.917265	0.00132944
Abca4	TCONS_00024570	0.781088	0.0221095
Abca4	TCONS_00025987	0.859063	0.00627973
Abca4	TCONS_00026404	0.856005	0.00668133
Abca4	TCONS_00026571	0.949762	0.000305152
Abca4	TCONS_00026752	0.733561	0.0383404
Abca4	TCONS_00030362	0.79838	0.0175164
Abca4	TCONS_00030445	0.714581	0.0463956
Abca4	TCONS_00030793	0.953747	0.000238879
Abca4	TCONS_00031850	0.872169	0.00473432
Abca4	TCONS_00032466	0.898169	0.00244237
Abca4	TCONS_00032468	0.879618	0.00397711
Abca4	TCONS_00032486	0.848368	0.00775476
Abca6	NONRATT000020.2	0.748372	0.0326922
Abca6	NONRATT000094.2	0.925022	0.000995381
Abca6	NONRATT000108.2	0.912488	0.00156743
Abca6	NONRATT000217.2	0.709705	0.0486162
Abca6	NONRATT000479.2	0.875152	0.00442091
Abca6	NONRATT000513.2	0.78361	0.0213978
Abca6	NONRATT000825.2	0.80765	0.0153237
Abca6	NONRATT000888.2	0.787053	0.0204495
Abca6	NONRATT000904.2	0.864592	0.00559362
Abca6	NONRATT000926.2	0.85526	0.00678149
Abca6	NONRATT001202.2	0.708621	0.0491186
Abca6	NONRATT001293.2	0.861711	0.00594476
Abca6	NONRATT001312.2	0.96896	7.30372e-05
Abca6	NONRATT001313.2	0.846772	0.00799209
Abca6	NONRATT001499.2	0.762729	0.0277336
Abca6	NONRATT001501.2	0.873233	0.00462085
Abca6	NONRATT001597.2	0.765696	0.0267711
Abca6	NONRATT001598.2	0.726022	0.0414287
Abca6	NONRATT001612.2	0.851563	0.00729326
Abca6	NONRATT001665.2	0.783156	0.0215248
Abca6	NONRATT001737.2	0.885701	0.00342042
Abca6	NONRATT001854.2	0.736764	0.0370723
Abca6	NONRATT002017.2	0.71232	0.0474177
Abca6	NONRATT002073.2	0.876462	0.00428751
Abca6	NONRATT002687.2	0.955543	0.000212401
Abca6	NONRATT003032.2	0.875845	0.00435001
Abca6	NONRATT003471.2	0.814217	0.0138802
Abca6	NONRATT003472.2	0.759737	0.0287259
Abca6	NONRATT003648.2	0.897339	0.00250094
Abca6	NONRATT003714.2	0.769655	0.0255192
Abca6	NONRATT003731.2	0.860114	0.00614541
Abca6	NONRATT003755.2	0.790893	0.0194235
Abca6	NONRATT003758.2	0.782739	0.021642
Abca6	NONRATT004230.2	0.785238	0.0209461
Abca6	NONRATT004379.2	0.790023	0.0196532
Abca6	NONRATT004566.2	0.796131	0.0180764
Abca6	NONRATT004588.2	0.861175	0.00601168
Abca6	NONRATT004732.2	0.845815	0.0081366
Abca6	NONRATT004918.2	0.726547	0.0412089
Abca6	NONRATT004982.2	0.834055	0.0100498
Abca6	NONRATT005025.2	0.785015	0.0210075
Abca6	NONRATT005092.2	0.915332	0.00142268
Abca6	NONRATT005094.2	0.713618	0.0468293
Abca6	NONRATT005316.2	0.829955	0.0107779
Abca6	NONRATT005328.2	0.759439	0.0288258
Abca6	NONRATT005359.2	0.813861	0.0139561
Abca6	NONRATT005388.2	0.794358	0.0185257
Abca6	NONRATT005444.2	0.843505	0.00849223
Abca6	NONRATT005576.2	0.735664	0.0375047
Abca6	NONRATT005662.2	0.872632	0.00468472
Abca6	NONRATT005819.2	0.747546	0.0329927
Abca6	NONRATT005891.2	0.7536	0.0308285
Abca6	NONRATT005988.2	0.920717	0.00117297
Abca6	NONRATT006309.2	0.80064	0.016965
Abca6	NONRATT006648.2	0.761112	0.0282674
Abca6	NONRATT006698.2	0.979273	2.19158e-05
Abca6	NONRATT006699.2	0.962943	0.000123708
Abca6	NONRATT006707.2	0.797352	0.0177709
Abca6	NONRATT006797.2	0.842598	0.00863457
Abca6	NONRATT006830.2	0.776362	0.0234821
Abca6	NONRATT006831.2	0.857959	0.00642288
Abca6	NONRATT006961.2	0.937013	0.000595586
Abca6	NONRATT007456.2	0.744614	0.0340733
Abca6	NONRATT007777.2	0.857578	0.0064728
Abca6	NONRATT007954.2	0.983336	1.14243e-05
Abca6	NONRATT008228.2	0.842238	0.00869143
Abca6	NONRATT008308.2	0.784662	0.0211052
Abca6	NONRATT008371.2	0.801677	0.0167156
Abca6	NONRATT008372.2	0.881756	0.00377526
Abca6	NONRATT008374.2	0.853692	0.00699561
Abca6	NONRATT008375.2	0.889997	0.00305928
Abca6	NONRATT008381.2	0.91493	0.00144257
Abca6	NONRATT008796.2	0.863729	0.00569732
Abca6	NONRATT009190.2	0.712	0.0475631
Abca6	NONRATT009212.2	0.867446	0.00525906
Abca6	NONRATT009230.2	0.887557	0.00326117
Abca6	NONRATT009275.2	0.832781	0.0102726
Abca6	NONRATT009284.2	0.861857	0.00592662
Abca6	NONRATT009516.2	0.849282	0.00762085
Abca6	NONRATT009763.2	0.905789	0.00194556
Abca6	NONRATT009788.2	0.732111	0.0389232
Abca6	NONRATT009827.2	0.773443	0.0243558
Abca6	NONRATT009865.2	0.735034	0.0377541
Abca6	NONRATT010014.2	0.928667	0.000859554
Abca6	NONRATT010276.2	0.882565	0.00370061
Abca6	NONRATT010400.2	0.877662	0.00416773
Abca6	NONRATT010403.2	0.776449	0.0234564
Abca6	NONRATT010722.2	0.830494	0.0106804
Abca6	NONRATT010933.2	0.809756	0.0148509
Abca6	NONRATT011008.2	0.787963	0.0202034
Abca6	NONRATT011358.2	0.750134	0.0320564
Abca6	NONRATT011420.2	0.74942	0.032313
Abca6	NONRATT011464.2	0.788042	0.0201821
Abca6	NONRATT011574.2	0.934766	0.000660507
Abca6	NONRATT011739.2	0.88002	0.00393866
Abca6	NONRATT011889.2	0.723606	0.0424493
Abca6	NONRATT012014.2	0.892404	0.00286815
Abca6	NONRATT012069.2	0.795105	0.0183355
Abca6	NONRATT012201.2	0.722988	0.0427128
Abca6	NONRATT012839.2	0.915175	0.00143045
Abca6	NONRATT013209.2	0.724942	0.0418831
Abca6	NONRATT013307.2	0.947378	0.000350069
Abca6	NONRATT013319.2	0.7685	0.0258806
Abca6	NONRATT013457.2	0.819951	0.0126925
Abca6	NONRATT013495.2	0.725313	0.0417266
Abca6	NONRATT013587.2	0.779267	0.0226323
Abca6	NONRATT013868.2	0.915763	0.00140151
Abca6	NONRATT014230.2	0.721019	0.0435587
Abca6	NONRATT014504.2	0.72102	0.0435582
Abca6	NONRATT014687.2	0.739776	0.0359033
Abca6	NONRATT014693.2	0.789304	0.0198441
Abca6	NONRATT015017.2	0.855395	0.00676337
Abca6	NONRATT015054.2	0.860779	0.00606137
Abca6	NONRATT015198.2	0.761309	0.0282019
Abca6	NONRATT015280.2	0.710509	0.0482458
Abca6	NONRATT015281.2	0.833098	0.0102168
Abca6	NONRATT016057.2	0.74717	0.0331299
Abca6	NONRATT016208.2	0.728243	0.0405038
Abca6	NONRATT016699.2	0.804606	0.0160236
Abca6	NONRATT016851.2	0.863371	0.00574081
Abca6	NONRATT016972.2	0.814265	0.0138699
Abca6	NONRATT017279.2	0.848683	0.00770841
Abca6	NONRATT017295.2	0.862372	0.00586303
Abca6	NONRATT017303.2	0.827736	0.0111856
Abca6	NONRATT017346.2	0.741084	0.0354028
Abca6	NONRATT017447.2	0.946032	0.000377234
Abca6	NONRATT017562.2	0.767651	0.0261484
Abca6	NONRATT017591.2	0.92109	0.00115683
Abca6	NONRATT017685.2	0.818517	0.0129832
Abca6	NONRATT017767.2	0.770746	0.0251807
Abca6	NONRATT018056.2	0.943627	0.000429157
Abca6	NONRATT018896.2	0.903062	0.00211495
Abca6	NONRATT018913.2	0.717925	0.0449087
Abca6	NONRATT018955.2	0.909749	0.00171563
Abca6	NONRATT019088.2	0.749884	0.0321462
Abca6	NONRATT019118.2	0.844189	0.00838602
Abca6	NONRATT019250.2	0.855473	0.00675285
Abca6	NONRATT019287.2	0.82486	0.0117282
Abca6	NONRATT019459.2	0.792033	0.019125
Abca6	NONRATT019484.2	0.877117	0.00422183
Abca6	NONRATT019537.2	0.858106	0.00640366
Abca6	NONRATT019765.2	0.836592	0.00961526
Abca6	NONRATT019896.2	0.896929	0.00253021
Abca6	NONRATT019992.2	0.810884	0.0146017
Abca6	NONRATT020092.2	0.815369	0.0136362
Abca6	NONRATT020296.2	0.804726	0.0159957
Abca6	NONRATT020559.2	0.73396	0.0381811
Abca6	NONRATT020575.2	0.761477	0.0281463
Abca6	NONRATT020845.2	0.941779	0.000472082
Abca6	NONRATT020886.2	0.746378	0.0334206
Abca6	NONRATT021154.2	0.95866	0.000171196
Abca6	NONRATT021164.2	0.732404	0.0388052
Abca6	NONRATT021220.2	0.807431	0.0153733
Abca6	NONRATT021309.2	0.778691	0.0227992
Abca6	NONRATT021625.2	0.868928	0.00509062
Abca6	NONRATT021769.2	0.820873	0.0125077
Abca6	NONRATT021923.2	0.86456	0.0055974
Abca6	NONRATT022094.2	0.723091	0.0426687
Abca6	NONRATT022097.2	0.745444	0.0337652
Abca6	NONRATT022098.2	0.894453	0.00271172
Abca6	NONRATT022300.2	0.724624	0.0420173
Abca6	NONRATT022634.2	0.798102	0.0175851
Abca6	NONRATT022653.2	0.74637	0.0334234
Abca6	NONRATT022717.2	0.862308	0.00587084
Abca6	NONRATT022718.2	0.872725	0.00467482
Abca6	NONRATT022768.2	0.913118	0.00153457
Abca6	NONRATT022837.2	0.831697	0.0104646
Abca6	NONRATT022967.2	0.841521	0.00880549
Abca6	NONRATT023030.2	0.825347	0.0116353
Abca6	NONRATT023179.2	0.734413	0.0380005
Abca6	NONRATT023290.2	0.917453	0.00132055
Abca6	NONRATT023367.2	0.862539	0.00584249
Abca6	NONRATT024221.2	0.839876	0.00907067
Abca6	NONRATT024222.2	0.819998	0.012683
Abca6	NONRATT024312.2	0.861101	0.00602089
Abca6	NONRATT025284.2	0.887133	0.00329708
Abca6	NONRATT025749.2	0.814519	0.0138159
Abca6	NONRATT025750.2	0.838392	0.00931416
Abca6	NONRATT025755.2	0.906864	0.00188124
Abca6	NONRATT025797.2	0.882495	0.00370705
Abca6	NONRATT025812.2	0.796336	0.0180249
Abca6	NONRATT026044.2	0.721794	0.0432245
Abca6	NONRATT026358.2	0.888626	0.00317166
Abca6	NONRATT026359.2	0.912097	0.00158807
Abca6	NONRATT026629.2	0.832843	0.0102617
Abca6	NONRATT026743.2	0.833799	0.0100942
Abca6	NONRATT026779.2	0.777655	0.0231016
Abca6	NONRATT026784.2	0.861939	0.00591645
Abca6	NONRATT026869.2	0.842746	0.00861124
Abca6	NONRATT026911.2	0.836271	0.00966949
Abca6	NONRATT026938.2	0.872736	0.00467359
Abca6	NONRATT026957.2	0.833483	0.0101493
Abca6	NONRATT026958.2	0.831756	0.0104541
Abca6	NONRATT027752.2	0.72682	0.041095
Abca6	NONRATT027873.2	0.778957	0.0227221
Abca6	NONRATT027963.2	0.854748	0.00685105
Abca6	NONRATT028042.2	0.830606	0.0106601
Abca6	NONRATT028304.2	0.735321	0.0376402
Abca6	NONRATT028516.2	0.91491	0.00144358
Abca6	NONRATT029323.2	0.836849	0.00957183
Abca6	NONRATT029426.2	0.818113	0.0130659
Abca6	NONRATT029871.2	0.788434	0.0200767
Abca6	NONRATT029873.2	0.877923	0.00414195
Abca6	NONRATT029875.2	0.748123	0.0327823
Abca6	NONRATT029889.2	0.77435	0.0240822
Abca6	NONRATT030625.2	0.914908	0.0014437
Abca6	NONRATT031926.1	0.837186	0.00951517
Abca6	NONRATT032502.1	0.800444	0.0170122
Abca6	NONRATT033018.1	0.772089	0.0247677
Abca6	NONRATT033062.1	0.905471	0.0019648
Abca6	NONRATT034032.1	0.745265	0.0338316
Abca6	NONRATT034036.1	0.830473	0.0106841
Abca6	NONRATT034037.1	0.722777	0.042803
Abca6	TCONS_00000246	0.867988	0.00519711
Abca6	TCONS_00000870	0.714824	0.0462865
Abca6	TCONS_00001426	0.71299	0.0471133
Abca6	TCONS_00001690	0.915325	0.00142301
Abca6	TCONS_00001964	0.869784	0.00499482
Abca6	TCONS_00007626	0.84054	0.0089631
Abca6	TCONS_00008145	0.791471	0.0192719
Abca6	TCONS_00008789	0.710094	0.048437
Abca6	TCONS_00008902	0.807866	0.0152748
Abca6	TCONS_00010481	0.774853	0.0239315
Abca6	TCONS_00010753	0.711003	0.0480188
Abca6	TCONS_00011722	0.869486	0.00502804
Abca6	TCONS_00012296	0.788775	0.0199854
Abca6	TCONS_00013409	0.842481	0.00865305
Abca6	TCONS_00013536	0.939655	0.000524802
Abca6	TCONS_00013584	0.839691	0.00910079
Abca6	TCONS_00014514	0.851643	0.00728185
Abca6	TCONS_00014516	0.838181	0.00934914
Abca6	TCONS_00015728	0.919176	0.00124122
Abca6	TCONS_00015791	0.857507	0.00648205
Abca6	TCONS_00015792	0.790644	0.0194889
Abca6	TCONS_00018036	0.809356	0.0149401
Abca6	TCONS_00018037	0.849027	0.00765807
Abca6	TCONS_00018038	0.830242	0.0107259
Abca6	TCONS_00019964	0.724942	0.0418831
Abca6	TCONS_00020110	0.80203	0.0166312
Abca6	TCONS_00021520	0.802821	0.0164431
Abca6	TCONS_00022681	0.936428	0.000612073
Abca6	TCONS_00023600	0.833849	0.0100855
Abca6	TCONS_00023650	0.830139	0.0107446
Abca6	TCONS_00023909	0.846124	0.00808976
Abca6	TCONS_00024635	0.815505	0.0136076
Abca6	TCONS_00024665	0.943247	0.000437764
Abca6	TCONS_00025546	0.808405	0.0151533
Abca6	TCONS_00025925	0.848391	0.00775135
Abca6	TCONS_00026266	0.80751	0.0153554
Abca6	TCONS_00026267	0.797482	0.0177387
Abca6	TCONS_00026268	0.852273	0.00719311
Abca6	TCONS_00026269	0.811665	0.0144305
Abca6	TCONS_00026270	0.856361	0.00663366
Abca6	TCONS_00027218	0.856228	0.00665149
Abca6	TCONS_00029015	0.871045	0.00485596
Abca6	TCONS_00029400	0.753362	0.0309119
Abca6	TCONS_00030230	0.813424	0.0140498
Abca6	TCONS_00031391	0.841384	0.00882743
Abca6	TCONS_00031530	0.951166	0.00028059
Abca6	TCONS_00032744	0.862851	0.00580422
Abca8	NONRATT000044.2	0.858115	0.00640252
Abca8	NONRATT000124.2	0.731426	0.0392003
Abca8	NONRATT000421.2	0.848495	0.00773613
Abca8	NONRATT000627.2	0.804862	0.0159639
Abca8	NONRATT000663.2	0.883832	0.0035857
Abca8	NONRATT000861.2	0.792342	0.0190449
Abca8	NONRATT001030.2	0.808398	0.0151547
Abca8	NONRATT002061.2	0.79625	0.0180464
Abca8	NONRATT002098.2	0.941901	0.000469156
Abca8	NONRATT002293.2	0.747799	0.0329005
Abca8	NONRATT002746.2	0.94561	0.000386012
Abca8	NONRATT003015.2	0.800838	0.0169172
Abca8	NONRATT003165.2	0.954694	0.000224656
Abca8	NONRATT003819.2	0.940527	0.000502709
Abca8	NONRATT004036.2	0.885012	0.00348071
Abca8	NONRATT004273.2	0.89476	0.0026888
Abca8	NONRATT004427.2	0.83697	0.00955146
Abca8	NONRATT004506.2	0.753446	0.0308824
Abca8	NONRATT004850.2	0.879184	0.00401888
Abca8	NONRATT005067.2	0.884404	0.00353453
Abca8	NONRATT005552.2	0.892153	0.00288774
Abca8	NONRATT005554.2	0.819695	0.012744
Abca8	NONRATT005555.2	0.968249	7.81304e-05
Abca8	NONRATT005708.2	0.764088	0.0272904
Abca8	NONRATT006407.2	0.873735	0.004568
Abca8	NONRATT007267.2	0.783088	0.0215439
Abca8	NONRATT007596.2	0.903457	0.00208987
Abca8	NONRATT007863.2	0.795276	0.0182922
Abca8	NONRATT008320.2	0.752855	0.0310899
Abca8	NONRATT008427.2	0.792152	0.0190942
Abca8	NONRATT008428.2	0.843448	0.00850112
Abca8	NONRATT008480.2	0.723434	0.0425223
Abca8	NONRATT008545.2	0.908485	0.00178698
Abca8	NONRATT008554.2	0.782695	0.0216544
Abca8	NONRATT008805.2	0.80225	0.0165787
Abca8	NONRATT008806.2	0.899667	0.00233888
Abca8	NONRATT009300.2	0.832901	0.0102515
Abca8	NONRATT009495.2	0.73372	0.0382769
Abca8	NONRATT010250.2	0.777179	0.0232411
Abca8	NONRATT010266.2	0.860923	0.00604328
Abca8	NONRATT010352.2	0.710905	0.048064
Abca8	NONRATT010493.2	0.927821	0.000889931
Abca8	NONRATT010802.2	0.782284	0.0217701
Abca8	NONRATT010919.2	0.839861	0.00907311
Abca8	NONRATT010982.2	0.732129	0.038916
Abca8	NONRATT011107.2	0.794007	0.0186154
Abca8	NONRATT011382.2	0.712547	0.0473145
Abca8	NONRATT011577.2	0.924945	0.000998411
Abca8	NONRATT011708.2	0.753266	0.0309455
Abca8	NONRATT011788.2	0.866246	0.00539819
Abca8	NONRATT012081.2	0.915334	0.00142255
Abca8	NONRATT012083.2	0.934688	0.000662827
Abca8	NONRATT012181.2	0.891903	0.00290729
Abca8	NONRATT012235.2	0.834361	0.00999657
Abca8	NONRATT012391.2	0.90675	0.00188803
Abca8	NONRATT012560.2	0.910055	0.00169863
Abca8	NONRATT012834.2	0.711381	0.0478461
Abca8	NONRATT013075.2	0.782696	0.0216541
Abca8	NONRATT013618.2	0.829459	0.0108681
Abca8	NONRATT013721.2	0.841204	0.00885614
Abca8	NONRATT013793.2	0.894354	0.00271917
Abca8	NONRATT014107.2	0.913934	0.0014927
Abca8	NONRATT014531.2	0.876421	0.00429167
Abca8	NONRATT014886.2	0.914053	0.00148664
Abca8	NONRATT014889.2	0.893866	0.00275596
Abca8	NONRATT014903.2	0.781142	0.022094
Abca8	NONRATT015074.2	0.862784	0.00581235
Abca8	NONRATT015095.2	0.707041	0.049856
Abca8	NONRATT015099.2	0.765358	0.0268796
Abca8	NONRATT015323.2	0.905249	0.00197836
Abca8	NONRATT015665.2	0.91651	0.00136536
Abca8	NONRATT015758.2	0.757799	0.0293799
Abca8	NONRATT015821.2	0.790391	0.0195556
Abca8	NONRATT015879.2	0.750912	0.0317782
Abca8	NONRATT016243.2	0.900713	0.00226833
Abca8	NONRATT016735.2	0.767664	0.0261442
Abca8	NONRATT017137.2	0.782359	0.0217491
Abca8	NONRATT017141.2	0.747748	0.032919
Abca8	NONRATT017321.2	0.843635	0.00847202
Abca8	NONRATT017322.2	0.829356	0.010887
Abca8	NONRATT017361.2	0.840537	0.00896346
Abca8	NONRATT017596.2	0.868363	0.00515447
Abca8	NONRATT018295.2	0.871293	0.00482894
Abca8	NONRATT018721.2	0.765004	0.0269939
Abca8	NONRATT019548.2	0.831957	0.0104183
Abca8	NONRATT019699.2	0.795243	0.0183005
Abca8	NONRATT019701.2	0.808202	0.015199
Abca8	NONRATT019829.2	0.752194	0.0313232
Abca8	NONRATT019917.2	0.902193	0.00217087
Abca8	NONRATT019986.2	0.941872	0.000469857
Abca8	NONRATT019987.2	0.83588	0.00973591
Abca8	NONRATT019988.2	0.884242	0.00354896
Abca8	NONRATT020336.2	0.867964	0.0051998
Abca8	NONRATT020387.2	0.714875	0.0462635
Abca8	NONRATT020832.2	0.786962	0.0204742
Abca8	NONRATT021958.2	0.803396	0.0163072
Abca8	NONRATT022346.2	0.804982	0.0159361
Abca8	NONRATT022970.2	0.808414	0.0151513
Abca8	NONRATT023259.2	0.773147	0.0244455
Abca8	NONRATT023371.2	0.86964	0.00501094
Abca8	NONRATT023436.2	0.73636	0.0372308
Abca8	NONRATT023562.2	0.845205	0.00822956
Abca8	NONRATT023869.2	0.898816	0.0023973
Abca8	NONRATT023871.2	0.856126	0.00666517
Abca8	NONRATT024587.2	0.758139	0.0292646
Abca8	NONRATT025051.2	0.740775	0.0355207
Abca8	NONRATT025239.2	0.789553	0.0197778
Abca8	NONRATT025322.2	0.740942	0.0354568
Abca8	NONRATT025323.2	0.886747	0.00333002
Abca8	NONRATT025521.2	0.741712	0.035164
Abca8	NONRATT026027.2	0.762625	0.027768
Abca8	NONRATT026270.2	0.797044	0.0178478
Abca8	NONRATT026559.2	0.752818	0.0311028
Abca8	NONRATT026860.2	0.797502	0.0177338
Abca8	NONRATT027026.2	0.755212	0.0302672
Abca8	NONRATT027130.2	0.873272	0.00461678
Abca8	NONRATT027192.2	0.776986	0.023298
Abca8	NONRATT027596.2	0.773039	0.0244783
Abca8	NONRATT027708.2	0.845608	0.00816816
Abca8	NONRATT027744.2	0.838033	0.0093737
Abca8	NONRATT028246.2	0.773288	0.0244028
Abca8	NONRATT028254.2	0.772781	0.0245568
Abca8	NONRATT028462.2	0.730055	0.0397586
Abca8	NONRATT028754.2	0.871331	0.00482477
Abca8	NONRATT028798.2	0.951443	0.000275897
Abca8	NONRATT028892.2	0.740817	0.0355045
Abca8	NONRATT028938.2	0.854507	0.00688381
Abca8	NONRATT029653.2	0.75199	0.031395
Abca8	NONRATT029992.2	0.77338	0.024375
Abca8	NONRATT031156.2	0.856649	0.00659542
Abca8	NONRATT031819.1	0.709909	0.0485223
Abca8	NONRATT032420.1	0.880365	0.00390583
Abca8	NONRATT033554.1	0.760773	0.0283799
Abca8	NONRATT033692.1	0.754645	0.0304639
Abca8	NONRATT033939.1	0.793655	0.0187057
Abca8	NONRATT034015.1	0.796467	0.0179921
Abca8	NONRATT034050.1	0.870722	0.00489136
Abca8	TCONS_00000326	0.968879	7.36066e-05
Abca8	TCONS_00000624	0.90886	0.00176562
Abca8	TCONS_00000625	0.752945	0.0310582
Abca8	TCONS_00002776	0.866121	0.00541276
Abca8	TCONS_00003694	0.721385	0.0434009
Abca8	TCONS_00005516	0.815025	0.0137087
Abca8	TCONS_00005553	0.718119	0.0448234
Abca8	TCONS_00007318	0.770793	0.0251663
Abca8	TCONS_00007319	0.770793	0.0251663
Abca8	TCONS_00007325	0.812071	0.0143421
Abca8	TCONS_00007329	0.792992	0.0188764
Abca8	TCONS_00007341	0.846854	0.00797979
Abca8	TCONS_00008794	0.71187	0.0476225
Abca8	TCONS_00009851	0.895336	0.00264611
Abca8	TCONS_00010568	0.728069	0.0405758
Abca8	TCONS_00011883	0.809228	0.0149687
Abca8	TCONS_00011884	0.925688	0.000969597
Abca8	TCONS_00014162	0.915898	0.00139492
Abca8	TCONS_00014304	0.817671	0.0131566
Abca8	TCONS_00014403	0.719849	0.0440661
Abca8	TCONS_00015942	0.858373	0.00636899
Abca8	TCONS_00017056	0.890031	0.00305653
Abca8	TCONS_00017094	0.718835	0.044509
Abca8	TCONS_00017432	0.831227	0.0105485
Abca8	TCONS_00018125	0.756679	0.029762
Abca8	TCONS_00019985	0.861212	0.00600703
Abca8	TCONS_00020173	0.864154	0.00564611
Abca8	TCONS_00020174	0.832304	0.0103568
Abca8	TCONS_00020176	0.891393	0.00294747
Abca8	TCONS_00020178	0.729978	0.0397901
Abca8	TCONS_00020179	0.795299	0.0182864
Abca8	TCONS_00020180	0.866789	0.0053349
Abca8	TCONS_00020861	0.853293	0.00705079
Abca8	TCONS_00022392	0.866067	0.0054191
Abca8	TCONS_00024224	0.883353	0.00362888
Abca8	TCONS_00024570	0.721468	0.0433648
Abca8	TCONS_00025987	0.875502	0.004385
Abca8	TCONS_00026115	0.745779	0.0336413
Abca8	TCONS_00026404	0.851287	0.00733244
Abca8	TCONS_00026571	0.956786	0.000195265
Abca8	TCONS_00026752	0.802203	0.0165898
Abca8	TCONS_00030362	0.806762	0.0155258
Abca8	TCONS_00030668	0.716872	0.0453738
Abca8	TCONS_00030793	0.941025	0.000490379
Abca8	TCONS_00031850	0.868368	0.00515385
Abca8	TCONS_00032466	0.904585	0.00201922
Abca8	TCONS_00032468	0.879162	0.004021
Abca8	TCONS_00032486	0.856938	0.00655715
Abca9	NONRATT000044.2	0.851649	0.00728112
Abca9	NONRATT000421.2	0.813701	0.0139903
Abca9	NONRATT000627.2	0.781435	0.0220107
Abca9	NONRATT000663.2	0.864646	0.0055872
Abca9	NONRATT000861.2	0.768608	0.0258468
Abca9	NONRATT001030.2	0.766581	0.0264879
Abca9	NONRATT001273.2	0.714758	0.0463163
Abca9	NONRATT002098.2	0.95954	0.000160605
Abca9	NONRATT002293.2	0.75563	0.030123
Abca9	NONRATT002746.2	0.9243	0.00102385
Abca9	NONRATT003015.2	0.713092	0.0470672
Abca9	NONRATT003165.2	0.950298	0.00029562
Abca9	NONRATT003819.2	0.963353	0.000119683
Abca9	NONRATT003820.2	0.740679	0.0355571
Abca9	NONRATT004036.2	0.877291	0.0042045
Abca9	NONRATT004272.2	0.713766	0.0467623
Abca9	NONRATT004273.2	0.858424	0.00636228
Abca9	NONRATT004427.2	0.847799	0.00783883
Abca9	NONRATT004506.2	0.828979	0.010956
Abca9	NONRATT004850.2	0.913831	0.00149793
Abca9	NONRATT005067.2	0.86876	0.00510948
Abca9	NONRATT005552.2	0.907218	0.00186044
Abca9	NONRATT005554.2	0.80446	0.0160577
Abca9	NONRATT005555.2	0.984926	8.4668e-06
Abca9	NONRATT005708.2	0.777614	0.0231136
Abca9	NONRATT006407.2	0.806424	0.0156032
Abca9	NONRATT007267.2	0.810183	0.0147564
Abca9	NONRATT007596.2	0.877474	0.00418638
Abca9	NONRATT007863.2	0.81599	0.0135059
Abca9	NONRATT008320.2	0.72076	0.0436708
Abca9	NONRATT008427.2	0.764339	0.0272088
Abca9	NONRATT008428.2	0.822802	0.0121267
Abca9	NONRATT008545.2	0.876273	0.00430665
Abca9	NONRATT008554.2	0.766853	0.0264014
Abca9	NONRATT008805.2	0.828917	0.0109674
Abca9	NONRATT008806.2	0.858505	0.00635187
Abca9	NONRATT009300.2	0.821113	0.0124599
Abca9	NONRATT010266.2	0.784296	0.0212067
Abca9	NONRATT010493.2	0.905136	0.00198526
Abca9	NONRATT010919.2	0.764237	0.0272418
Abca9	NONRATT010982.2	0.794509	0.0184871
Abca9	NONRATT011107.2	0.807072	0.0154551
Abca9	NONRATT011382.2	0.730386	0.0396233
Abca9	NONRATT011577.2	0.895905	0.00260433
Abca9	NONRATT011788.2	0.835826	0.00974509
Abca9	NONRATT012081.2	0.921265	0.00114933
Abca9	NONRATT012083.2	0.940479	0.000503921
Abca9	NONRATT012181.2	0.827136	0.0112974
Abca9	NONRATT012235.2	0.903816	0.00206721
Abca9	NONRATT012355.2	0.749444	0.0323044
Abca9	NONRATT012391.2	0.951759	0.0002706
Abca9	NONRATT012560.2	0.911834	0.00160207
Abca9	NONRATT013618.2	0.806687	0.0155429
Abca9	NONRATT013721.2	0.829025	0.0109476
Abca9	NONRATT013793.2	0.916146	0.0013829
Abca9	NONRATT014107.2	0.936603	0.000607092
Abca9	NONRATT014531.2	0.906047	0.00192997
Abca9	NONRATT014886.2	0.9083	0.00179759
Abca9	NONRATT014889.2	0.815479	0.0136131
Abca9	NONRATT014903.2	0.721493	0.0433543
Abca9	NONRATT015074.2	0.876082	0.00432598
Abca9	NONRATT015095.2	0.711858	0.0476278
Abca9	NONRATT015099.2	0.771772	0.024865
Abca9	NONRATT015323.2	0.891826	0.00291338
Abca9	NONRATT015665.2	0.902701	0.00213804
Abca9	NONRATT015758.2	0.72175	0.0432437
Abca9	NONRATT015821.2	0.735702	0.0374899
Abca9	NONRATT016243.2	0.933492	0.000699269
Abca9	NONRATT016735.2	0.738686	0.0363238
Abca9	NONRATT017137.2	0.776724	0.0233754
Abca9	NONRATT017141.2	0.715588	0.0459448
Abca9	NONRATT017321.2	0.834349	0.00999873
Abca9	NONRATT017322.2	0.791118	0.0193642
Abca9	NONRATT017361.2	0.883031	0.00365808
Abca9	NONRATT017596.2	0.805644	0.0157826
Abca9	NONRATT018295.2	0.859518	0.00622131
Abca9	NONRATT018721.2	0.785023	0.0210054
Abca9	NONRATT019548.2	0.868259	0.00516621
Abca9	NONRATT019699.2	0.814339	0.0138543
Abca9	NONRATT019701.2	0.885558	0.00343283
Abca9	NONRATT019917.2	0.93978	0.000521599
Abca9	NONRATT019986.2	0.900482	0.00228379
Abca9	NONRATT019987.2	0.761332	0.0281943
Abca9	NONRATT019988.2	0.866713	0.00534373
Abca9	NONRATT020336.2	0.842533	0.00864476
Abca9	NONRATT020832.2	0.7414	0.0352825
Abca9	NONRATT022346.2	0.798522	0.0174814
Abca9	NONRATT022970.2	0.711883	0.0476165
Abca9	NONRATT023259.2	0.833142	0.010209
Abca9	NONRATT023371.2	0.862767	0.0058145
Abca9	NONRATT023436.2	0.710652	0.0481801
Abca9	NONRATT023562.2	0.872777	0.00466923
Abca9	NONRATT023869.2	0.898805	0.00239805
Abca9	NONRATT023871.2	0.853858	0.00697278
Abca9	NONRATT024587.2	0.72045	0.0438052
Abca9	NONRATT025051.2	0.715922	0.0457959
Abca9	NONRATT025239.2	0.715512	0.0459785
Abca9	NONRATT025322.2	0.802445	0.0165323
Abca9	NONRATT025323.2	0.918532	0.00127053
Abca9	NONRATT025521.2	0.74063	0.0355761
Abca9	NONRATT026027.2	0.819494	0.0127847
Abca9	NONRATT026270.2	0.890849	0.00299073
Abca9	NONRATT026559.2	0.793117	0.0188442
Abca9	NONRATT027026.2	0.741277	0.0353292
Abca9	NONRATT027130.2	0.895716	0.00261816
Abca9	NONRATT027596.2	0.83299	0.0102358
Abca9	NONRATT027708.2	0.830601	0.010661
Abca9	NONRATT027744.2	0.785441	0.0208902
Abca9	NONRATT028246.2	0.770029	0.0254028
Abca9	NONRATT028254.2	0.76786	0.0260823
Abca9	NONRATT028462.2	0.711057	0.0479941
Abca9	NONRATT028754.2	0.820759	0.0125305
Abca9	NONRATT028798.2	0.945997	0.000377953
Abca9	NONRATT028938.2	0.901244	0.00223305
Abca9	NONRATT029653.2	0.847505	0.00788255
Abca9	NONRATT031156.2	0.769421	0.0255923
Abca9	NONRATT031819.1	0.735037	0.0377529
Abca9	NONRATT032420.1	0.919021	0.00124825
Abca9	NONRATT033554.1	0.731022	0.0393642
Abca9	NONRATT033939.1	0.755612	0.030129
Abca9	NONRATT034015.1	0.762449	0.0278256
Abca9	NONRATT034050.1	0.88086	0.00385899
Abca9	TCONS_00000326	0.985921	6.90296e-06
Abca9	TCONS_00000624	0.85921	0.00626078
Abca9	TCONS_00000625	0.817148	0.0132647
Abca9	TCONS_00002776	0.83578	0.00975292
Abca9	TCONS_00005516	0.78544	0.0208904
Abca9	TCONS_00005553	0.735328	0.0376377
Abca9	TCONS_00007318	0.882389	0.00371674
Abca9	TCONS_00007319	0.882389	0.00371674
Abca9	TCONS_00007325	0.809843	0.0148317
Abca9	TCONS_00007329	0.877426	0.00419116
Abca9	TCONS_00007341	0.856669	0.00659277
Abca9	TCONS_00009851	0.938269	0.000561217
Abca9	TCONS_00011883	0.860752	0.00606469
Abca9	TCONS_00011884	0.909796	0.00171303
Abca9	TCONS_00014023	0.720393	0.0438297
Abca9	TCONS_00014162	0.914379	0.00147018
Abca9	TCONS_00014304	0.820445	0.0125932
Abca9	TCONS_00015942	0.817998	0.0130894
Abca9	TCONS_00017056	0.917058	0.0013392
Abca9	TCONS_00017432	0.881057	0.00384052
Abca9	TCONS_00019985	0.877121	0.00422151
Abca9	TCONS_00020173	0.86379	0.00568997
Abca9	TCONS_00020174	0.850141	0.00749639
Abca9	TCONS_00020176	0.913453	0.00151731
Abca9	TCONS_00020178	0.72636	0.041287
Abca9	TCONS_00020179	0.738186	0.0365176
Abca9	TCONS_00020180	0.881884	0.00376341
Abca9	TCONS_00020861	0.930514	0.000795652
Abca9	TCONS_00022392	0.894661	0.00269617
Abca9	TCONS_00024224	0.88185	0.00376655
Abca9	TCONS_00024570	0.840538	0.00896342
Abca9	TCONS_00025987	0.865118	0.005531
Abca9	TCONS_00026404	0.835217	0.00984923
Abca9	TCONS_00026571	0.949828	0.000303967
Abca9	TCONS_00026752	0.767753	0.026116
Abca9	TCONS_00030362	0.824686	0.0117615
Abca9	TCONS_00030445	0.736431	0.0372031
Abca9	TCONS_00030793	0.985174	8.05746e-06
Abca9	TCONS_00031850	0.900292	0.00229657
Abca9	TCONS_00032466	0.918421	0.0012756
Abca9	TCONS_00032468	0.897439	0.00249383
Abca9	TCONS_00032486	0.902693	0.00213859
Abcb11	NONRATT000094.2	0.838669	0.00926854
Abcb11	NONRATT000108.2	0.809715	0.0148601
Abcb11	NONRATT000479.2	0.842721	0.00861511
Abcb11	NONRATT000513.2	0.7199	0.0440443
Abcb11	NONRATT000825.2	0.77141	0.0249761
Abcb11	NONRATT000904.2	0.714385	0.0464836
Abcb11	NONRATT000926.2	0.855435	0.00675795
Abcb11	NONRATT001293.2	0.826412	0.0114334
Abcb11	NONRATT001312.2	0.897865	0.00246374
Abcb11	NONRATT001313.2	0.749917	0.0321342
Abcb11	NONRATT001499.2	0.724837	0.0419275
Abcb11	NONRATT001501.2	0.834583	0.00995821
Abcb11	NONRATT001737.2	0.741925	0.0350832
Abcb11	NONRATT002073.2	0.804757	0.0159885
Abcb11	NONRATT002687.2	0.955968	0.000206445
Abcb11	NONRATT003032.2	0.960503	0.000149514
Abcb11	NONRATT003471.2	0.788342	0.0201015
Abcb11	NONRATT003472.2	0.770178	0.0253565
Abcb11	NONRATT003648.2	0.823331	0.0120235
Abcb11	NONRATT003714.2	0.862229	0.00588065
Abcb11	NONRATT003731.2	0.816789	0.0133392
Abcb11	NONRATT003758.2	0.71967	0.0441444
Abcb11	NONRATT004230.2	0.724132	0.0422257
Abcb11	NONRATT004379.2	0.76124	0.0282248
Abcb11	NONRATT004588.2	0.857199	0.00652259
Abcb11	NONRATT004732.2	0.784617	0.0211176
Abcb11	NONRATT004982.2	0.816738	0.0133498
Abcb11	NONRATT005092.2	0.835683	0.00976955
Abcb11	NONRATT005316.2	0.869603	0.00501505
Abcb11	NONRATT005359.2	0.743753	0.0343946
Abcb11	NONRATT005388.2	0.713407	0.0469243
Abcb11	NONRATT005444.2	0.824824	0.0117352
Abcb11	NONRATT005576.2	0.713356	0.0469478
Abcb11	NONRATT005662.2	0.738638	0.0363424
Abcb11	NONRATT005819.2	0.733012	0.0385603
Abcb11	NONRATT005988.2	0.812319	0.0142882
Abcb11	NONRATT006698.2	0.964318	0.00011056
Abcb11	NONRATT006699.2	0.941978	0.000467324
Abcb11	NONRATT006707.2	0.785322	0.020923
Abcb11	NONRATT006797.2	0.721816	0.043215
Abcb11	NONRATT006830.2	0.727888	0.0406508
Abcb11	NONRATT006831.2	0.781973	0.0218582
Abcb11	NONRATT006961.2	0.956303	0.000201809
Abcb11	NONRATT007954.2	0.870653	0.00489887
Abcb11	NONRATT008228.2	0.782909	0.0215941
Abcb11	NONRATT008371.2	0.743118	0.0346329
Abcb11	NONRATT008372.2	0.762793	0.0277128
Abcb11	NONRATT008374.2	0.784707	0.0210929
Abcb11	NONRATT008375.2	0.914331	0.0014726
Abcb11	NONRATT008381.2	0.898798	0.00239851
Abcb11	NONRATT008796.2	0.856802	0.00657504
Abcb11	NONRATT009212.2	0.81383	0.0139627
Abcb11	NONRATT009230.2	0.7391	0.0361638
Abcb11	NONRATT009275.2	0.842061	0.00871953
Abcb11	NONRATT009284.2	0.878066	0.00412789
Abcb11	NONRATT009516.2	0.849167	0.00763768
Abcb11	NONRATT009763.2	0.83466	0.00994493
Abcb11	NONRATT010014.2	0.886086	0.00338695
Abcb11	NONRATT010276.2	0.812299	0.0142926
Abcb11	NONRATT010400.2	0.883628	0.00360405
Abcb11	NONRATT010403.2	0.73226	0.038863
Abcb11	NONRATT010722.2	0.84368	0.008465
Abcb11	NONRATT010933.2	0.751732	0.0314867
Abcb11	NONRATT011358.2	0.74994	0.0321259
Abcb11	NONRATT011574.2	0.911048	0.00164429
Abcb11	NONRATT011739.2	0.835336	0.00982874
Abcb11	NONRATT012014.2	0.743541	0.0344741
Abcb11	NONRATT012069.2	0.781915	0.0218745
Abcb11	NONRATT012839.2	0.811166	0.0145396
Abcb11	NONRATT013307.2	0.833171	0.010204
Abcb11	NONRATT013319.2	0.736151	0.0373129
Abcb11	NONRATT013457.2	0.764039	0.0273061
Abcb11	NONRATT013868.2	0.786004	0.0207356
Abcb11	NONRATT014693.2	0.809263	0.0149609
Abcb11	NONRATT015017.2	0.854794	0.00684475
Abcb11	NONRATT015054.2	0.730255	0.0396768
Abcb11	NONRATT015281.2	0.752798	0.03111
Abcb11	NONRATT016057.2	0.754592	0.0304822
Abcb11	NONRATT016699.2	0.775312	0.0237943
Abcb11	NONRATT016851.2	0.845972	0.00811272
Abcb11	NONRATT017279.2	0.770013	0.0254078
Abcb11	NONRATT017295.2	0.856852	0.00656843
Abcb11	NONRATT017303.2	0.89078	0.0029962
Abcb11	NONRATT017447.2	0.869359	0.00504223
Abcb11	NONRATT017591.2	0.941775	0.000472179
Abcb11	NONRATT017685.2	0.776073	0.0235677
Abcb11	NONRATT018056.2	0.865846	0.00544503
Abcb11	NONRATT018896.2	0.707746	0.0495262
Abcb11	NONRATT018955.2	0.869991	0.00497192
Abcb11	NONRATT019118.2	0.817673	0.0131562
Abcb11	NONRATT019250.2	0.853215	0.0070616
Abcb11	NONRATT019287.2	0.714587	0.0463928
Abcb11	NONRATT019459.2	0.793032	0.0188661
Abcb11	NONRATT019484.2	0.881602	0.00378954
Abcb11	NONRATT019537.2	0.767326	0.0262513
Abcb11	NONRATT019765.2	0.854217	0.00692344
Abcb11	NONRATT019896.2	0.883207	0.00364205
Abcb11	NONRATT020845.2	0.926566	0.000936287
Abcb11	NONRATT021154.2	0.943384	0.000434638
Abcb11	NONRATT021625.2	0.873191	0.00462532
Abcb11	NONRATT021769.2	0.78844	0.0200752
Abcb11	NONRATT021923.2	0.716144	0.045697
Abcb11	NONRATT022098.2	0.771727	0.0248786
Abcb11	NONRATT022300.2	0.854721	0.00685465
Abcb11	NONRATT022717.2	0.781967	0.0218599
Abcb11	NONRATT022718.2	0.762545	0.0277942
Abcb11	NONRATT022768.2	0.907782	0.0018275
Abcb11	NONRATT022967.2	0.763581	0.0274553
Abcb11	NONRATT023030.2	0.739025	0.0361927
Abcb11	NONRATT023290.2	0.861797	0.00593405
Abcb11	NONRATT023367.2	0.847593	0.00786948
Abcb11	NONRATT024221.2	0.724056	0.0422582
Abcb11	NONRATT024312.2	0.843382	0.0085114
Abcb11	NONRATT025284.2	0.774134	0.0241474
Abcb11	NONRATT025750.2	0.765086	0.0269673
Abcb11	NONRATT025755.2	0.757572	0.0294573
Abcb11	NONRATT025797.2	0.954912	0.00022147
Abcb11	NONRATT026358.2	0.77785	0.0230443
Abcb11	NONRATT026359.2	0.870189	0.00494995
Abcb11	NONRATT026629.2	0.778179	0.0229484
Abcb11	NONRATT026743.2	0.856816	0.0065732
Abcb11	NONRATT026784.2	0.734799	0.0378472
Abcb11	NONRATT026911.2	0.815987	0.0135065
Abcb11	NONRATT026938.2	0.822261	0.0122327
Abcb11	NONRATT026957.2	0.762538	0.0277965
Abcb11	NONRATT026958.2	0.767343	0.0262457
Abcb11	NONRATT027963.2	0.732801	0.0386452
Abcb11	NONRATT028042.2	0.842241	0.00869105
Abcb11	NONRATT028304.2	0.735718	0.0374837
Abcb11	NONRATT028409.2	0.716393	0.0455861
Abcb11	NONRATT028516.2	0.883553	0.0036108
Abcb11	NONRATT029323.2	0.874722	0.00446514
Abcb11	NONRATT029426.2	0.72761	0.0407663
Abcb11	NONRATT029871.2	0.763234	0.0275684
Abcb11	NONRATT029873.2	0.832587	0.0103067
Abcb11	NONRATT029889.2	0.739776	0.0359033
Abcb11	NONRATT030625.2	0.780024	0.0224141
Abcb11	NONRATT031926.1	0.770228	0.0253411
Abcb11	NONRATT032502.1	0.827065	0.0113108
Abcb11	NONRATT033062.1	0.729721	0.0398952
Abcb11	NONRATT034036.1	0.718638	0.0445955
Abcb11	TCONS_00000246	0.858979	0.00629059
Abcb11	TCONS_00001690	0.978118	2.57657e-05
Abcb11	TCONS_00001964	0.839735	0.00909362
Abcb11	TCONS_00003701	0.841747	0.00876944
Abcb11	TCONS_00007626	0.80155	0.0167458
Abcb11	TCONS_00008145	0.72009	0.0439616
Abcb11	TCONS_00008789	0.722927	0.0427387
Abcb11	TCONS_00010481	0.754578	0.0304871
Abcb11	TCONS_00011722	0.802675	0.0164777
Abcb11	TCONS_00013409	0.815355	0.0136392
Abcb11	TCONS_00013536	0.880203	0.0039212
Abcb11	TCONS_00013584	0.728457	0.0404152
Abcb11	TCONS_00014514	0.760241	0.0285571
Abcb11	TCONS_00014516	0.713736	0.0467761
Abcb11	TCONS_00015728	0.854058	0.00694528
Abcb11	TCONS_00015791	0.772364	0.0246838
Abcb11	TCONS_00018036	0.718869	0.0444939
Abcb11	TCONS_00018037	0.729645	0.0399265
Abcb11	TCONS_00018038	0.71047	0.0482638
Abcb11	TCONS_00022681	0.878666	0.00406915
Abcb11	TCONS_00023600	0.742818	0.0347458
Abcb11	TCONS_00023650	0.73633	0.0372426
Abcb11	TCONS_00023909	0.766506	0.0265121
Abcb11	TCONS_00024635	0.821247	0.0124332
Abcb11	TCONS_00024665	0.78796	0.0202042
Abcb11	TCONS_00025546	0.813604	0.0140111
Abcb11	TCONS_00025925	0.809379	0.014935
Abcb11	TCONS_00026266	0.727903	0.0406444
Abcb11	TCONS_00026267	0.76401	0.0273155
Abcb11	TCONS_00026268	0.808822	0.0150594
Abcb11	TCONS_00026269	0.734454	0.0379843
Abcb11	TCONS_00026270	0.826225	0.0114686
Abcb11	TCONS_00027218	0.860547	0.00609054
Abcb11	TCONS_00029015	0.796902	0.0178833
Abcb11	TCONS_00031391	0.771576	0.0249252
Abcb11	TCONS_00031530	0.893922	0.00275175
Abcb11	TCONS_00032744	0.718196	0.0447892
Abcb1b	NONRATT000020.2	0.77616	0.023542
Abcb1b	NONRATT000094.2	0.960826	0.000145913
Abcb1b	NONRATT000479.2	0.782612	0.0216777
Abcb1b	NONRATT000513.2	0.886107	0.00338517
Abcb1b	NONRATT000757.2	0.715796	0.0458518
Abcb1b	NONRATT000805.2	0.775226	0.0238198
Abcb1b	NONRATT000825.2	0.906397	0.00190901
Abcb1b	NONRATT000888.2	0.755224	0.0302631
Abcb1b	NONRATT000926.2	0.882137	0.00373999
Abcb1b	NONRATT001293.2	0.893219	0.00280527
Abcb1b	NONRATT001312.2	0.812063	0.0143437
Abcb1b	NONRATT001313.2	0.909379	0.00173633
Abcb1b	NONRATT001501.2	0.733594	0.0383272
Abcb1b	NONRATT001598.2	0.832765	0.0102753
Abcb1b	NONRATT001599.2	0.867178	0.00528996
Abcb1b	NONRATT001612.2	0.780704	0.0222191
Abcb1b	NONRATT001665.2	0.830571	0.0106664
Abcb1b	NONRATT001737.2	0.911645	0.00161214
Abcb1b	NONRATT001854.2	0.843697	0.0084624
Abcb1b	NONRATT002017.2	0.868798	0.0051052
Abcb1b	NONRATT002687.2	0.821168	0.0124488
Abcb1b	NONRATT003471.2	0.826344	0.0114462
Abcb1b	NONRATT003472.2	0.793456	0.0187568
Abcb1b	NONRATT003648.2	0.801076	0.0168599
Abcb1b	NONRATT003714.2	0.868075	0.00518716
Abcb1b	NONRATT003731.2	0.887399	0.00327451
Abcb1b	NONRATT003755.2	0.734677	0.0378956
Abcb1b	NONRATT003758.2	0.918941	0.00125185
Abcb1b	NONRATT003960.2	0.755541	0.0301535
Abcb1b	NONRATT004230.2	0.9007	0.00226917
Abcb1b	NONRATT004246.2	0.723198	0.042623
Abcb1b	NONRATT004379.2	0.883432	0.00362175
Abcb1b	NONRATT004431.2	0.812551	0.0142379
Abcb1b	NONRATT004566.2	0.817976	0.013094
Abcb1b	NONRATT004588.2	0.884751	0.00350381
[truncated: 390,093+ more rows]
